# Supplementary material for: MYCN Drives a Tumor Immunosuppressive Environment Which Impacts Survival in Neuroblastoma
Source: Front Oncol. 2021 Feb 25;11:625207. doi: 10.3389/fonc.2021.625207 (PMC7951059; doi:10.3389/fonc.2021.625207)
Supplement: Supplementary file 1 [file DataSheet_1.xlsx]

## Sheet: tab1
Enriched pathways in neuroblastoma cohorts
dataset	E-MTAB-1781			dataset	E-MTAB-1781			dataset	E-MTAB-1781			dataset	E-MTAB-1781			dataset	TARGET			dataset	TARGET			dataset	TARGET			dataset	TARGET
Cancer	Neuroblastoma			Cancer	Neuroblastoma			Cancer	Neuroblastoma			Cancer	Neuroblastoma			Cancer	Neuroblastoma			Cancer	Neuroblastoma			Cancer	Neuroblastoma			Cancer	Neuroblastoma
enriched in:	MNA			enriched in:	not-MNA			MYCN correlated pathway	positive enriched			MYCN correlated pathway	negative enriched			enriched in:	MNA			enriched in:	not-MNA			MYCN correlated pathway	positive enriched			MYCN correlated pathway	negative enriched
NAME	NES	FDR q-val		NAME	NES	FDR q-val		NAME	NES	FDR q-val		NAME	NES	FDR q-val		NAME	NES	FDR q-val		NAME	NES	FDR q-val		NAME	NES	FDR q-val		NAME	NES	FDR q-val
GO_RIBOSOME	2.79232	0		GO_NATURAL_KILLER_CELL_ACTIVATION	-2.2472	0		GO_RIBOSOMAL_SUBUNIT	3.16113	0		GO_INTERFERON_GAMMA_MEDIATED_SIGNALING_PATHWAY	-3.2147	0		GO_RIBOSOMAL_SUBUNIT	3.0647	0		GO_ADAPTIVE_IMMUNE_RESPONSE	-2.49861	0		GO_TRANSLATIONAL_INITIATION	3.47676	0		GO_INTERFERON_GAMMA_MEDIATED_SIGNALING_PATHWAY	-2.94975	0
GO_RIBOSOMAL_SUBUNIT	2.77944	0		GO_EXTERNAL_SIDE_OF_PLASMA_MEMBRANE	-2.23102	0		GO_RIBOSOME	3.11971	0		GO_POSITIVE_REGULATION_OF_CELL_CELL_ADHESION	-2.91141	0		GO_ESTABLISHMENT_OF_PROTEIN_LOCALIZATION_TO_ENDOPLASMIC_RETICULUM	3.05833	0		GO_INTERFERON_GAMMA_MEDIATED_SIGNALING_PATHWAY	-2.45849	0		GO_ESTABLISHMENT_OF_PROTEIN_LOCALIZATION_TO_ENDOPLASMIC_RETICULUM	3.45497	0		GO_EXTERNAL_SIDE_OF_PLASMA_MEMBRANE	-2.84796	0
GO_STRUCTURAL_CONSTITUENT_OF_RIBOSOME	2.75411	0		GO_SARCOLEMMA	-2.22935	0		GO_RRNA_METABOLIC_PROCESS	3.04526	0		GO_MHC_PROTEIN_COMPLEX	-2.88636	0		GO_TRANSLATIONAL_INITIATION	3.02842	0		GO_RESPONSE_TO_INTERFERON_GAMMA	-2.45845	0		GO_NUCLEAR_TRANSCRIBED_MRNA_CATABOLIC_PROCESS_NONSENSE_MEDIATED_DECAY	3.44644	0		GO_ADAPTIVE_IMMUNE_RESPONSE	-2.81776	0
GO_CYTOSOLIC_RIBOSOME	2.68095	0		GO_LEUKOCYTE_DIFFERENTIATION	-2.21923	0.000346019		GO_STRUCTURAL_CONSTITUENT_OF_RIBOSOME	3.02743	0		GO_ACTIVATION_OF_IMMUNE_RESPONSE	-2.82274	0		GO_MULTI_ORGANISM_METABOLIC_PROCESS	3.01513	0		GO_POSITIVE_REGULATION_OF_CELL_ADHESION	-2.44585	0		GO_MULTI_ORGANISM_METABOLIC_PROCESS	3.40919	0		GO_IMMUNE_EFFECTOR_PROCESS	-2.74313	0
GO_RIBOSOME_BIOGENESIS	2.65545	0		GO_LEUKOCYTE_CELL_CELL_ADHESION	-2.21017	0.000276815		GO_CYTOSOLIC_RIBOSOME	3.02168	0		GO_POSITIVE_REGULATION_OF_CELL_ADHESION	-2.81471	0		GO_RIBOSOME_BIOGENESIS	2.98156	0		GO_ACTIVATION_OF_IMMUNE_RESPONSE	-2.43631	0		GO_RRNA_METABOLIC_PROCESS	3.40439	0		GO_RESPONSE_TO_INTERFERON_GAMMA	-2.71266	0
GO_TRANSLATIONAL_INITIATION	2.63092	0		GO_ADAPTIVE_IMMUNE_RESPONSE	-2.20602	0.000230679		GO_RIBOSOME_BIOGENESIS	2.99996	0		GO_PHAGOCYTIC_VESICLE	-2.80723	0		GO_STRUCTURAL_CONSTITUENT_OF_RIBOSOME	2.97292	0		GO_EXTERNAL_SIDE_OF_PLASMA_MEMBRANE	-2.41542	0		GO_RIBONUCLEOPROTEIN_COMPLEX_BIOGENESIS	3.38867	0		GO_PHAGOCYTIC_VESICLE	-2.70784	0
GO_RIBONUCLEOPROTEIN_COMPLEX_BIOGENESIS	2.63014	0		GO_LEUKOCYTE_ACTIVATION	-2.20247	0.000197725		GO_LARGE_RIBOSOMAL_SUBUNIT	2.9477	0		GO_IMMUNE_RESPONSE_REGULATING_CELL_SURFACE_RECEPTOR_SIGNALING_PATHWAY	-2.77825	0		GO_RIBONUCLEOPROTEIN_COMPLEX_BIOGENESIS	2.95565	0		GO_CELLULAR_RESPONSE_TO_INTERFERON_GAMMA	-2.40942	0		GO_RIBOSOME_BIOGENESIS	3.38199	0		GO_ACTIVATION_OF_IMMUNE_RESPONSE	-2.69685	0
GO_RRNA_METABOLIC_PROCESS	2.62519	0		GO_T_CELL_DIFFERENTIATION	-2.20187	0.000173009		GO_TRANSLATIONAL_INITIATION	2.90968	0		GO_CELLULAR_RESPONSE_TO_INTERFERON_GAMMA	-2.77502	0		GO_NUCLEAR_TRANSCRIBED_MRNA_CATABOLIC_PROCESS_NONSENSE_MEDIATED_DECAY	2.95333	0		GO_POSITIVE_REGULATION_OF_CELL_CELL_ADHESION	-2.40622	0		GO_CYTOSOLIC_RIBOSOME	3.36979	0		GO_CELLULAR_RESPONSE_TO_INTERFERON_GAMMA	-2.67629	0
GO_LARGE_RIBOSOMAL_SUBUNIT	2.60064	0		GO_LYMPHOCYTE_DIFFERENTIATION	-2.18879	0.000153786		GO_NCRNA_PROCESSING	2.8801	0		GO_ADAPTIVE_IMMUNE_RESPONSE	-2.76679	0		GO_RRNA_METABOLIC_PROCESS	2.94894	0		GO_POSITIVE_REGULATION_OF_CELL_ACTIVATION	-2.39386	0		GO_RIBOSOMAL_SUBUNIT	3.36164	0		GO_REGULATION_OF_HOMOTYPIC_CELL_CELL_ADHESION	-2.67466	0
GO_NCRNA_PROCESSING	2.5908	0		GO_SODIUM_ION_HOMEOSTASIS	-2.18161	0.000138407		GO_DNA_PACKAGING_COMPLEX	2.88007	0		GO_IMMUNE_EFFECTOR_PROCESS	-2.74181	0		GO_CYTOSOLIC_RIBOSOME	2.93808	0		GO_SIDE_OF_MEMBRANE	-2.39264	0		GO_NCRNA_PROCESSING	3.29869	0		GO_RESPONSE_TO_TYPE_I_INTERFERON	-2.66823	0
GO_NCRNA_METABOLIC_PROCESS	2.55252	0		GO_REGULATION_OF_SODIUM_ION_TRANSPORT	-2.17622	0.000125825		GO_RIBONUCLEOPROTEIN_COMPLEX_BIOGENESIS	2.86282	0		GO_LYMPHOCYTE_COSTIMULATION	-2.73149	0		GO_RIBOSOME	2.93374	0		GO_LYMPHOCYTE_COSTIMULATION	-2.37541	0		GO_RIBOSOME	3.2821	0		GO_LYMPHOCYTE_COSTIMULATION	-2.6654	0
GO_SISTER_CHROMATID_SEGREGATION	2.55156	0		GO_POSITIVE_REGULATION_OF_CELL_CELL_ADHESION	-2.17061	0.000234358		GO_CYTOSOLIC_LARGE_RIBOSOMAL_SUBUNIT	2.85915	0		GO_POSITIVE_REGULATION_OF_CELL_ACTIVATION	-2.72477	0		GO_LARGE_RIBOSOMAL_SUBUNIT	2.92322	0		GO_IMMUNE_EFFECTOR_PROCESS	-2.35177	0		GO_PROTEIN_LOCALIZATION_TO_ENDOPLASMIC_RETICULUM	3.27269	0		GO_SIDE_OF_MEMBRANE	-2.65485	0
GO_CHROMOSOME_SEGREGATION	2.54867	0		GO_CELLULAR_RESPONSE_TO_INTERFERON_GAMMA	-2.16998	0.000216331		GO_NCRNA_METABOLIC_PROCESS	2.8581	0		GO_REGULATION_OF_HOMOTYPIC_CELL_CELL_ADHESION	-2.72289	0		GO_PROTEIN_LOCALIZATION_TO_ENDOPLASMIC_RETICULUM	2.91921	0		GO_CYTOKINE_MEDIATED_SIGNALING_PATHWAY	-2.34869	0		GO_CYTOSOLIC_LARGE_RIBOSOMAL_SUBUNIT	3.25013	0		GO_REGULATION_OF_CELL_ACTIVATION	-2.65362	0
GO_NUCLEAR_CHROMOSOME_SEGREGATION	2.54067	0		GO_B_CELL_RECEPTOR_SIGNALING_PATHWAY	-2.16798	0.000200879		GO_MULTI_ORGANISM_METABOLIC_PROCESS	2.84121	0		GO_REGULATION_OF_CELL_ACTIVATION	-2.68518	0		GO_DNA_CONFORMATION_CHANGE	2.91408	0		GO_ANTIGEN_BINDING	-2.34855	0		GO_STRUCTURAL_CONSTITUENT_OF_RIBOSOME	3.24204	0		GO_LYTIC_VACUOLE	-2.64784	0
GO_AMIDE_BIOSYNTHETIC_PROCESS	2.52317	0		GO_SINGLE_ORGANISM_CELL_ADHESION	-2.167	0.000187487		GO_AMIDE_BIOSYNTHETIC_PROCESS	2.79287	0		GO_LYTIC_VACUOLE_MEMBRANE	-2.68308	0		GO_DNA_PACKAGING_COMPLEX	2.90882	0		GO_REGULATION_OF_HOMOTYPIC_CELL_CELL_ADHESION	-2.34639	0		GO_DNA_CONFORMATION_CHANGE	3.23712	0		GO_POSITIVE_REGULATION_OF_CELL_CELL_ADHESION	-2.64755	0
GO_DNA_DEPENDENT_DNA_REPLICATION	2.52175	0		GO_POSITIVE_REGULATION_OF_CELL_ADHESION	-2.15948	0.000265206		GO_CENTROMERE_COMPLEX_ASSEMBLY	2.77969	0		GO_RESPONSE_TO_INTERFERON_GAMMA	-2.68211	0		GO_DNA_PACKAGING	2.9014	0		GO_LEUKOCYTE_CELL_CELL_ADHESION	-2.33899	0		GO_RNA_CATABOLIC_PROCESS	3.18263	0		GO_POSITIVE_REGULATION_OF_CELL_ADHESION	-2.64481	0
GO_MULTI_ORGANISM_METABOLIC_PROCESS	2.50505	0		GO_REGULATION_OF_LEUKOCYTE_MIGRATION	-2.1588	0.000249606		GO_CHROMATIN_ASSEMBLY_OR_DISASSEMBLY	2.77828	0		GO_REGULATION_OF_CELL_CELL_ADHESION	-2.67668	0		GO_NCRNA_PROCESSING	2.88286	0		GO_REGULATION_OF_CELL_ACTIVATION	-2.32902	0		GO_DNA_PACKAGING	3.1491	0		GO_CYTOKINE_MEDIATED_SIGNALING_PATHWAY	-2.63425	0
GO_MITOCHONDRIAL_TRANSLATION	2.48657	0		GO_SIDE_OF_MEMBRANE	-2.15666	0.000235739		GO_ESTABLISHMENT_OF_PROTEIN_LOCALIZATION_TO_ENDOPLASMIC_RETICULUM	2.72482	0		GO_SIDE_OF_MEMBRANE	-2.67242	0		GO_CYTOSOLIC_LARGE_RIBOSOMAL_SUBUNIT	2.84448	0		GO_REGULATION_OF_CELL_CELL_ADHESION	-2.30448	0		GO_DNA_PACKAGING_COMPLEX	3.13132	0		GO_POSITIVE_REGULATION_OF_CELL_ACTIVATION	-2.63032	0
GO_SISTER_CHROMATID_COHESION	2.48404	0		GO_POSITIVE_REGULATION_OF_CELL_ACTIVATION	-2.15518	0.00029987		GO_DNA_PACKAGING	2.71453	0		GO_ADAPTIVE_IMMUNE_RESPONSE_BASED_ON_SOMATIC_RECOMBINATION_OF_IMMUNE_RECEPTORS_BUILT_FROM_IMMUNOGLOBULIN_SUPERFAMILY_DOMAINS	-2.64469	0		GO_CHROMATIN_ASSEMBLY_OR_DISASSEMBLY	2.80368	0		GO_ADAPTIVE_IMMUNE_RESPONSE_BASED_ON_SOMATIC_RECOMBINATION_OF_IMMUNE_RECEPTORS_BUILT_FROM_IMMUNOGLOBULIN_SUPERFAMILY_DOMAINS	-2.30315	0		GO_LARGE_RIBOSOMAL_SUBUNIT	3.11147	0		GO_REGULATION_OF_CELL_CELL_ADHESION	-2.60795	0
GO_DNA_CONFORMATION_CHANGE	2.46534	0		GO_STRUCTURAL_CONSTITUENT_OF_CYTOSKELETON	-2.15201	0.000284876		GO_NUCLEAR_TRANSCRIBED_MRNA_CATABOLIC_PROCESS_NONSENSE_MEDIATED_DECAY	2.70802	0		GO_MHC_CLASS_II_PROTEIN_COMPLEX	-2.64037	0		GO_CHROMOSOME_SEGREGATION	2.77894	0		GO_LEUKOCYTE_ACTIVATION	-2.28147	0		GO_CHROMATIN_ASSEMBLY_OR_DISASSEMBLY	3.10607	0		GO_LYTIC_VACUOLE_MEMBRANE	-2.59141	0
GO_SMALL_RIBOSOMAL_SUBUNIT	2.45484	0		GO_ALPHA_BETA_T_CELL_DIFFERENTIATION	-2.15134	0.000271311		GO_DNA_CONFORMATION_CHANGE	2.70512	0		GO_ENDOSOMAL_PART	-2.63453	0		GO_PROTEIN_DNA_COMPLEX_SUBUNIT_ORGANIZATION	2.76505	0		GO_LYTIC_VACUOLE	-2.27014	0		GO_PROTEIN_DNA_COMPLEX_SUBUNIT_ORGANIZATION	3.03383	0		GO_PHAGOCYTIC_VESICLE_MEMBRANE	-2.57725	0
GO_CYTOSOLIC_LARGE_RIBOSOMAL_SUBUNIT	2.45438	0		GO_REGULATION_OF_CELL_CELL_ADHESION	-2.14621	0.000324853		GO_TRANSLATIONAL_ELONGATION	2.68969	0		GO_EXTERNAL_SIDE_OF_PLASMA_MEMBRANE	-2.62988	0		GO_PROTEIN_DNA_COMPLEX	2.75502	0		GO_ANTIGEN_RECEPTOR_MEDIATED_SIGNALING_PATHWAY	-2.26443	0		GO_CHROMOSOMAL_REGION	3.02943	0		GO_CYTOKINE_RECEPTOR_ACTIVITY	-2.57072	0
GO_CONDENSED_CHROMOSOME	2.4538	0		GO_INTEGRIN_MEDIATED_SIGNALING_PATHWAY	-2.13679	0.00055604		GO_TRANSLATIONAL_TERMINATION	2.6612	0		GO_ANTIGEN_RECEPTOR_MEDIATED_SIGNALING_PATHWAY	-2.62757	0		GO_NUCLEAR_CHROMOSOME_SEGREGATION	2.7388	0		GO_POSITIVE_REGULATION_OF_LEUKOCYTE_PROLIFERATION	-2.25183	0		GO_AMIDE_BIOSYNTHETIC_PROCESS	2.99224	0		GO_VACUOLAR_LUMEN	-2.53153	0
GO_TRANSLATIONAL_ELONGATION	2.44806	0		GO_LEUKOCYTE_CHEMOTAXIS	-2.13258	0.000651464		GO_MITOCHONDRIAL_TRANSLATION	2.65414	0		GO_FC_GAMMA_RECEPTOR_SIGNALING_PATHWAY	-2.6231	0		GO_CHROMOSOMAL_REGION	2.71969	0		GO_POSITIVE_REGULATION_OF_RESPONSE_TO_EXTERNAL_STIMULUS	-2.2506	0		GO_CHROMOSOME_SEGREGATION	2.97045	0		GO_INFLAMMATORY_RESPONSE	-2.51017	0
GO_MITOTIC_SISTER_CHROMATID_SEGREGATION	2.43972	0		GO_CELL_CHEMOTAXIS	-2.13122	0.000683776		GO_TRNA_METABOLIC_PROCESS	2.65238	0		GO_LATE_ENDOSOME	-2.61073	0		GO_SISTER_CHROMATID_SEGREGATION	2.71922	0		GO_IMMUNE_RESPONSE_REGULATING_CELL_SURFACE_RECEPTOR_SIGNALING_PATHWAY	-2.2476	0		GO_SISTER_CHROMATID_COHESION	2.96881	0		GO_PHAGOCYTOSIS	-2.49764	0
GO_DNA_REPLICATION	2.43962	0		GO_REGULATION_OF_HOMOTYPIC_CELL_CELL_ADHESION	-2.12378	0.000767168		GO_DNA_REPLICATION	2.63995	0		GO_LYTIC_VACUOLE	-2.60095	0		GO_RNA_CATABOLIC_PROCESS	2.71049	0		GO_LYTIC_VACUOLE_MEMBRANE	-2.24067	0		GO_SISTER_CHROMATID_SEGREGATION	2.95082	0		GO_LEUKOCYTE_CELL_CELL_ADHESION	-2.49599	0
GO_CHROMOSOMAL_REGION	2.43443	0		GO_POSITIVE_REGULATION_OF_NEUTROPHIL_MIGRATION	-2.11353	0.00079155		GO_SMALL_RIBOSOMAL_SUBUNIT	2.63426	0		GO_ENDOCYTIC_VESICLE	-2.58604	0		GO_NUCLEAR_CHROMOSOME	2.70829	0		GO_POSITIVE_REGULATION_OF_RESPONSE_TO_WOUNDING	-2.2372	0		GO_DNA_DEPENDENT_DNA_REPLICATION	2.94891	0		GO_SINGLE_ORGANISM_CELL_ADHESION	-2.48707	0
GO_TRANSLATIONAL_TERMINATION	2.42448	0		GO_LEUKOCYTE_MIGRATION	-2.11222	0.00076328		GO_CYTOPLASMIC_TRANSLATION	2.63119	0		GO_REGULATION_OF_LEUKOCYTE_MEDIATED_IMMUNITY	-2.58507	0		GO_DNA_DEPENDENT_DNA_REPLICATION	2.70041	0		GO_REGULATION_OF_EXOCYTOSIS	-2.23172	0		GO_PROTEIN_DNA_COMPLEX	2.94669	0		GO_LEUKOCYTE_ACTIVATION	-2.48601	0
GO_DNA_PACKAGING_COMPLEX	2.41926	0		GO_LYMPHOCYTE_ACTIVATION	-2.11105	0.000787081		GO_DNA_DEPENDENT_DNA_REPLICATION	2.60795	0		GO_EARLY_ENDOSOME	-2.57547	0		GO_DNA_REPLICATION	2.70015	0		GO_LEUKOCYTE_MEDIATED_IMMUNITY	-2.22888	0		GO_CENTROMERE_COMPLEX_ASSEMBLY	2.94406	0		GO_MYELOID_LEUKOCYTE_ACTIVATION	-2.47392	0
GO_ESTABLISHMENT_OF_PROTEIN_LOCALIZATION_TO_ENDOPLASMIC_RETICULUM	2.40887	0		GO_PLASMA_MEMBRANE_PROTEIN_COMPLEX	-2.1082	0.000809391		GO_ORGANELLAR_RIBOSOME	2.58803	0		GO_INTEGRIN_MEDIATED_SIGNALING_PATHWAY	-2.57001	0		GO_CENTROMERE_COMPLEX_ASSEMBLY	2.68902	0		GO_PHAGOCYTIC_VESICLE	-2.22273	0		GO_PROTEIN_TARGETING_TO_MEMBRANE	2.94079	0		GO_ANTIGEN_BINDING	-2.47006	0
GO_DNA_PACKAGING	2.39712	0		GO_RESPONSE_TO_INTERFERON_GAMMA	-2.10684	0.000829622		GO_PROTEIN_LOCALIZATION_TO_ENDOPLASMIC_RETICULUM	2.57778	0		GO_LUMENAL_SIDE_OF_MEMBRANE	-2.56842	0		GO_NUCLEAR_CHROMOSOME_TELOMERIC_REGION	2.67299	0		GO_REGULATION_OF_LEUKOCYTE_PROLIFERATION	-2.21923	0		GO_CONDENSED_CHROMOSOME	2.94042	0		GO_ADAPTIVE_IMMUNE_RESPONSE_BASED_ON_SOMATIC_RECOMBINATION_OF_IMMUNE_RECEPTORS_BUILT_FROM_IMMUNOGLOBULIN_SUPERFAMILY_DOMAINS	-2.4694	0
GO_CENTROMERE_COMPLEX_ASSEMBLY	2.39652	0		GO_SECRETORY_GRANULE	-2.10494	0.000803697		GO_PROTEIN_DNA_COMPLEX_SUBUNIT_ORGANIZATION	2.57774	0		GO_PHAGOCYTIC_VESICLE_MEMBRANE	-2.56527	0		GO_CHROMOSOME_TELOMERIC_REGION	2.66501	0		GO_RESPONSE_TO_TYPE_I_INTERFERON	-2.21902	0		GO_DNA_REPLICATION	2.93777	0		GO_B_CELL_RECEPTOR_SIGNALING_PATHWAY	-2.46582	0
GO_CONDENSED_CHROMOSOME_CENTROMERIC_REGION	2.39576	0		GO_HORMONE_BINDING	-2.09551	0.000992273		GO_DNA_REPLICATION_DEPENDENT_NUCLEOSOME_ORGANIZATION	2.57612	0		GO_MEMBRANE_MICRODOMAIN	-2.5501	0		GO_NEGATIVE_REGULATION_OF_GENE_EXPRESSION_EPIGENETIC	2.62245	0		GO_PROTEIN_ACTIVATION_CASCADE	-2.21565	0		GO_SMALL_RIBOSOMAL_SUBUNIT	2.91742	0		GO_POSITIVE_REGULATION_OF_RESPONSE_TO_EXTERNAL_STIMULUS	-2.46046	0
GO_CHROMOSOME_CENTROMERIC_REGION	2.39324	0		GO_REGULATION_OF_GRANULOCYTE_CHEMOTAXIS	-2.09253	0.00100544		GO_HISTONE_EXCHANGE	2.56305	0		GO_LYMPHOCYTE_MEDIATED_IMMUNITY	-2.54507	0		GO_AMIDE_BIOSYNTHETIC_PROCESS	2.61619	0		GO_LEUKOCYTE_MIGRATION	-2.20951	0		GO_NUCLEAR_CHROMOSOME_TELOMERIC_REGION	2.90349	0		GO_POSITIVE_REGULATION_OF_CYTOKINE_BIOSYNTHETIC_PROCESS	-2.45885	0
GO_ORGANELLAR_RIBOSOME	2.36907	0		GO_REGULATION_OF_RESPONSE_TO_WOUNDING	-2.09212	0.0010169		GO_TELOMERE_ORGANIZATION	2.54711	0		GO_ANTIGEN_BINDING	-2.5433	0		GO_CONDENSED_CHROMOSOME	2.60972	0		GO_CYTOKINE_RECEPTOR_ACTIVITY	-2.20859	0		GO_CONDENSED_CHROMOSOME_CENTROMERIC_REGION	2.89498	0		GO_DEFENSE_RESPONSE_TO_VIRUS	-2.45467	0
GO_TRNA_METABOLIC_PROCESS	2.36861	0		GO_TAXIS	-2.09132	0.000988654		GO_DNA_REPLICATION_INDEPENDENT_NUCLEOSOME_ORGANIZATION	2.54659	0		GO_REGULATION_OF_LYMPHOCYTE_MIGRATION	-2.53322	0		GO_CHROMATIN_SILENCING	2.605	0		GO_PLASMA_MEMBRANE_PROTEIN_COMPLEX	-2.2062	0		GO_RIBONUCLEOPROTEIN_COMPLEX_SUBUNIT_ORGANIZATION	2.88656	0		GO_ENDOCYTOSIS	-2.45075	0
GO_ORGANELLE_FISSION	2.36009	0		GO_LYMPHOCYTE_COSTIMULATION	-2.08662	0.00103828		GO_NUCLEOLAR_PART	2.54258	0		GO_FC_RECEPTOR_SIGNALING_PATHWAY	-2.5271	0		GO_TELOMERE_ORGANIZATION	2.60236	0		GO_SINGLE_ORGANISM_CELL_ADHESION	-2.20583	0		GO_NUCLEAR_CHROMOSOME_SEGREGATION	2.88213	0		GO_IMMUNE_RESPONSE_REGULATING_CELL_SURFACE_RECEPTOR_SIGNALING_PATHWAY	-2.44471	0
GO_MITOTIC_NUCLEAR_DIVISION	2.33931	0		GO_POSITIVE_REGULATION_OF_LEUKOCYTE_DIFFERENTIATION	-2.08588	0.00101096		GO_RNA_CATABOLIC_PROCESS	2.51722	0		GO_MEMBRANE_RAFT_ORGANIZATION	-2.52115	0		GO_SISTER_CHROMATID_COHESION	2.58723	0		GO_LYMPHOCYTE_ACTIVATION	-2.20462	0		GO_DNA_REPLICATION_INDEPENDENT_NUCLEOSOME_ORGANIZATION	2.86727	0		GO_NEGATIVE_REGULATION_OF_LEUKOCYTE_MEDIATED_IMMUNITY	-2.43504	0
GO_RIBOSOMAL_SMALL_SUBUNIT_BIOGENESIS	2.3339	0		GO_MONOCYTE_CHEMOTAXIS	-2.08036	0.00113101		GO_PROTEIN_DNA_COMPLEX	2.50193	0		GO_PEPTIDE_ANTIGEN_BINDING	-2.5118	0		GO_PROTEIN_TARGETING_TO_MEMBRANE	2.58371	0		GO_B_CELL_RECEPTOR_SIGNALING_PATHWAY	-2.20392	0		GO_CYTOPLASMIC_TRANSLATION	2.85533	0		GO_REGULATION_OF_LEUKOCYTE_MEDIATED_IMMUNITY	-2.43172	0
GO_DNA_RECOMBINATION	2.32523	0		GO_AUTOPHAGOSOME_ORGANIZATION	-2.07828	0.00117264		GO_SPLICEOSOMAL_SNRNP_ASSEMBLY	2.4954	0		GO_CYTOKINE_PRODUCTION	-2.49466	0		GO_SMALL_RIBOSOMAL_SUBUNIT	2.58165	0		GO_REGULATION_OF_LEUKOCYTE_MEDIATED_IMMUNITY	-2.20166	0		GO_CHROMOSOME_CENTROMERIC_REGION	2.84934	0		GO_REGULATION_OF_WOUND_HEALING	-2.43158	0
GO_NUCLEAR_TRANSCRIBED_MRNA_CATABOLIC_PROCESS_NONSENSE_MEDIATED_DECAY	2.32462	0		GO_MULTIVESICULAR_BODY	-2.07718	0.00117848		GO_PRERIBOSOME	2.49407	0		GO_CYTOKINE_MEDIATED_SIGNALING_PATHWAY	-2.49378	0		GO_MITOTIC_NUCLEAR_DIVISION	2.56799	0		GO_COMPLEMENT_ACTIVATION	-2.18098	0		GO_CYTOSOLIC_SMALL_RIBOSOMAL_SUBUNIT	2.84488	0		GO_ENDOCYTIC_VESICLE	-2.42999	0
GO_DNA_REPAIR	2.31965	0		GO_REGULATION_OF_NEUTROPHIL_MIGRATION	-2.0742	0.00125202		GO_CHROMOSOMAL_REGION	2.48035	0		GO_LEUKOCYTE_MEDIATED_IMMUNITY	-2.49376	0		GO_DNA_RECOMBINATION	2.56045	0		GO_REGULATION_OF_VESICLE_MEDIATED_TRANSPORT	-2.18042	0		GO_TELOMERE_ORGANIZATION	2.83776	0		GO_POSITIVE_REGULATION_OF_LEUKOCYTE_PROLIFERATION	-2.41959	0
GO_CHROMATIN_ASSEMBLY_OR_DISASSEMBLY	2.3196	0		GO_SECRETORY_GRANULE_LUMEN	-2.074	0.00128931		GO_CYTOSOLIC_SMALL_RIBOSOMAL_SUBUNIT	2.46286	0		GO_CLATHRIN_COATED_VESICLE	-2.49156	0		GO_NUCLEAR_NUCLEOSOME	2.55815	0		GO_INFLAMMATORY_RESPONSE	-2.17037	0		GO_DNA_HELICASE_ACTIVITY	2.82913	0		GO_LEUKOCYTE_MEDIATED_IMMUNITY	-2.4184	0
GO_DNA_REPLICATION_INDEPENDENT_NUCLEOSOME_ORGANIZATION	2.30592	0		GO_INTERFERON_GAMMA_MEDIATED_SIGNALING_PATHWAY	-2.07353	0.00126001		GO_NUCLEAR_CHROMOSOME_TELOMERIC_REGION	2.44868	0		GO_T_CELL_RECEPTOR_SIGNALING_PATHWAY	-2.48515	0		GO_CYTOPLASMIC_TRANSLATION	2.556	0		GO_CALCIUM_DEPENDENT_PHOSPHOLIPID_BINDING	-2.16988	0		GO_CHROMOSOME_TELOMERIC_REGION	2.82271	0		GO_REGULATION_OF_EXOCYTOSIS	-2.41236	0
GO_CYTOPLASMIC_TRANSLATION	2.28372	0		GO_IMMUNE_EFFECTOR_PROCESS	-2.06914	0.00129378		GO_NUCLEAR_CHROMOSOME	2.44657	0		GO_CELL_LEADING_EDGE	-2.48022	0		GO_CYTOSOLIC_PART	2.55341	0		GO_REGULATION_OF_RESPONSE_TO_WOUNDING	-2.16951	0		GO_CYTOSOLIC_PART	2.81638	0		GO_LYSOSOMAL_LUMEN	-2.40976	0
GO_CYTOSOLIC_SMALL_RIBOSOMAL_SUBUNIT	2.2834	0		GO_MYELOID_LEUKOCYTE_MIGRATION	-2.06773	0.00129601		GO_CONDENSED_CHROMOSOME	2.446	0		GO_LYSOSOMAL_TRANSPORT	-2.47943	0		GO_ORGANELLE_FISSION	2.55111	0		GO_TRANSPORT_VESICLE_MEMBRANE	-2.16763	0		GO_RNA_SPLICING_VIA_TRANSESTERIFICATION_REACTIONS	2.81014	0		GO_ENDOSOMAL_PART	-2.40438	0
GO_MITOCHONDRIAL_MATRIX	2.27364	0		GO_MEMBRANE_MICRODOMAIN	-2.06598	0.00129865		GO_DNA_REPLICATION_INITIATION	2.44511	0		GO_CHEMOKINE_BINDING	-2.46846	0		GO_CYTOSOLIC_SMALL_RIBOSOMAL_SUBUNIT	2.54151	0		GO_RESPONSE_TO_PAIN	-2.16758	0		GO_DNA_DEPENDENT_ATPASE_ACTIVITY	2.79623	0		GO_REGULATION_OF_LEUKOCYTE_MIGRATION	-2.40317	0
GO_PROTEIN_DNA_COMPLEX_SUBUNIT_ORGANIZATION	2.26832	0		GO_SYNAPSE_ORGANIZATION	-2.0632	0.00130162		GO_CHROMOSOME_TELOMERIC_REGION	2.44378	0		GO_NEGATIVE_REGULATION_OF_INTERLEUKIN_6_PRODUCTION	-2.46601	0		GO_DNA_REPAIR	2.53708	0		GO_LEUKOCYTE_DIFFERENTIATION	-2.16671	0		GO_NUCLEAR_CHROMOSOME	2.79469	0		GO_REGULATION_OF_LEUKOCYTE_PROLIFERATION	-2.39866	0
GO_PRERIBOSOME	2.26803	0		GO_EPHRIN_RECEPTOR_ACTIVITY	-2.06109	0.00130465		GO_OLFACTORY_RECEPTOR_ACTIVITY	2.43457	0		GO_T_HELPER_1_TYPE_IMMUNE_RESPONSE	-2.46577	0		GO_DNA_REPLICATION_DEPENDENT_NUCLEOSOME_ORGANIZATION	2.5216	0		GO_LYMPHOCYTE_MEDIATED_IMMUNITY	-2.16195	0		GO_HISTONE_EXCHANGE	2.78086	0		GO_NEGATIVE_REGULATION_OF_LYMPHOCYTE_MEDIATED_IMMUNITY	-2.39505	0
GO_NUCLEAR_CHROMOSOME	2.25723	0		GO_SECRETORY_VESICLE	-2.06078	0.00127856		GO_RNA_POLYMERASE_ACTIVITY	2.42804	0		GO_EXTRINSIC_COMPONENT_OF_MEMBRANE	-2.46477	0		GO_NUCLEOLAR_PART	2.51868	0		GO_REGULATION_OF_T_CELL_PROLIFERATION	-2.15861	0		GO_DNA_RECOMBINATION	2.77701	0		GO_REGULATION_OF_CELL_KILLING	-2.38906	0
GO_MATURATION_OF_SSU_RRNA	2.25405	0		GO_ACTIN_FILAMENT_BASED_PROCESS	-2.05979	0.00128129		GO_NCRNA_3_END_PROCESSING	2.42275	0		GO_REGULATION_OF_I_KAPPAB_KINASE_NF_KAPPAB_SIGNALING	-2.46383	0		GO_DOUBLE_STRAND_BREAK_REPAIR	2.51325	0		GO_POSITIVE_REGULATION_OF_T_CELL_PROLIFERATION	-2.15521	0		GO_RIBOSOMAL_SMALL_SUBUNIT_BIOGENESIS	2.77118	0		GO_NEGATIVE_REGULATION_OF_CELL_ACTIVATION	-2.38809	0
GO_PROTEIN_DNA_COMPLEX	2.2523	0		GO_CHEMOKINE_MEDIATED_SIGNALING_PATHWAY	-2.05543	0.00136616		GO_TRNA_PROCESSING	2.41058	0		GO_REGULATION_OF_CELL_KILLING	-2.46209	0		GO_HISTONE_EXCHANGE	2.51279	0		GO_CALCIUM_CHANNEL_REGULATOR_ACTIVITY	-2.14885	0		GO_TRNA_METABOLIC_PROCESS	2.7656	0		GO_POSITIVE_REGULATION_OF_INTERFERON_GAMMA_PRODUCTION	-2.38667	0
GO_DOUBLE_STRAND_BREAK_REPAIR	2.25007	0		GO_RESPONSE_TO_WATER	-2.05343	0.00144749		GO_DNA_STRAND_ELONGATION_INVOLVED_IN_DNA_REPLICATION	2.40787	0		GO_ENDOCYTIC_VESICLE_MEMBRANE	-2.4595	0		GO_CONDENSED_CHROMOSOME_CENTROMERIC_REGION	2.4943	0		GO_REGULATION_OF_LEUKOCYTE_MEDIATED_CYTOTOXICITY	-2.14399	0		GO_DNA_REPAIR	2.76093	0		GO_NEGATIVE_REGULATION_OF_IMMUNE_RESPONSE	-2.38492	0
GO_PROTEIN_LOCALIZATION_TO_ENDOPLASMIC_RETICULUM	2.25006	0		GO_REGULATION_OF_ACTIN_FILAMENT_BASED_PROCESS	-2.05232	0.00142069		GO_ATP_DEPENDENT_CHROMATIN_REMODELING	2.40475	0		GO_LATE_ENDOSOME_MEMBRANE	-2.4595	0		GO_DNA_HELICASE_ACTIVITY	2.48384	0		GO_LATE_ENDOSOME	-2.14292	0		GO_MITOTIC_NUCLEAR_DIVISION	2.75755	0		GO_PLASMA_MEMBRANE_PROTEIN_COMPLEX	-2.38335	0
GO_KINETOCHORE	2.24718	0		GO_CALCIUM_ION_TRANSMEMBRANE_TRANSPORT	-2.05191	0.00139485		GO_DNA_HELICASE_ACTIVITY	2.40429	0		GO_VACUOLAR_TRANSPORT	-2.45766	0		GO_CHROMOSOME_CENTROMERIC_REGION	2.47891	0		GO_TRANSPORT_VESICLE	-2.14275	0		GO_KINETOCHORE	2.73364	0		GO_LYMPHOCYTE_ACTIVATION	-2.37049	0
GO_RIBONUCLEOPROTEIN_COMPLEX_SUBUNIT_ORGANIZATION	2.24693	0		GO_SYNAPTIC_TRANSMISSION_DOPAMINERGIC	-2.05184	0.00136995		GO_CONDENSED_NUCLEAR_CHROMOSOME_CENTROMERIC_REGION	2.40356	0		GO_LEUKOCYTE_ACTIVATION	-2.45511	0		GO_MITOTIC_SISTER_CHROMATID_SEGREGATION	2.47659	0		GO_REGULATION_OF_ACUTE_INFLAMMATORY_RESPONSE	-2.14165	0		GO_NUCLEAR_NUCLEOSOME	2.72877	0		GO_LEUKOCYTE_MIGRATION	-2.37013	0
GO_SPLICEOSOMAL_SNRNP_ASSEMBLY	2.24226	0		GO_CATECHOLAMINE_BIOSYNTHETIC_PROCESS	-2.05148	0.00134591		GO_RIBOSOMAL_SMALL_SUBUNIT_BIOGENESIS	2.39993	0		GO_POSITIVE_REGULATION_OF_RESPONSE_TO_EXTERNAL_STIMULUS	-2.45454	0		GO_RIBONUCLEOPROTEIN_COMPLEX_SUBUNIT_ORGANIZATION	2.4748	0		GO_MEMBRANE_MICRODOMAIN	-2.12874	0		GO_DNA_REPLICATION_DEPENDENT_NUCLEOSOME_ORGANIZATION	2.71809	0		GO_REGULATION_OF_VESICLE_MEDIATED_TRANSPORT	-2.36965	0
GO_CELL_CYCLE_G1_S_PHASE_TRANSITION	2.2321	0		GO_MONOAMINE_TRANSPORT	-2.04957	0.00142105		GO_SMN_SM_PROTEIN_COMPLEX	2.39005	0		GO_LEUKOCYTE_CELL_CELL_ADHESION	-2.44608	0		GO_RIBOSOMAL_SMALL_SUBUNIT_BIOGENESIS	2.47334	0		GO_REGULATION_OF_ANTIGEN_RECEPTOR_MEDIATED_SIGNALING_PATHWAY	-2.12873	0		GO_CHROMATIN_SILENCING	2.71277	0		GO_REGULATION_OF_LYMPHOCYTE_MIGRATION	-2.36847	0
GO_HISTONE_EXCHANGE	2.22021	0		GO_REGULATION_OF_CELL_MATRIX_ADHESION	-2.04773	0.00151616		GO_CHROMOSOME_SEGREGATION	2.38782	0		GO_REGULATION_OF_ACTIN_FILAMENT_DEPOLYMERIZATION	-2.44441	0		GO_DNA_REPLICATION_INDEPENDENT_NUCLEOSOME_ORGANIZATION	2.4641	0		GO_EXOCYTIC_VESICLE	-2.11811	1.98773e-05		GO_NUCLEOLAR_PART	2.71062	0		GO_REGULATION_OF_T_CELL_PROLIFERATION	-2.36755	0
GO_DNA_HELICASE_ACTIVITY	2.20895	0		GO_POSITIVE_REGULATION_OF_LEUKOCYTE_MIGRATION	-2.04567	0.00156034		GO_DNA_STRAND_ELONGATION	2.37487	0		GO_REGULATION_OF_LEUKOCYTE_MEDIATED_CYTOTOXICITY	-2.43443	2.55851e-05		GO_REPLICATION_FORK	2.4493	0		GO_POSITIVE_REGULATION_OF_SYNAPTIC_TRANSMISSION	-2.11699	1.9546e-05		GO_DNA_GEOMETRIC_CHANGE	2.70621	0		GO_IMMUNOLOGICAL_SYNAPSE	-2.36635	0
GO_MITOTIC_RECOMBINATION	2.2076	0		GO_ALPHA_BETA_T_CELL_ACTIVATION	-2.04469	0.00158091		GO_NUCLEAR_NUCLEOSOME	2.36145	9.09959e-06		GO_SINGLE_ORGANISM_CELL_ADHESION	-2.43385	2.51657e-05		GO_DNA_GEOMETRIC_CHANGE	2.44227	0		GO_REGULATION_OF_LEUKOCYTE_MIGRATION	-2.11614	1.92256e-05		GO_PURINE_NTP_DEPENDENT_HELICASE_ACTIVITY	2.69139	0		GO_REGULATED_EXOCYTOSIS	-2.36608	0
GO_DNA_REPLICATION_INITIATION	2.20255	0		GO_CYTOKINE_MEDIATED_SIGNALING_PATHWAY	-2.04431	0.00155541		GO_PROTEIN_HETEROTETRAMERIZATION	2.35904	8.95282e-06		GO_VACUOLE_ORGANIZATION	-2.43027	2.47598e-05		GO_CELL_CYCLE_G1_S_PHASE_TRANSITION	2.43798	0		GO_NEGATIVE_REGULATION_OF_LEUKOCYTE_MEDIATED_IMMUNITY	-2.11143	1.89155e-05		GO_HELICASE_ACTIVITY	2.6905	0		GO_REGULATION_OF_MAST_CELL_ACTIVATION	-2.36438	0
GO_RNA_CATABOLIC_PROCESS	2.19745	1.03836e-05		GO_POSITIVE_REGULATION_OF_RESPONSE_TO_WOUNDING	-2.04424	0.00153072		GO_NON_RECOMBINATIONAL_REPAIR	2.35356	8.81071e-06		GO_REGULATION_OF_ENDOCYTOSIS	-2.43015	2.43668e-05		GO_POSITIVE_REGULATION_OF_GENE_EXPRESSION_EPIGENETIC	2.42852	0		GO_NEGATIVE_REGULATION_OF_HOMOTYPIC_CELL_CELL_ADHESION	-2.11092	1.86152e-05		GO_MATURATION_OF_SSU_RRNA	2.68094	0		GO_REGULATION_OF_LEUKOCYTE_MEDIATED_CYTOTOXICITY	-2.3642	0
GO_METAPHASE_PLATE_CONGRESSION	2.19235	1.02213e-05		GO_MONOVALENT_INORGANIC_CATION_HOMEOSTASIS	-2.0441	0.00152864		GO_DNA_REPAIR	2.35111	8.67304e-06		GO_NEGATIVE_REGULATION_OF_IMMUNE_RESPONSE	-2.4264	4.84131e-05		GO_CHROMATIN	2.42326	0		GO_LATE_ENDOSOME_MEMBRANE	-2.10976	3.68278e-05		GO_DOUBLE_STRAND_BREAK_REPAIR	2.67684	0		GO_NEGATIVE_REGULATION_OF_HOMOTYPIC_CELL_CELL_ADHESION	-2.3548	0
GO_CHROMOSOME_TELOMERIC_REGION	2.18318	1.00641e-05		GO_TRANSMISSION_OF_NERVE_IMPULSE	-2.04408	0.00150512		GO_CONDENSED_CHROMOSOME_CENTROMERIC_REGION	2.34478	8.53961e-06		GO_PHAGOCYTOSIS	-2.42588	4.76682e-05		GO_CHROMATIN_SILENCING_AT_RDNA	2.41573	0		GO_REGULATION_OF_TISSUE_REMODELING	-2.10738	3.62612e-05		GO_PRERIBOSOME	2.675	0		GO_REGULATION_OF_LEUKOCYTE_DIFFERENTIATION	-2.35222	0
GO_CHROMOSOME_LOCALIZATION	2.18138	9.91159e-06		GO_REGULATION_OF_ACTIN_FILAMENT_LENGTH	-2.04119	0.0016118		GO_RIBOSOMAL_LARGE_SUBUNIT_BIOGENESIS	2.34152	8.41022e-06		GO_REGULATION_OF_ACTIN_FILAMENT_LENGTH	-2.42331	4.6946e-05		GO_RECOMBINATIONAL_REPAIR	2.41097	0		GO_PATTERN_RECOGNITION_RECEPTOR_SIGNALING_PATHWAY	-2.1047	3.57118e-05		GO_CELL_CYCLE_G1_S_PHASE_TRANSITION	2.67008	0		GO_TRANSPORT_VESICLE	-2.34912	0
GO_NUCLEAR_CHROMOSOME_TELOMERIC_REGION	2.18015	9.76365e-06		GO_REGULATION_OF_CELLULAR_COMPONENT_SIZE	-2.03852	0.00167223		GO_MITOCHONDRIAL_MATRIX	2.33938	8.2847e-06		GO_RESPONSE_TO_TYPE_I_INTERFERON	-2.41662	4.62453e-05		GO_MITOTIC_RECOMBINATION	2.39408	0		GO_POSITIVE_REGULATION_OF_INFLAMMATORY_RESPONSE	-2.10426	3.51788e-05		GO_ATP_DEPENDENT_CHROMATIN_REMODELING	2.66089	0		GO_PLATELET_DEGRANULATION	-2.34839	0
GO_REGULATION_OF_TRANSCRIPTION_INVOLVED_IN_G1_S_TRANSITION_OF_MITOTIC_CELL_CYCLE	2.16629	9.62007e-06		GO_T_CELL_DIFFERENTIATION_INVOLVED_IN_IMMUNE_RESPONSE	-2.03398	0.00173136		GO_RIBONUCLEOPROTEIN_COMPLEX_SUBUNIT_ORGANIZATION	2.33826	8.16286e-06		GO_CELL_ADHESION_MOLECULE_BINDING	-2.39931	4.55652e-05		GO_ATP_DEPENDENT_CHROMATIN_REMODELING	2.39403	0		GO_REGULATION_OF_COAGULATION	-2.10153	3.46615e-05		GO_NEGATIVE_REGULATION_OF_GENE_EXPRESSION_EPIGENETIC	2.65684	0		GO_REGULATION_OF_ALPHA_BETA_T_CELL_ACTIVATION	-2.34729	0
GO_TRNA_PROCESSING	2.16469	1.86186e-05		GO_T_CELL_MEDIATED_IMMUNITY	-2.03329	0.00178809		GO_SPLICEOSOMAL_TRI_SNRNP_COMPLEX	2.33234	8.04456e-06		GO_GDP_BINDING	-2.39486	4.49049e-05		GO_NUCLEAR_CHROMATIN	2.39313	0		GO_ENDOSOMAL_PART	-2.10082	3.41591e-05		GO_MITOCHONDRIAL_TRANSLATION	2.65481	0		GO_POSITIVE_REGULATION_OF_RESPONSE_TO_WOUNDING	-2.34595	0
GO_RNA_SPLICING_VIA_TRANSESTERIFICATION_REACTIONS	2.16321	1.83526e-05		GO_CELL_CELL_ADHESION_VIA_PLASMA_MEMBRANE_ADHESION_MOLECULES	-2.03031	0.00182384		GO_SISTER_CHROMATID_COHESION	2.33022	7.92964e-06		GO_DETECTION_OF_OTHER_ORGANISM	-2.39463	6.63262e-05		GO_CELL_CYCLE_CHECKPOINT	2.39284	0		GO_CLATHRIN_BINDING	-2.10081	3.36711e-05		GO_MITOTIC_SISTER_CHROMATID_SEGREGATION	2.63631	0		GO_ANTIGEN_RECEPTOR_MEDIATED_SIGNALING_PATHWAY	-2.34104	0
GO_DNA_DEPENDENT_ATPASE_ACTIVITY	2.16153	1.80941e-05		GO_REGULATION_OF_VESICLE_MEDIATED_TRANSPORT	-2.02806	0.00185813		GO_RRNA_BINDING	2.32676	7.81796e-06		GO_REGULATION_OF_INTERLEUKIN_1_PRODUCTION	-2.39103	6.5392e-05		GO_DNA_DEPENDENT_ATPASE_ACTIVITY	2.39105	0		GO_POSITIVE_REGULATION_OF_DEFENSE_RESPONSE	-2.09941	3.31969e-05		GO_ORGANELLE_FISSION	2.6232	0		GO_REGULATION_OF_INTERLEUKIN_8_PRODUCTION	-2.33688	0
GO_REGULATION_OF_DNA_DEPENDENT_DNA_REPLICATION	2.15655	1.78428e-05		GO_ADAPTIVE_IMMUNE_RESPONSE_BASED_ON_SOMATIC_RECOMBINATION_OF_IMMUNE_RECEPTORS_BUILT_FROM_IMMUNOGLOBULIN_SUPERFAMILY_DOMAINS	-2.02738	0.00185222		GO_SMALL_NUCLEAR_RIBONUCLEOPROTEIN_COMPLEX	2.32394	7.70937e-06		GO_POSITIVE_REGULATION_OF_AUTOPHAGY	-2.38746	8.66727e-05		GO_MATURATION_OF_SSU_RRNA	2.37886	0		GO_REGULATION_OF_INNATE_IMMUNE_RESPONSE	-2.09561	3.27358e-05		GO_DNA_REPLICATION_INITIATION	2.61487	0		GO_MHC_PROTEIN_COMPLEX	-2.33432	0
GO_RNA_PHOSPHODIESTER_BOND_HYDROLYSIS_ENDONUCLEOLYTIC	2.14943	1.75984e-05		GO_EXTRINSIC_COMPONENT_OF_MEMBRANE	-2.02483	0.00188585		GO_CHROMATIN_SILENCING_AT_RDNA	2.32163	7.60376e-06		GO_ENDOCYTOSIS	-2.38695	8.54854e-05		GO_KINETOCHORE	2.37176	0		GO_T_CELL_DIFFERENTIATION	-2.09393	3.22874e-05		GO_REPLICATION_FORK	2.61003	0		GO_CELLULAR_DEFENSE_RESPONSE	-2.33286	0
GO_SERINE_FAMILY_AMINO_ACID_METABOLIC_PROCESS	2.1457	1.73606e-05		GO_IMMUNOLOGICAL_SYNAPSE	-2.02458	0.00186036		GO_NUCLEAR_CHROMOSOME_SEGREGATION	2.32133	7.50101e-06		GO_NEGATIVE_REGULATION_OF_LYMPHOCYTE_MEDIATED_IMMUNITY	-2.38655	8.43302e-05		GO_PROTEIN_HETEROTETRAMERIZATION	2.36988	0		GO_MONOVALENT_INORGANIC_CATION_HOMEOSTASIS	-2.0937	3.18511e-05		GO_RNA_SPLICING	2.59609	0		GO_REGULATION_OF_RESPONSE_TO_WOUNDING	-2.33249	0
GO_MATURATION_OF_SSU_RRNA_FROM_TRICISTRONIC_RRNA_TRANSCRIPT_SSU_RRNA_5_8S_RRNA_LSU_RRNA_	2.1424	1.71291e-05		GO_REGULATION_OF_CELL_ACTIVATION	-2.02445	0.00183556		GO_CHROMATIN_SILENCING	2.30829	1.47471e-05		GO_T_CELL_MEDIATED_IMMUNITY	-2.38497	8.32058e-05		GO_MEIOTIC_CELL_CYCLE	2.36945	0		GO_LYMPHOCYTE_DIFFERENTIATION	-2.09366	3.14264e-05		GO_GENE_SILENCING	2.59244	0		GO_POSITIVE_REGULATION_OF_LEUKOCYTE_MIGRATION	-2.32616	0
GO_MEIOTIC_CELL_CYCLE	2.13809	2.52245e-05		GO_CELL_ADHESION_MOLECULE_BINDING	-2.02159	0.00183003		GO_SISTER_CHROMATID_SEGREGATION	2.30814	1.4553e-05		GO_LEUKOCYTE_MIGRATION	-2.38276	8.2111e-05		GO_REGULATION_OF_GENE_EXPRESSION_EPIGENETIC	2.35859	0		GO_EXTRINSIC_COMPONENT_OF_MEMBRANE	-2.09273	4.62906e-05		GO_CHROMATIN_SILENCING_AT_RDNA	2.58959	0		GO_ENDOCYTIC_VESICLE_MEMBRANE	-2.3251	0
GO_ENDONUCLEASE_ACTIVITY_ACTIVE_WITH_EITHER_RIBO_OR_DEOXYRIBONUCLEIC_ACIDS_AND_PRODUCING_5_PHOSPHOMONOESTERS	2.13003	2.48969e-05		GO_POSITIVE_REGULATION_OF_RESPONSE_TO_EXTERNAL_STIMULUS	-2.02116	0.00184299		GO_RNA_SPLICING_VIA_TRANSESTERIFICATION_REACTIONS	2.30661	1.4364e-05		GO_ACTIN_BINDING	-2.37918	0.000100783		GO_PRERIBOSOME	2.35695	0		GO_REGULATION_OF_CATECHOLAMINE_SECRETION	-2.09206	4.56895e-05		GO_ORGANIC_CYCLIC_COMPOUND_CATABOLIC_PROCESS	2.58699	0		GO_REGULATION_OF_I_KAPPAB_KINASE_NF_KAPPAB_SIGNALING	-2.32415	0
GO_RIBOSOME_ASSEMBLY	2.12655	3.25243e-05		GO_CATECHOLAMINE_METABOLIC_PROCESS	-2.02102	0.00181936		GO_CONDENSED_NUCLEAR_CHROMOSOME	2.28657	2.86418e-05		GO_LYMPHOCYTE_ACTIVATION	-2.37769	9.9491e-05		GO_DNA_REPLICATION_INITIATION	2.35022	0		GO_MYELOID_LEUKOCYTE_ACTIVATION	-2.09114	4.51037e-05		GO_TRANSLATIONAL_TERMINATION	2.58676	0		GO_REGULATION_OF_COAGULATION	-2.32409	0
GO_NUCLEOLAR_PART	2.12564	4.02897e-05		GO_CALCIUM_ION_TRANSPORT	-2.02085	0.00181411		GO_RIBOSOME_ASSEMBLY	2.28362	2.82792e-05		GO_REGULATION_OF_ACTIN_FILAMENT_BASED_PROCESS	-2.37505	9.82316e-05		GO_DNA_BIOSYNTHETIC_PROCESS	2.33939	0		GO_HUMORAL_IMMUNE_RESPONSE_MEDIATED_BY_CIRCULATING_IMMUNOGLOBULIN	-2.09031	4.45328e-05		GO_RNA_3_END_PROCESSING	2.58633	0		GO_COATED_VESICLE	-2.32396	0
GO_DNA_STRAND_ELONGATION	2.12427	3.97861e-05		GO_LEUKOCYTE_MEDIATED_IMMUNITY	-2.01698	0.0018962		GO_DOUBLE_STRAND_BREAK_REPAIR	2.28134	2.79258e-05		GO_NEGATIVE_REGULATION_OF_LEUKOCYTE_MEDIATED_IMMUNITY	-2.37492	9.70037e-05		GO_CELL_CYCLE_PHASE_TRANSITION	2.33263	0		GO_NEGATIVE_REGULATION_OF_IMMUNE_RESPONSE	-2.09	4.39761e-05		GO_PROTEIN_HETEROTETRAMERIZATION	2.57773	0		GO_SARCOLEMMA	-2.32016	0
GO_REPLICATION_FORK	2.12255	3.92949e-05		GO_HOMOPHILIC_CELL_ADHESION_VIA_PLASMA_MEMBRANE_ADHESION_MOLECULES	-2.01573	0.00189031		GO_PYRIMIDINE_NUCLEOSIDE_TRIPHOSPHATE_METABOLIC_PROCESS	2.28109	2.7581e-05		GO_POSITIVE_REGULATION_OF_I_KAPPAB_KINASE_NF_KAPPAB_SIGNALING	-2.37229	9.58061e-05		GO_GENE_SILENCING	2.33249	0		GO_VACUOLE_ORGANIZATION	-2.089	4.34332e-05		GO_SPLICEOSOMAL_COMPLEX	2.57285	0		GO_LYMPHOCYTE_MEDIATED_IMMUNITY	-2.31705	0
GO_DNA_GEOMETRIC_CHANGE	2.11663	4.65472e-05		GO_DOPAMINE_METABOLIC_PROCESS	-2.01563	0.00186726		GO_MATURATION_OF_SSU_RRNA	2.27843	2.72446e-05		GO_ACTIN_FILAMENT_BASED_PROCESS	-2.3713	9.46377e-05		GO_DNA_SYNTHESIS_INVOLVED_IN_DNA_REPAIR	2.32909	0		GO_NEGATIVE_REGULATION_OF_CELL_CELL_ADHESION	-2.08894	4.29035e-05		GO_TRNA_PROCESSING	2.57103	0		GO_EXOCYTOSIS	-2.31675	0
GO_CONDENSED_NUCLEAR_CHROMOSOME	2.10893	6.11444e-05		GO_NEURON_PROJECTION_MEMBRANE	-2.0144	0.00191301		GO_RNA_PHOSPHODIESTER_BOND_HYDROLYSIS_ENDONUCLEOLYTIC	2.26804	4.69362e-05		GO_CELL_CHEMOTAXIS	-2.37096	9.34975e-05		GO_RIBOSOME_ASSEMBLY	2.32652	0		GO_REGULATION_OF_WOUND_HEALING	-2.08705	4.23866e-05		GO_ATP_DEPENDENT_DNA_HELICASE_ACTIVITY	2.57026	0		GO_REGULATION_OF_INNATE_IMMUNE_RESPONSE	-2.31527	0
GO_NON_RECOMBINATIONAL_REPAIR	2.1061	6.04165e-05		GO_CELL_KILLING	-2.01192	0.0019743		GO_DNA_RECOMBINATION	2.26584	4.63774e-05		GO_PROTEIN_COMPLEX_INVOLVED_IN_CELL_ADHESION	-2.36912	9.23845e-05		GO_TRNA_METABOLIC_PROCESS	2.31559	0		GO_PHAGOCYTOSIS	-2.08694	4.1882e-05		GO_RIBONUCLEOPROTEIN_COMPLEX_LOCALIZATION	2.5673	0		GO_PLASMA_MEMBRANE_ORGANIZATION	-2.31037	0
GO_RRNA_BINDING	2.10203	7.44436e-05		GO_NEURON_PROJECTION_GUIDANCE	-2.01169	0.00198477		GO_ENDORIBONUCLEASE_ACTIVITY_PRODUCING_5_PHOSPHOMONOESTERS	2.26032	6.57674e-05		GO_REGULATION_OF_INNATE_IMMUNE_RESPONSE	-2.36504	9.12976e-05		GO_NON_RECOMBINATIONAL_REPAIR	2.31425	0		GO_INTEGRIN_MEDIATED_SIGNALING_PATHWAY	-2.08679	4.13893e-05		GO_TRANSLATIONAL_ELONGATION	2.56345	0		GO_REGULATION_OF_INTERFERON_GAMMA_PRODUCTION	-2.30871	0
GO_SMN_SM_PROTEIN_COMPLEX	2.10158	7.3578e-05		GO_REGULATION_OF_NEUTROPHIL_CHEMOTAXIS	-2.01128	0.00199411		GO_MATURATION_OF_5_8S_RRNA_FROM_TRICISTRONIC_RRNA_TRANSCRIPT_SSU_RRNA_5_8S_RRNA_LSU_RRNA_	2.25047	7.14697e-05		GO_ACTIN_CYTOSKELETON	-2.36407	9.0236e-05		GO_MEIOTIC_CHROMOSOME_SEGREGATION	2.3044	0		GO_B_CELL_MEDIATED_IMMUNITY	-2.08494	4.0908e-05		GO_POSITIVE_REGULATION_OF_GENE_EXPRESSION_EPIGENETIC	2.55865	0		GO_NEGATIVE_REGULATION_OF_IMMUNE_SYSTEM_PROCESS	-2.30778	0
GO_CELL_CYCLE_CHECKPOINT	2.10018	7.27322e-05		GO_REGULATION_OF_LYMPHOCYTE_MIGRATION	-2.01073	0.00197119		GO_PYRIMIDINE_NUCLEOSIDE_TRIPHOSPHATE_BIOSYNTHETIC_PROCESS	2.24209	8.35793e-05		GO_CLATHRIN_COATED_ENDOCYTIC_VESICLE	-2.35697	8.91988e-05		GO_CONDENSED_NUCLEAR_CHROMOSOME	2.3028	0		GO_PEPTIDE_ANTIGEN_BINDING	-2.08379	4.04378e-05		GO_GENE_SILENCING_BY_RNA	2.55759	0		GO_REGULATION_OF_REGULATED_SECRETORY_PATHWAY	-2.30776	0
GO_TRNA_BINDING	2.09788	7.19057e-05		GO_CYTOSOLIC_CALCIUM_ION_TRANSPORT	-2.01051	0.00196447		GO_CYTOSOLIC_PART	2.24157	8.26295e-05		GO_POSITIVE_REGULATION_OF_NF_KAPPAB_TRANSCRIPTION_FACTOR_ACTIVITY	-2.35685	8.81852e-05		GO_PROTEIN_LOCALIZATION_TO_CHROMOSOME	2.3014	0		GO_ENDOCYTOSIS	-2.08378	3.99783e-05		GO_MRNA_PROCESSING	2.55679	0		GO_PATTERN_RECOGNITION_RECEPTOR_SIGNALING_PATHWAY	-2.30154	0
GO_DNA_TEMPLATED_TRANSCRIPTION_TERMINATION	2.09677	7.10978e-05		GO_REGULATION_OF_CELL_SUBSTRATE_ADHESION	-2.01014	0.0019424		GO_DNA_GEOMETRIC_CHANGE	2.23984	8.17011e-05		GO_REGULATION_OF_VESICLE_MEDIATED_TRANSPORT	-2.35552	8.71943e-05		GO_MEIOTIC_CELL_CYCLE_PROCESS	2.28926	0		GO_ENDOCYTIC_VESICLE	-2.08215	5.28687e-05		GO_CELL_CYCLE_CHECKPOINT	2.55062	0		GO_PLATELET_ACTIVATION	-2.30017	0
GO_NUCLEASE_ACTIVITY	2.09434	7.03078e-05		GO_TEMPERATURE_HOMEOSTASIS	-2.00731	0.00198414		GO_DNA_DEPENDENT_ATPASE_ACTIVITY	2.2365	8.07933e-05		GO_REGULATION_OF_ANTIGEN_RECEPTOR_MEDIATED_SIGNALING_PATHWAY	-2.35274	8.62255e-05		GO_RRNA_BINDING	2.2875	0		GO_SARCOLEMMA	-2.08185	5.22813e-05		GO_CELL_CYCLE_PHASE_TRANSITION	2.54892	0		GO_CELL_CHEMOTAXIS	-2.29864	0
GO_ENDORIBONUCLEASE_ACTIVITY	2.0926	6.95352e-05		GO_SECRETORY_GRANULE_MEMBRANE	-2.00541	0.0020091		GO_DNA_TEMPLATED_TRANSCRIPTION_TERMINATION	2.23169	9.24504e-05		GO_NATURAL_KILLER_CELL_ACTIVATION	-2.35118	8.5278e-05		GO_DNA_STRAND_ELONGATION	2.28484	0		GO_CHEMOKINE_MEDIATED_SIGNALING_PATHWAY	-2.08148	5.17068e-05		GO_RECOMBINATIONAL_REPAIR	2.54477	0		GO_REGULATION_OF_PLATELET_ACTIVATION	-2.29783	0
GO_RIBONUCLEOPROTEIN_COMPLEX_LOCALIZATION	2.0916	6.87794e-05		GO_PHENOL_CONTAINING_COMPOUND_BIOSYNTHETIC_PROCESS	-2.00502	0.00201814		GO_RIBONUCLEOPROTEIN_COMPLEX_LOCALIZATION	2.21906	0.000116134		GO_REGULATION_OF_CELL_MATRIX_ADHESION	-2.34639	8.4351e-05		GO_DEOXYRIBONUCLEASE_ACTIVITY	2.28441	0		GO_REGULATION_OF_INTERLEUKIN_4_PRODUCTION	-2.07907	7.65903e-05		GO_NUCLEAR_TRANSCRIBED_MRNA_CATABOLIC_PROCESS_EXONUCLEOLYTIC	2.52555	0		GO_POSITIVE_REGULATION_OF_T_CELL_PROLIFERATION	-2.29471	0
GO_CYTOSOLIC_PART	2.0915	6.80398e-05		GO_POSITIVE_REGULATION_OF_CYTOKINE_SECRETION	-2.00481	0.00201176		GO_MATURATION_OF_5_8S_RRNA	2.2185	0.000114885		GO_LAMELLIPODIUM	-2.34383	8.3444e-05		GO_RECIPROCAL_DNA_RECOMBINATION	2.28056	0		GO_REGULATION_OF_REGULATED_SECRETORY_PATHWAY	-2.07807	7.57668e-05		GO_DNA_TEMPLATED_TRANSCRIPTION_TERMINATION	2.52426	0		GO_MEMBRANE_MICRODOMAIN	-2.29413	0
GO_CONDENSED_NUCLEAR_CHROMOSOME_CENTROMERIC_REGION	2.0894	8.08471e-05		GO_REGULATION_OF_INFLAMMATORY_RESPONSE	-2.00479	0.00200512		GO_ENDONUCLEASE_ACTIVITY_ACTIVE_WITH_EITHER_RIBO_OR_DEOXYRIBONUCLEIC_ACIDS_AND_PRODUCING_5_PHOSPHOMONOESTERS	2.21735	0.000113663		GO_REGULATION_OF_CELLULAR_COMPONENT_SIZE	-2.34235	8.25563e-05		GO_ENDODEOXYRIBONUCLEASE_ACTIVITY	2.27823	0		GO_IMMUNOLOGICAL_SYNAPSE	-2.07743	8.73835e-05		GO_TRNA_TRANSPORT	2.52385	0		GO_REGULATION_OF_TUMOR_NECROSIS_FACTOR_SUPERFAMILY_CYTOKINE_PRODUCTION	-2.2929	0
GO_TELOMERE_ORGANIZATION	2.08869	7.99961e-05		GO_REGULATION_OF_AMINE_TRANSPORT	-2.00454	0.00198401		GO_DAMAGED_DNA_BINDING	2.21543	0.000112467		GO_REGULATION_OF_MAST_CELL_ACTIVATION	-2.34084	8.16873e-05		GO_STRAND_DISPLACEMENT	2.27559	0		GO_NEGATIVE_REGULATION_OF_LYMPHOCYTE_MEDIATED_IMMUNITY	-2.07625	8.64637e-05		GO_SPLICEOSOMAL_SNRNP_ASSEMBLY	2.51929	0		GO_POSITIVE_REGULATION_OF_CYTOKINE_PRODUCTION	-2.29167	0
GO_RIBOSOMAL_LARGE_SUBUNIT_BIOGENESIS	2.08194	7.91628e-05		GO_REGULATION_OF_PLATELET_AGGREGATION	-2.00328	0.00199301		GO_TRNA_TRANSPORT	2.2139	0.000117227		GO_ER_TO_GOLGI_TRANSPORT_VESICLE_MEMBRANE	-2.34055	8.08364e-05		GO_CHROMOSOME_CONDENSATION	2.27219	0		GO_DEFENSE_RESPONSE_TO_VIRUS	-2.06762	9.77313e-05		GO_MITOTIC_RECOMBINATION	2.51924	0		GO_SECRETION_BY_CELL	-2.28801	0
GO_ENDORIBONUCLEASE_ACTIVITY_PRODUCING_5_PHOSPHOMONOESTERS	2.08078	8.50411e-05		GO_PROTEIN_SERINE_THREONINE_KINASE_INHIBITOR_ACTIVITY	-1.99744	0.0021765		GO_BASE_EXCISION_REPAIR	2.21376	0.000116018		GO_DENDRITIC_CELL_MIGRATION	-2.33928	8.0003e-05		GO_CELL_DIVISION	2.266	0		GO_VESICLE_MEMBRANE	-2.06625	0.000108805		GO_ESTABLISHMENT_OF_PROTEIN_LOCALIZATION_TO_ORGANELLE	2.51884	0		GO_PHAGOCYTOSIS_ENGULFMENT	-2.288	0
GO_PROTEIN_LOCALIZATION_TO_CHROMOSOME	2.07953	8.41733e-05		GO_POSITIVE_REGULATION_OF_CELL_MATRIX_ADHESION	-1.99558	0.00229923		GO_STRAND_DISPLACEMENT	2.21374	0.000114834		GO_CELL_SUBSTRATE_ADHESION	-2.33877	7.91867e-05		GO_RIBONUCLEOPROTEIN_COMPLEX_LOCALIZATION	2.26384	0		GO_REGULATION_OF_INFLAMMATORY_RESPONSE	-2.06615	0.000107695		GO_RIBOSOMAL_LARGE_SUBUNIT_BIOGENESIS	2.51869	0		GO_CALCIUM_DEPENDENT_PHOSPHOLIPID_BINDING	-2.28797	0
GO_RNA_3_END_PROCESSING	2.07872	8.3323e-05		GO_POSITIVE_REGULATION_OF_CELL_SUBSTRATE_ADHESION	-1.9955	0.002276		GO_DEOXYRIBONUCLEASE_ACTIVITY	2.21152	0.000113674		GO_PLATELET_DEGRANULATION	-2.33839	7.83868e-05		GO_REGULATION_OF_DNA_DEPENDENT_DNA_REPLICATION	2.2612	0		GO_ACTIVATION_OF_INNATE_IMMUNE_RESPONSE	-2.06548	0.000106607		GO_VIRAL_LIFE_CYCLE	2.51846	0		GO_VACUOLE_ORGANIZATION	-2.28795	0
GO_RECOMBINATIONAL_REPAIR	2.07763	8.24898e-05		GO_REGULATION_OF_LEUKOCYTE_CHEMOTAXIS	-1.99541	0.00226755		GO_ORGANELLAR_LARGE_RIBOSOMAL_SUBUNIT	2.21097	0.000112538		GO_PLASMA_MEMBRANE_ORGANIZATION	-2.33656	7.7603e-05		GO_MITOCHONDRIAL_TRANSLATION	2.26067	0		GO_CELLULAR_DEFENSE_RESPONSE	-2.06362	0.000105541		GO_RIBOSOME_ASSEMBLY	2.51648	0		GO_REGULATION_OF_ANTIGEN_RECEPTOR_MEDIATED_SIGNALING_PATHWAY	-2.28633	0

## Sheet: tab2
Enriched pathways in MYCN correlating gene list
dataset	E-MTAB-1781			dataset	E-MTAB-1781			dataset	TARGET			dataset	TARGET			dataset	TARGET			dataset	TARGET			dataset	GSE59983			dataset	GSE59983			dataset	GSE114621			dataset	GSE114621			dataset	GSE13159			dataset	GSE13159			dataset	GSE13159
Cancer	Neuroblastoma			Cancer	Neuroblastoma			Cancer	Neuroblastoma			Cancer	Neuroblastoma			Cancer	WILMS			Cancer	WILMS			Cancer	Retinoblastoma			Cancer	Retinoblastoma			Cancer	Rhabdomyosarcoma			Cancer	Rhabdomyosarcoma			Cancer	T-ALL			Cancer	T-ALL			Cancer	AML
MYCN correlated pathway	positive enriched			MYCN correlated pathway	negative enriched			MYCN correlated pathway	positive enriched			MYCN correlated pathway	negative enriched			MYCN correlated pathway	positive enriched			MYCN correlated pathway	negative enriched			MYCN correlated pathway	positive enriched			MYCN correlated pathway	negative enriched			MYCN correlated pathway	positive enriched			MYCN correlated pathway	negative enriched			MYCN correlated pathway	positive enriched			MYCN correlated pathway	negative enriched			MYCN correlated pathway	positive enriched
NAME	NES	FDR q-val		NAME	NES	FDR q-val		NAME	NES	FDR q-val		NAME	NES	FDR q-val		Name	NES	FDR		Name	NES	FDR		Name	NES	FDR		Name	NES	FDR		Name	NES	FDR		Name	NES	FDR		Name	NES	FDR		Name	NES	FDR		Name	NES
GO_RIBOSOMAL_SUBUNIT	3.16113	0		GO_INTERFERON_GAMMA_MEDIATED_SIGNALING_PATHWAY	-3.2147	0		GO_TRANSLATIONAL_INITIATION	3.47676	0		GO_INTERFERON_GAMMA_MEDIATED_SIGNALING_PATHWAY	-2.94975	0		GO_MITOTIC_SISTER_CHROMATID_SEGREGATION	3.0305	0		GO_CONTRACTILE_FIBER	-2.91628	0		GO_RIBOSOMAL_SUBUNIT	3.50036	0		GO_9PLUS0_NON_MOTILE_CILIUM	-2.81782	0		GO_MITOCHONDRIAL_GENE_EXPRESSION	2.31428	0		GO_ODORANT_BINDING	-2.37073	0.01371		GO_HISTONE_DEMETHYLASE_ACTIVITY	2.07159	0.130519		GO_IMMUNOGLOBULIN_COMPLEX	-2.5849	0		GO_RRNA_METABOLIC_PROCESS	2.49669
GO_RIBOSOME	3.11971	0		GO_POSITIVE_REGULATION_OF_CELL_CELL_ADHESION	-2.91141	0		GO_ESTABLISHMENT_OF_PROTEIN_LOCALIZATION_TO_ENDOPLASMIC_RETICULUM	3.45497	0		GO_EXTERNAL_SIDE_OF_PLASMA_MEMBRANE	-2.84796	0		GO_SISTER_CHROMATID_SEGREGATION	3.02061	0		GO_I_BAND	-2.84374	0		GO_NUCLEAR_TRANSCRIBED_MRNA_CATABOLIC_PROCESS_NONSENSE_MEDIATED_DECAY	3.48851	0		GO_SENSORY_PERCEPTION_OF_LIGHT_STIMULUS	-2.80115	0		GO_REGULATION_OF_CHROMOSOME_SEGREGATION	2.29907	0		GO_WNT_ACTIVATED_RECEPTOR_ACTIVITY	-2.24589	0.0345615		GO_DEMETHYLASE_ACTIVITY	1.93939	0.426524		GO_DNA_REPLICATION_DEPENDENT_NUCLEOSOME_ORGANIZATION	-2.56572	0		GO_RIBOSOME_BIOGENESIS	2.4719
GO_RRNA_METABOLIC_PROCESS	3.04526	0		GO_MHC_PROTEIN_COMPLEX	-2.88636	0		GO_NUCLEAR_TRANSCRIBED_MRNA_CATABOLIC_PROCESS_NONSENSE_MEDIATED_DECAY	3.44644	0		GO_ADAPTIVE_IMMUNE_RESPONSE	-2.81776	0		GO_RNA_SPLICING_VIA_TRANSESTERIFICATION_REACTIONS	3.00151	0		GO_MYOFIBRIL_ASSEMBLY	-2.79077	0		GO_STRUCTURAL_CONSTITUENT_OF_RIBOSOME	3.4693	0		GO_PHOTORECEPTOR_OUTER_SEGMENT	-2.80057	0		GO_RIBOSOMAL_SUBUNIT	2.28158	0		GO_REGULATION_OF_T_CELL_DIFFERENTIATION_IN_THYMUS	-2.19753	0.0420511		GO_REGULATION_OF_AMPA_RECEPTOR_ACTIVITY	1.93654	0.293527		GO_PHAGOCYTOSIS_RECOGNITION	-2.49469	0		GO_RIBONUCLEOPROTEIN_COMPLEX_BIOGENESIS	2.44082
GO_STRUCTURAL_CONSTITUENT_OF_RIBOSOME	3.02743	0		GO_ACTIVATION_OF_IMMUNE_RESPONSE	-2.82274	0		GO_MULTI_ORGANISM_METABOLIC_PROCESS	3.40919	0		GO_IMMUNE_EFFECTOR_PROCESS	-2.74313	0		GO_CHROMOSOMAL_REGION	2.97564	0		GO_SARCOLEMMA	-2.70877	0		GO_CYTOSOLIC_RIBOSOME	3.46086	0		GO_DETECTION_OF_LIGHT_STIMULUS	-2.72009	0		GO_MITOCHONDRIAL_TRANSLATION	2.28123	0		GO_ADAPTIVE_IMMUNE_RESPONSE	-2.18284	0.0388998		GO_REGULATION_OF_VASCULAR_SMOOTH_MUSCLE_CELL_DIFFERENTIATION	1.92935	0.239574		GO_COMPLEMENT_ACTIVATION	-2.49311	0		GO_NCRNA_PROCESSING	2.36406
GO_CYTOSOLIC_RIBOSOME	3.02168	0		GO_POSITIVE_REGULATION_OF_CELL_ADHESION	-2.81471	0		GO_RRNA_METABOLIC_PROCESS	3.40439	0		GO_RESPONSE_TO_INTERFERON_GAMMA	-2.71266	0		GO_DNA_CONFORMATION_CHANGE	2.96641	0		GO_STRUCTURAL_CONSTITUENT_OF_MUSCLE	-2.7073	0		GO_RIBOSOME_BIOGENESIS	3.41039	0		GO_NON_MOTILE_CILIUM	-2.68882	0		GO_RIBONUCLEOPROTEIN_COMPLEX_BIOGENESIS	2.27358	0		GO_REGULATION_OF_TRANSPOSITION	-2.16717	0.0354213		GO_PROTEIN_DEMETHYLATION	1.86456	0.430229		GO_IMMUNOGLOBULIN_RECEPTOR_BINDING	-2.44775	0		GO_NCRNA_METABOLIC_PROCESS	2.34463
GO_RIBOSOME_BIOGENESIS	2.99996	0		GO_PHAGOCYTIC_VESICLE	-2.80723	0		GO_RIBONUCLEOPROTEIN_COMPLEX_BIOGENESIS	3.38867	0		GO_PHAGOCYTIC_VESICLE	-2.70784	0		GO_CHROMOSOME_SEGREGATION	2.93472	0		GO_MUSCLE_FILAMENT_SLIDING	-2.64058	0		GO_TRANSLATIONAL_INITIATION	3.40878	0		GO_PHOTOTRANSDUCTION	-2.61634	0		GO_MUSCLE_FILAMENT_SLIDING	2.26835	0		GO_CILIUM_MOVEMENT	-2.11416	0.049498		GO_NEUROPILIN_BINDING	1.85651	0.394249		GO_ORGANELLAR_RIBOSOME	-2.36436	0.000183057		GO_CATALYTIC_ACTIVITY_ACTING_ON_A_TRNA	2.343
GO_LARGE_RIBOSOMAL_SUBUNIT	2.9477	0		GO_IMMUNE_RESPONSE_REGULATING_CELL_SURFACE_RECEPTOR_SIGNALING_PATHWAY	-2.77825	0		GO_RIBOSOME_BIOGENESIS	3.38199	0		GO_ACTIVATION_OF_IMMUNE_RESPONSE	-2.69685	0		GO_RNA_EXPORT_FROM_NUCLEUS	2.93432	0		GO_MUSCLE_CELL_DEVELOPMENT	-2.637	0		GO_COTRANSLATIONAL_PROTEIN_TARGETING_TO_MEMBRANE	3.40802	0		GO_PHOTORECEPTOR_INNER_SEGMENT	-2.61574	0		GO_CHROMOSOME_CENTROMERIC_REGION	2.24407	0.000274995		GO_T_CELL_MEDIATED_IMMUNITY	-2.10944	0.0443721		GO_REGULATION_OF_ICOSANOID_SECRETION	1.84943	0.368175		GO_MITOTIC_SISTER_CHROMATID_SEGREGATION	-2.36132	0.000156906		GO_CYTOSOLIC_RIBOSOME	2.33254
GO_TRANSLATIONAL_INITIATION	2.90968	0		GO_CELLULAR_RESPONSE_TO_INTERFERON_GAMMA	-2.77502	0		GO_CYTOSOLIC_RIBOSOME	3.36979	0		GO_CELLULAR_RESPONSE_TO_INTERFERON_GAMMA	-2.67629	0		GO_MITOTIC_NUCLEAR_DIVISION	2.93106	0		GO_CELLULAR_COMPONENT_ASSEMBLY_INVOLVED_IN_MORPHOGENESIS	-2.57676	0		GO_ESTABLISHMENT_OF_PROTEIN_LOCALIZATION_TO_ENDOPLASMIC_RETICULUM	3.39759	0		GO_PHOTORECEPTOR_CELL_MAINTENANCE	-2.53738	0		GO_STRUCTURAL_CONSTITUENT_OF_RIBOSOME	2.22927	0.00024062		GO_POSITIVE_REGULATION_OF_ANTIGEN_RECEPTOR_MEDIATED_SIGNALING_PATHWAY	-2.09072	0.0484281		GO_POSITIVE_REGULATION_OF_VASCULAR_ENDOTHELIAL_GROWTH_FACTOR_RECEPTOR_SIGNALING_PATHWAY	1.84806	0.327051		GO_HUMORAL_IMMUNE_RESPONSE_MEDIATED_BY_CIRCULATING_IMMUNOGLOBULIN	-2.34162	0.000137293		GO_PRERIBOSOME	2.30126
GO_NCRNA_PROCESSING	2.8801	0		GO_ADAPTIVE_IMMUNE_RESPONSE	-2.76679	0		GO_RIBOSOMAL_SUBUNIT	3.36164	0		GO_REGULATION_OF_HOMOTYPIC_CELL_CELL_ADHESION	-2.67466	0		GO_NCRNA_METABOLIC_PROCESS	2.9212	0		GO_SARCOMERE_ORGANIZATION	-2.57219	0		GO_RIBOSOME	3.39646	0		GO_CILIARY_PART	-2.52042	0		GO_TRANSLATIONAL_TERMINATION	2.22594	0.000213885		GO_AXONEME_PART	-2.05317	0.058547		GO_SEMAPHORIN_RECEPTOR_BINDING	1.84704	0.294059		GO_ANTIGEN_BINDING	-2.33451	0.000122038		GO_CYTOSOLIC_LARGE_RIBOSOMAL_SUBUNIT	2.28915
GO_DNA_PACKAGING_COMPLEX	2.88007	0		GO_IMMUNE_EFFECTOR_PROCESS	-2.74181	0		GO_NCRNA_PROCESSING	3.29869	0		GO_RESPONSE_TO_TYPE_I_INTERFERON	-2.66823	0		GO_DNA_DEPENDENT_DNA_REPLICATION	2.89966	0		GO_MUSCLE_FIBER_DEVELOPMENT	-2.54507	0		GO_CYTOSOLIC_LARGE_RIBOSOMAL_SUBUNIT	3.37649	0		GO_DETECTION_OF_ABIOTIC_STIMULUS	-2.51556	0		GO_MITOCHONDRIAL_PROTEIN_COMPLEX	2.21645	0.000192496		GO_INOSITOL_TRISPHOSPHATE_BIOSYNTHETIC_PROCESS	-2.04925	0.0554053		GO_RESPONSE_TO_ELECTRICAL_STIMULUS	1.84001	0.289267		GO_SISTER_CHROMATID_SEGREGATION	-2.29695	0.000109834		GO_NUCLEAR_TRANSCRIBED_MRNA_CATABOLIC_PROCESS_NONSENSE_MEDIATED_DECAY	2.28572
GO_RIBONUCLEOPROTEIN_COMPLEX_BIOGENESIS	2.86282	0		GO_LYMPHOCYTE_COSTIMULATION	-2.73149	0		GO_RIBOSOME	3.2821	0		GO_LYMPHOCYTE_COSTIMULATION	-2.6654	0		GO_RNA_SPLICING	2.89958	0		GO_SKELETAL_MUSCLE_CONTRACTION	-2.53738	0		GO_LARGE_RIBOSOMAL_SUBUNIT	3.33114	0		GO_CILIARY_MEMBRANE	-2.51293	0		GO_RIBONUCLEOPROTEIN_COMPLEX_SUBUNIT_ORGANIZATION	2.21448	0.000261625		GO_CHEMOKINE_ACTIVITY	-2.02569	0.0650789		GO_NEGATIVE_REGULATION_OF_AXON_EXTENSION	1.83901	0.265705		GO_TRANSLATIONAL_TERMINATION	-2.29436	0.00019901		GO_RRNA_MODIFICATION	2.25838
GO_CYTOSOLIC_LARGE_RIBOSOMAL_SUBUNIT	2.85915	0		GO_POSITIVE_REGULATION_OF_CELL_ACTIVATION	-2.72477	0		GO_PROTEIN_LOCALIZATION_TO_ENDOPLASMIC_RETICULUM	3.27269	0		GO_SIDE_OF_MEMBRANE	-2.65485	0		GO_SPLICEOSOMAL_COMPLEX	2.88072	0		GO_T_TUBULE	-2.53703	0		GO_RIBOSOMAL_LARGE_SUBUNIT_BIOGENESIS	3.28158	0		GO_INTRACILIARY_TRANSPORT	-2.50571	0		GO_RIBOSOME	2.21252	0.000239823		GO_CD4_POSITIVE_ALPHA_BETA_T_CELL_CYTOKINE_PRODUCTION	-2.00273	0.075556		GO_MONOVALENT_INORGANIC_ANION_HOMEOSTASIS	1.83471	0.257246		GO_MITOCHONDRIAL_TRANSLATIONAL_TERMINATION	-2.29336	0.000275171		GO_RNA_METHYLTRANSFERASE_ACTIVITY	2.2547
GO_NCRNA_METABOLIC_PROCESS	2.8581	0		GO_REGULATION_OF_HOMOTYPIC_CELL_CELL_ADHESION	-2.72289	0		GO_CYTOSOLIC_LARGE_RIBOSOMAL_SUBUNIT	3.25013	0		GO_REGULATION_OF_CELL_ACTIVATION	-2.65362	0		GO_NUCLEAR_CHROMOSOME_SEGREGATION	2.87865	0		GO_ACTIN_MEDIATED_CELL_CONTRACTION	-2.5304	0		GO_RRNA_METABOLIC_PROCESS	3.27112	0		GO_INTRACILIARY_TRANSPORT_INVOLVED_IN_CILIUM_ASSEMBLY	-2.50045	0		GO_OXIDATIVE_PHOSPHORYLATION	2.2124	0.000221375		GO_KERATAN_SULFATE_BIOSYNTHETIC_PROCESS	-1.99934	0.0715783		GO_EPITHELIAL_CELL_DIFFERENTIATION_INVOLVED_IN_KIDNEY_DEVELOPMENT	1.8322	0.245183		GO_CHROMATIN_REMODELING_AT_CENTROMERE	-2.26311	0.000423438		GO_RNA_METHYLATION	2.22233
GO_MULTI_ORGANISM_METABOLIC_PROCESS	2.84121	0		GO_REGULATION_OF_CELL_ACTIVATION	-2.68518	0		GO_STRUCTURAL_CONSTITUENT_OF_RIBOSOME	3.24204	0		GO_LYTIC_VACUOLE	-2.64784	0		GO_CONDENSED_CHROMOSOME	2.85726	0		GO_MUSCLE_CONTRACTION	-2.4309	0		GO_RIBONUCLEOPROTEIN_COMPLEX_BIOGENESIS	3.25458	0		GO_DETECTION_OF_VISIBLE_LIGHT	-2.47262	0		GO_CHROMOSOME_SEGREGATION	2.20882	0.000205563		GO_CILIUM_OR_FLAGELLUM_DEPENDENT_CELL_MOTILITY	-1.95189	0.0998943		GO_WOUND_HEALING_SPREADING_OF_EPIDERMAL_CELLS	1.823	0.25261		GO_PROTEIN_HETEROTETRAMERIZATION	-2.25451	0.000470718		GO_RRNA_METHYLATION	2.18097
GO_AMIDE_BIOSYNTHETIC_PROCESS	2.79287	0		GO_LYTIC_VACUOLE_MEMBRANE	-2.68308	0		GO_DNA_CONFORMATION_CHANGE	3.23712	0		GO_POSITIVE_REGULATION_OF_CELL_CELL_ADHESION	-2.64755	0		GO_DNA_PACKAGING	2.84821	0		GO_SKELETAL_MYOFIBRIL_ASSEMBLY	-2.41601	0		GO_NUCLEAR_TRANSCRIBED_MRNA_CATABOLIC_PROCESS	3.20125	0		GO_PHOTORECEPTOR_CELL_DIFFERENTIATION	-2.4524	0.000118736		GO_SISTER_CHROMATID_SEGREGATION	2.20347	0.000256389		GO_REGULATION_OF_VASCULAR_ENDOTHELIAL_GROWTH_FACTOR_RECEPTOR_SIGNALING_PATHWAY	-1.95186	0.0932347		GO_REGULATION_OF_METALLOENDOPEPTIDASE_ACTIVITY	1.8095	0.269889		GO_NUCLEOSIDE_MONOPHOSPHATE_BIOSYNTHETIC_PROCESS	-2.24878	0.000658331		GO_SMALL_SUBUNIT_PROCESSOME	2.16777
GO_CENTROMERE_COMPLEX_ASSEMBLY	2.77969	0		GO_RESPONSE_TO_INTERFERON_GAMMA	-2.68211	0		GO_RNA_CATABOLIC_PROCESS	3.18263	0		GO_POSITIVE_REGULATION_OF_CELL_ADHESION	-2.64481	0		GO_MRNA_EXPORT_FROM_NUCLEUS	2.83991	0		GO_A_BAND	-2.3928	0		GO_VIRAL_GENE_EXPRESSION	3.19525	0		GO_CILIARY_TIP	-2.44186	0.000111315		GO_TRANSLATIONAL_INITIATION	2.19604	0.000360608		GO_REGULATION_OF_VENTRICULAR_CARDIAC_MUSCLE_CELL_ACTION_POTENTIAL	-1.95016	0.0886876		GO_EMBRYONIC_CRANIAL_SKELETON_MORPHOGENESIS	1.80366	0.269564		GO_CELLULAR_MODIFIED_AMINO_ACID_BIOSYNTHETIC_PROCESS	-2.24755	0.000617185		GO_COTRANSLATIONAL_PROTEIN_TARGETING_TO_MEMBRANE	2.15782
GO_CHROMATIN_ASSEMBLY_OR_DISASSEMBLY	2.77828	0		GO_REGULATION_OF_CELL_CELL_ADHESION	-2.67668	0		GO_DNA_PACKAGING	3.1491	0		GO_CYTOKINE_MEDIATED_SIGNALING_PATHWAY	-2.63425	0		GO_NUCLEOSOME_ORGANIZATION	2.83899	0		GO_MULTICELLULAR_ORGANISMAL_MOVEMENT	-2.38202	0		GO_PROTEIN_LOCALIZATION_TO_ENDOPLASMIC_RETICULUM	3.18752	0		GO_PHOTORECEPTOR_CELL_DEVELOPMENT	-2.41061	0.000205873		GO_KINETOCHORE	2.18634	0.000396103		GO_SCAVENGER_RECEPTOR_ACTIVITY	-1.94741	0.0856774		GO_ACYLGLYCEROL_HOMEOSTASIS	1.80259	0.256496		GO_ANAPHASE_PROMOTING_COMPLEX_DEPENDENT_CATABOLIC_PROCESS	-2.24633	0.00058088		GO_INTRACILIARY_TRANSPORT	2.12827
GO_ESTABLISHMENT_OF_PROTEIN_LOCALIZATION_TO_ENDOPLASMIC_RETICULUM	2.72482	0		GO_SIDE_OF_MEMBRANE	-2.67242	0		GO_DNA_PACKAGING_COMPLEX	3.13132	0		GO_POSITIVE_REGULATION_OF_CELL_ACTIVATION	-2.63032	0		GO_CHROMATIN_ASSEMBLY_OR_DISASSEMBLY	2.82398	0		GO_SARCOPLASM	-2.37874	0		GO_NCRNA_PROCESSING	3.15582	0		GO_CILIUM	-2.38904	0.00028831		GO_AEROBIC_RESPIRATION	2.17509	0.000482502		GO_CARBOHYDRATE_BINDING	-1.94456	0.0831073		GO_REGULATION_OF_NEUROTRANSMITTER_RECEPTOR_ACTIVITY	1.79891	0.251145		GO_GAS_TRANSPORT	-2.23946	0.000670389		GO_RIBONUCLEOPROTEIN_COMPLEX_SUBUNIT_ORGANIZATION	2.12776
GO_DNA_PACKAGING	2.71453	0		GO_ADAPTIVE_IMMUNE_RESPONSE_BASED_ON_SOMATIC_RECOMBINATION_OF_IMMUNE_RECEPTORS_BUILT_FROM_IMMUNOGLOBULIN_SUPERFAMILY_DOMAINS	-2.64469	0		GO_LARGE_RIBOSOMAL_SUBUNIT	3.11147	0		GO_REGULATION_OF_CELL_CELL_ADHESION	-2.60795	0		GO_CHROMOSOME_CENTROMERIC_REGION	2.82383	0		GO_MUSCLE_SYSTEM_PROCESS	-2.37672	0		GO_CYTOPLASMIC_TRANSLATION	3.13123	0		GO_AXONEME_ASSEMBLY	-2.38119	0.000273136		GO_TRNA_METABOLIC_PROCESS	2.17229	0.000507794		GO_NEUROPILIN_BINDING	-1.94438	0.0788534		GO_POSITIVE_REGULATION_OF_LEUKOCYTE_APOPTOTIC_PROCESS	1.79845	0.239176		GO_MITOTIC_METAPHASE_PLATE_CONGRESSION	-2.23323	0.000692449		GO_CYTOPLASMIC_TRANSLATION	2.12639
GO_NUCLEAR_TRANSCRIBED_MRNA_CATABOLIC_PROCESS_NONSENSE_MEDIATED_DECAY	2.70802	0		GO_MHC_CLASS_II_PROTEIN_COMPLEX	-2.64037	0		GO_CHROMATIN_ASSEMBLY_OR_DISASSEMBLY	3.10607	0		GO_LYTIC_VACUOLE_MEMBRANE	-2.59141	0		GO_RNA_LOCALIZATION	2.81722	0		GO_MYOFILAMENT	-2.36233	0		GO_NCRNA_METABOLIC_PROCESS	3.10377	0		GO_CILIARY_TRANSITION_ZONE	-2.37939	0.000259479		GO_ANAPHASE_PROMOTING_COMPLEX_DEPENDENT_CATABOLIC_PROCESS	2.17216	0.000482404		GO_RESPONSE_TO_TYPE_I_INTERFERON	-1.94302	0.0755928		GO_NBAF_COMPLEX	1.78364	0.264246		GO_METAPHASE_ANAPHASE_TRANSITION_OF_CELL_CYCLE	-2.22152	0.000820848		GO_RIBOSOMAL_SUBUNIT	2.12085
GO_DNA_CONFORMATION_CHANGE	2.70512	0		GO_ENDOSOMAL_PART	-2.63453	0		GO_PROTEIN_DNA_COMPLEX_SUBUNIT_ORGANIZATION	3.03383	0		GO_PHAGOCYTIC_VESICLE_MEMBRANE	-2.57725	0		GO_DNA_REPLICATION	2.8143	0		GO_ACTIN_FILAMENT_BASED_MOVEMENT	-2.34817	0		GO_PRERIBOSOME	3.06403	0		GO_PHOTORECEPTOR_DISC_MEMBRANE	-2.36471	0.000407895		GO_MITOCHONDRIAL_RESPIRATORY_CHAIN_COMPLEX_ASSEMBLY	2.16708	0.000505432		GO_NEGATIVE_REGULATION_OF_TYPE_I_INTERFERON_PRODUCTION	-1.94232	0.0723179		GO_PROSTANOID_METABOLIC_PROCESS	1.77988	0.26165		GO_REGULATION_OF_CHROMOSOME_SEPARATION	-2.19654	0.00114178		GO_STRUCTURAL_CONSTITUENT_OF_RIBOSOME	2.12022
GO_TRANSLATIONAL_ELONGATION	2.68969	0		GO_EXTERNAL_SIDE_OF_PLASMA_MEMBRANE	-2.62988	0		GO_CHROMOSOMAL_REGION	3.02943	0		GO_CYTOKINE_RECEPTOR_ACTIVITY	-2.57072	0		GO_CELL_CYCLE_G2_M_PHASE_TRANSITION	2.80666	0		GO_LYSOSOMAL_LUMEN	-2.34674	0		GO_SMALL_RIBOSOMAL_SUBUNIT	2.93507	0		GO_INTERFERON_GAMMA_MEDIATED_SIGNALING_PATHWAY	-2.32332	0.00069299		GO_TRANSLATIONAL_ELONGATION	2.16493	0.000526624		GO_PYRIMIDINE_NUCLEOSIDE_CATABOLIC_PROCESS	-1.93997	0.070316		GO_PHASIC_SMOOTH_MUSCLE_CONTRACTION	1.77568	0.260483		GO_T_CELL_RECEPTOR_COMPLEX	-2.19572	0.00108988		GO_MATURATION_OF_LSU_RRNA	2.11972
GO_TRANSLATIONAL_TERMINATION	2.6612	0		GO_ANTIGEN_RECEPTOR_MEDIATED_SIGNALING_PATHWAY	-2.62757	0		GO_AMIDE_BIOSYNTHETIC_PROCESS	2.99224	0		GO_VACUOLAR_LUMEN	-2.53153	0		GO_PROTEIN_LOCALIZATION_TO_CHROMOSOME	2.80326	0		GO_ACTININ_BINDING	-2.30381	6.07846e-05		GO_CYTOSOLIC_PART	2.91384	0		GO_EYE_PHOTORECEPTOR_CELL_DIFFERENTIATION	-2.31345	0.000735692		GO_CHROMOSOMAL_REGION	2.16492	0.000503727		GO_OLFACTORY_RECEPTOR_ACTIVITY	-1.93439	0.0701124		GO_ORGANELLE_MEMBRANE_CONTACT_SITE	1.76893	0.267433		GO_REGULATION_OF_HUMORAL_IMMUNE_RESPONSE	-2.19413	0.00104249		GO_RIBOSOMAL_SMALL_SUBUNIT_BIOGENESIS	2.11273
GO_MITOCHONDRIAL_TRANSLATION	2.65414	0		GO_FC_GAMMA_RECEPTOR_SIGNALING_PATHWAY	-2.6231	0		GO_CHROMOSOME_SEGREGATION	2.97045	0		GO_INFLAMMATORY_RESPONSE	-2.51017	0		GO_MRNA_METABOLIC_PROCESS	2.80261	0		GO_STRIATED_MUSCLE_CONTRACTION	-2.30133	5.82519e-05		GO_RIBOSOME_ASSEMBLY	2.91129	0		GO_PROTEIN_TRANSPORT_ALONG_MICROTUBULE	-2.30631	0.000845033		GO_NUCLEAR_TRANSCRIBED_MRNA_CATABOLIC_PROCESS	2.16438	0.000482738		GO_AXONEMAL_DYNEIN_COMPLEX	-1.92259	0.0741785		GO_LYSOPHOSPHOLIPASE_ACTIVITY	1.75842	0.28622		GO_MITOCHONDRIAL_PROTEIN_COMPLEX	-2.19344	0.000999057		GO_CILIARY_TIP	2.09545
GO_TRNA_METABOLIC_PROCESS	2.65238	0		GO_LATE_ENDOSOME	-2.61073	0		GO_SISTER_CHROMATID_COHESION	2.96881	0		GO_PHAGOCYTOSIS	-2.49764	0		GO_NCRNA_PROCESSING	2.79748	0		GO_MUSCLE_ALPHA_ACTININ_BINDING	-2.28607	5.59218e-05		GO_RIBONUCLEOPROTEIN_COMPLEX_SUBUNIT_ORGANIZATION	2.90381	0		GO_EYE_PHOTORECEPTOR_CELL_DEVELOPMENT	-2.27887	0.00121829		GO_CELLULAR_RESPIRATION	2.16057	0.000463429		GO_DYNEIN_LIGHT_CHAIN_BINDING	-1.91795	0.0751018		GO_ANION_CATION_SYMPORTER_ACTIVITY	1.75578	0.282326		GO_REGULATION_OF_SISTER_CHROMATID_SEGREGATION	-2.16533	0.00152241		GO_METHYLTRANSFERASE_COMPLEX	2.09356
GO_DNA_REPLICATION	2.63995	0		GO_LYTIC_VACUOLE	-2.60095	0		GO_SISTER_CHROMATID_SEGREGATION	2.95082	0		GO_LEUKOCYTE_CELL_CELL_ADHESION	-2.49599	0		GO_TELOMERE_ORGANIZATION	2.78881	0		GO_GLYCOPROTEIN_COMPLEX	-2.27919	5.3771e-05		GO_RNA_CATABOLIC_PROCESS	2.86257	0		GO_CILIARY_BASAL_BODY	-2.27192	0.00136632		GO_RIBOSOME_BIOGENESIS	2.15622	0.000519322		GO_T_CELL_RECEPTOR_COMPLEX	-1.91693	0.0729154		GO_TRANSCRIPTION_COFACTOR_BINDING	1.75119	0.28467		GO_ORGANELLAR_SMALL_RIBOSOMAL_SUBUNIT	-2.15819	0.00167425		GO_TRNA_METABOLIC_PROCESS	2.08684
GO_SMALL_RIBOSOMAL_SUBUNIT	2.63426	0		GO_ENDOCYTIC_VESICLE	-2.58604	0		GO_DNA_DEPENDENT_DNA_REPLICATION	2.94891	0		GO_SINGLE_ORGANISM_CELL_ADHESION	-2.48707	0		GO_RIBONUCLEOPROTEIN_COMPLEX_BIOGENESIS	2.77541	0		GO_CYTOKINE_BINDING	-2.26858	0.000155502		GO_CYTOSOLIC_SMALL_RIBOSOMAL_SUBUNIT	2.8504	0		GO_WNT_SIGNALING_PATHWAY_CALCIUM_MODULATING_PATHWAY	-2.25618	0.00150713		GO_ATP_SYNTHESIS_COUPLED_ELECTRON_TRANSPORT	2.15385	0.000643079		GO_REGULATION_OF_T_CELL_MEDIATED_IMMUNITY	-1.91134	0.0739473		GO_CAMERA_TYPE_EYE_PHOTORECEPTOR_CELL_DIFFERENTIATION	1.73938	0.306397		GO_NEGATIVE_REGULATION_OF_MEGAKARYOCYTE_DIFFERENTIATION	-2.15631	0.00165258		GO_INTRACILIARY_TRANSPORT_INVOLVED_IN_CILIUM_ASSEMBLY	2.07739
GO_CYTOPLASMIC_TRANSLATION	2.63119	0		GO_REGULATION_OF_LEUKOCYTE_MEDIATED_IMMUNITY	-2.58507	0		GO_PROTEIN_DNA_COMPLEX	2.94669	0		GO_LEUKOCYTE_ACTIVATION	-2.48601	0		GO_PROTEIN_DNA_COMPLEX_SUBUNIT_ORGANIZATION	2.77426	0		GO_M_BAND	-2.265	0.000149948		GO_POLYSOMAL_RIBOSOME	2.79878	0		GO_MHC_PROTEIN_COMPLEX	-2.24346	0.00163458		GO_MITOTIC_SISTER_CHROMATID_SEGREGATION	2.14983	0.000688574		GO_DEAMINASE_ACTIVITY	-1.89886	0.0794771		GO_GABA_RECEPTOR_COMPLEX	1.73575	0.306729		GO_CELL_CYCLE_DNA_REPLICATION	-2.15263	0.00167048		GO_CATALYTIC_ACTIVITY_ACTING_ON_A_RRNA	2.06881
GO_DNA_DEPENDENT_DNA_REPLICATION	2.60795	0		GO_EARLY_ENDOSOME	-2.57547	0		GO_CENTROMERE_COMPLEX_ASSEMBLY	2.94406	0		GO_MYELOID_LEUKOCYTE_ACTIVATION	-2.47392	0		GO_DNA_REPAIR	2.77128	0		GO_GLIAL_CELL_ACTIVATION	-2.26	0.000242361		GO_PROTEIN_TARGETING_TO_MEMBRANE	2.79493	0		GO_NEUROINFLAMMATORY_RESPONSE	-2.22565	0.00186421		GO_RNA_CATABOLIC_PROCESS	2.14713	0.00066483		GO_SUGAR_TRANSMEMBRANE_TRANSPORTER_ACTIVITY	-1.88921	0.0828045		GO_PEPTIDYL_THREONINE_DEPHOSPHORYLATION	1.73344	0.302032		GO_CENTROMERE_COMPLEX_ASSEMBLY	-2.14536	0.00183787		GO_CYTOPLASMIC_TRANSLATIONAL_INITIATION	2.06012
GO_ORGANELLAR_RIBOSOME	2.58803	0		GO_INTEGRIN_MEDIATED_SIGNALING_PATHWAY	-2.57001	0		GO_PROTEIN_TARGETING_TO_MEMBRANE	2.94079	0		GO_ANTIGEN_BINDING	-2.47006	0		GO_NUCLEAR_CHROMOSOME_TELOMERIC_REGION	2.76306	0		GO_EXTRACELLULAR_MATRIX	-2.24138	0.000281723		GO_TRANSLATION_INITIATION_FACTOR_ACTIVITY	2.79399	0		GO_MOTILE_CILIUM	-2.19849	0.00305288		GO_REGULATION_OF_SISTER_CHROMATID_SEGREGATION	2.1384	0.000771077		GO_REGULATION_OF_T_HELPER_17_TYPE_IMMUNE_RESPONSE	-1.87975	0.0858471		GO_RAC_GUANYL_NUCLEOTIDE_EXCHANGE_FACTOR_ACTIVITY	1.72399	0.319744		GO_OXYGEN_TRANSPORT	-2.14235	0.00184871		GO_POLYSOME	2.0574
GO_PROTEIN_LOCALIZATION_TO_ENDOPLASMIC_RETICULUM	2.57778	0		GO_LUMENAL_SIDE_OF_MEMBRANE	-2.56842	0		GO_CONDENSED_CHROMOSOME	2.94042	0		GO_ADAPTIVE_IMMUNE_RESPONSE_BASED_ON_SOMATIC_RECOMBINATION_OF_IMMUNE_RECEPTORS_BUILT_FROM_IMMUNOGLOBULIN_SUPERFAMILY_DOMAINS	-2.4694	0		GO_REGULATION_OF_CHROMOSOME_SEGREGATION	2.75663	0		GO_COLLAGEN_CONTAINING_EXTRACELLULAR_MATRIX	-2.23626	0.000272635		GO_RRNA_BINDING	2.79098	0		GO_GLIAL_CELL_ACTIVATION	-2.19207	0.00317442		GO_MITOCHONDRIAL_TRANSLATIONAL_TERMINATION	2.13566	0.000746204		GO_HYDROLASE_ACTIVITY_ACTING_ON_CARBON_NITROGEN_BUT_NOT_PEPTIDE_BONDS_IN_CYCLIC_AMIDINES	-1.86912	0.0903454		GO_RESPONSE_TO_INCREASED_OXYGEN_LEVELS	1.71541	0.335229		GO_RAN_GTPASE_BINDING	-2.13691	0.00196425		GO_RIBOSOMAL_LARGE_SUBUNIT_BIOGENESIS	2.05715
GO_PROTEIN_DNA_COMPLEX_SUBUNIT_ORGANIZATION	2.57774	0		GO_PHAGOCYTIC_VESICLE_MEMBRANE	-2.56527	0		GO_DNA_REPLICATION	2.93777	0		GO_B_CELL_RECEPTOR_SIGNALING_PATHWAY	-2.46582	0		GO_CHROMATIN_ASSEMBLY	2.75603	0		GO_REGULATION_OF_MYOBLAST_DIFFERENTIATION	-2.22997	0.000264116		GO_CYTOPLASMIC_TRANSLATIONAL_INITIATION	2.75607	0		GO_PHOTORECEPTOR_CONNECTING_CILIUM	-2.18824	0.00323406		GO_SCF_DEPENDENT_PROTEASOMAL_UBIQUITIN_DEPENDENT_PROTEIN_CATABOLIC_PROCESS	2.13232	0.000813295		GO_REGULATION_OF_T_CELL_CYTOKINE_PRODUCTION	-1.85957	0.0946052		GO_NUCLEAR_RECEPTOR_BINDING	1.71206	0.335011		GO_CHROMOSOME_LOCALIZATION	-2.12194	0.00237982		GO_TRANSLATIONAL_INITIATION	2.03238
GO_DNA_REPLICATION_DEPENDENT_NUCLEOSOME_ORGANIZATION	2.57612	0		GO_MEMBRANE_MICRODOMAIN	-2.5501	0		GO_SMALL_RIBOSOMAL_SUBUNIT	2.91742	0		GO_POSITIVE_REGULATION_OF_RESPONSE_TO_EXTERNAL_STIMULUS	-2.46046	0		GO_HELICASE_ACTIVITY	2.75492	0		GO_STRIATED_MUSCLE_CELL_DIFFERENTIATION	-2.2283	0.000256112		GO_POLYSOME	2.73594	0		GO_RETINA_HOMEOSTASIS	-2.17598	0.00360169		GO_CELLULAR_PROTEIN_COMPLEX_DISASSEMBLY	2.12516	0.000905613		GO_HEXOSE_TRANSMEMBRANE_TRANSPORTER_ACTIVITY	-1.85716	0.0932809		GO_STRIATED_MUSCLE_CELL_PROLIFERATION	1.70541	0.345209		GO_TELOMERE_ORGANIZATION	-2.11517	0.00300064		GO_LARGE_RIBOSOMAL_SUBUNIT	2.02762
GO_HISTONE_EXCHANGE	2.56305	0		GO_LYMPHOCYTE_MEDIATED_IMMUNITY	-2.54507	0		GO_NUCLEAR_CHROMOSOME_TELOMERIC_REGION	2.90349	0		GO_POSITIVE_REGULATION_OF_CYTOKINE_BIOSYNTHETIC_PROCESS	-2.45885	0		GO_CONDENSED_CHROMOSOME_CENTROMERIC_REGION	2.75138	0		GO_ALPHA_ACTININ_BINDING	-2.2262	0.000289833		GO_RIBOSOMAL_SMALL_SUBUNIT_BIOGENESIS	2.71539	0		GO_NON_MOTILE_CILIUM_ASSEMBLY	-2.16975	0.00404415		GO_SMALL_RIBOSOMAL_SUBUNIT	2.12331	0.000907209		GO_NEGATIVE_REGULATION_OF_T_CELL_PROLIFERATION	-1.85602	0.0913025		GO_MAGNESIUM_DEPENDENT_PROTEIN_SERINE_THREONINE_PHOSPHATASE_ACTIVITY	1.69273	0.37811		GO_MITOCHONDRIAL_TRANSLATION	-2.11276	0.00304178		GO_RIBOSOME	2.02324
GO_TELOMERE_ORGANIZATION	2.54711	0		GO_ANTIGEN_BINDING	-2.5433	0		GO_CONDENSED_CHROMOSOME_CENTROMERIC_REGION	2.89498	0		GO_DEFENSE_RESPONSE_TO_VIRUS	-2.45467	0		GO_NUCLEAR_EXPORT	2.74234	0		GO_REGULATION_OF_MACROPHAGE_DERIVED_FOAM_CELL_DIFFERENTIATION	-2.21566	0.000362708		GO_TRANSLATION_FACTOR_ACTIVITY_RNA_BINDING	2.71126	0		GO_CILIUM_ORGANIZATION	-2.16633	0.00407461		GO_METAPHASE_ANAPHASE_TRANSITION_OF_CELL_CYCLE	2.11837	0.000991624		GO_RIBONUCLEOSIDE_CATABOLIC_PROCESS	-1.85194	0.0916392		GO_CELLULAR_RESPONSE_TO_GROWTH_HORMONE_STIMULUS	1.69174	0.370614		GO_CONDENSED_CHROMOSOME_CENTROMERIC_REGION	-2.10805	0.00323316		GO_RNA_MODIFICATION	2.01499
GO_DNA_REPLICATION_INDEPENDENT_NUCLEOSOME_ORGANIZATION	2.54659	0		GO_REGULATION_OF_LYMPHOCYTE_MIGRATION	-2.53322	0		GO_RIBONUCLEOPROTEIN_COMPLEX_SUBUNIT_ORGANIZATION	2.88656	0		GO_ENDOCYTOSIS	-2.45075	0		GO_DOUBLE_STRAND_BREAK_REPAIR	2.74207	0		GO_CARDIOCYTE_DIFFERENTIATION	-2.21298	0.000391649		GO_PRECATALYTIC_SPLICEOSOME	2.70531	0		GO_LEUKOCYTE_ACTIVATION_INVOLVED_IN_INFLAMMATORY_RESPONSE	-2.15801	0.00443085		GO_DNA_REPLICATION_INDEPENDENT_NUCLEOSOME_ORGANIZATION	2.11722	0.000964079		GO_NEGATIVE_REGULATION_OF_VIRAL_GENOME_REPLICATION	-1.85148	0.0895311		GO_REGULATION_OF_MUSCLE_CELL_DIFFERENTIATION	1.69122	0.361786		GO_REGULATION_OF_TRANSCRIPTION_INVOLVED_IN_G1_S_TRANSITION_OF_MITOTIC_CELL_CYCLE	-2.1078	0.00314335		GO_TRNA_METHYLTRANSFERASE_ACTIVITY	1.99355
GO_NUCLEOLAR_PART	2.54258	0		GO_FC_RECEPTOR_SIGNALING_PATHWAY	-2.5271	0		GO_NUCLEAR_CHROMOSOME_SEGREGATION	2.88213	0		GO_IMMUNE_RESPONSE_REGULATING_CELL_SURFACE_RECEPTOR_SIGNALING_PATHWAY	-2.44471	0		GO_CHROMOSOME_TELOMERIC_REGION	2.74	0		GO_EXTERNAL_SIDE_OF_PLASMA_MEMBRANE	-2.2036	0.00053224		GO_RIBOSOMAL_LARGE_SUBUNIT_ASSEMBLY	2.705	0		GO_ENDOCYTIC_VESICLE_MEMBRANE	-2.15801	0.0043111		GO_MITOCHONDRIAL_MEMBRANE_PART	2.1154	0.001016		GO_REGULATION_OF_CELL_KILLING	-1.84843	0.0893503		GO_NEPHRON_TUBULE_EPITHELIAL_CELL_DIFFERENTIATION	1.68865	0.359825		GO_NLS_BEARING_PROTEIN_IMPORT_INTO_NUCLEUS	-2.10293	0.00326431		GO_S_ADENOSYLMETHIONINE_DEPENDENT_METHYLTRANSFERASE_ACTIVITY	1.99346
GO_RNA_CATABOLIC_PROCESS	2.51722	0		GO_MEMBRANE_RAFT_ORGANIZATION	-2.52115	0		GO_DNA_REPLICATION_INDEPENDENT_NUCLEOSOME_ORGANIZATION	2.86727	0		GO_NEGATIVE_REGULATION_OF_LEUKOCYTE_MEDIATED_IMMUNITY	-2.43504	0		GO_TRNA_METABOLIC_PROCESS	2.73796	0		GO_CYTOKINE_RECEPTOR_ACTIVITY	-2.20311	0.00055544		GO_SMALL_SUBUNIT_PROCESSOME	2.69194	0		GO_COSTAMERE	-2.15746	0.00419765		GO_CELL_CYCLE_G2_M_PHASE_TRANSITION	2.1115	0.00104015		GO_CARBOHYDRATE_CATION_SYMPORTER_ACTIVITY	-1.84458	0.090224		GO_G_PROTEIN_COUPLED_NEUROTRANSMITTER_RECEPTOR_ACTIVITY	1.68829	0.351266		GO_PROTEIN_LOCALIZATION_TO_CHROMOSOME_CENTROMERIC_REGION	-2.09756	0.00346443		GO_NUCLEAR_TRANSCRIBED_MRNA_CATABOLIC_PROCESS	1.97323
GO_PROTEIN_DNA_COMPLEX	2.50193	0		GO_PEPTIDE_ANTIGEN_BINDING	-2.5118	0		GO_CYTOPLASMIC_TRANSLATION	2.85533	0		GO_REGULATION_OF_LEUKOCYTE_MEDIATED_IMMUNITY	-2.43172	0		GO_REGULATION_OF_CELL_CYCLE_G2_M_PHASE_TRANSITION	2.73601	0		GO_LEUKOCYTE_ACTIVATION_INVOLVED_IN_INFLAMMATORY_RESPONSE	-2.19738	0.000613789		GO_SM_LIKE_PROTEIN_FAMILY_COMPLEX	2.68048	0		GO_CARDIAC_ATRIUM_DEVELOPMENT	-2.14554	0.00469865		GO_CARDIAC_MYOFIBRIL_ASSEMBLY	2.1103	0.00103806		GO_AXONEME_ASSEMBLY	-1.84397	0.0883806		GO_URONIC_ACID_METABOLIC_PROCESS	1.68603	0.349693		GO_METAPHASE_PLATE_CONGRESSION	-2.08552	0.00415355		GO_RRNA_BINDING	1.97079
GO_SPLICEOSOMAL_SNRNP_ASSEMBLY	2.4954	0		GO_CYTOKINE_PRODUCTION	-2.49466	0		GO_CHROMOSOME_CENTROMERIC_REGION	2.84934	0		GO_REGULATION_OF_WOUND_HEALING	-2.43158	0		GO_REGULATION_OF_SISTER_CHROMATID_SEGREGATION	2.73	0		GO_CARDIAC_MUSCLE_TISSUE_MORPHOGENESIS	-2.19594	0.000634059		GO_U2_TYPE_SPLICEOSOMAL_COMPLEX	2.67811	0		GO_LEFT_RIGHT_PATTERN_FORMATION	-2.13849	0.00504692		GO_ORGANELLAR_RIBOSOME	2.10765	0.00101211		GO_T_HELPER_17_TYPE_IMMUNE_RESPONSE	-1.84283	0.0869674		GO_POSITIVE_REGULATION_OF_NATURAL_KILLER_CELL_MEDIATED_IMMUNITY	1.68216	0.353601		GO_SPINDLE_MICROTUBULE	-2.06571	0.00573883		GO_PROTEIN_TRANSPORT_ALONG_MICROTUBULE	1.96836
GO_PRERIBOSOME	2.49407	0		GO_CYTOKINE_MEDIATED_SIGNALING_PATHWAY	-2.49378	0		GO_CYTOSOLIC_SMALL_RIBOSOMAL_SUBUNIT	2.84488	0		GO_ENDOCYTIC_VESICLE	-2.42999	0		GO_NEGATIVE_REGULATION_OF_CHROMOSOME_ORGANIZATION	2.72985	0		GO_PROTEOGLYCAN_BINDING	-2.17765	0.000860484		GO_MITOCHONDRIAL_GENE_EXPRESSION	2.67522	0		GO_EYE_MORPHOGENESIS	-2.13476	0.00505012		GO_NUCLEAR_CHROMOSOME_SEGREGATION	2.1048	0.00108116		GO_POSITIVE_REGULATION_OF_DEFENSE_RESPONSE_TO_VIRUS_BY_HOST	-1.84223	0.0852305		GO_POSITIVE_REGULATION_OF_AUTOPHAGY_OF_MITOCHONDRION	1.68179	0.346363		GO_NEGATIVE_REGULATION_OF_VIRAL_PROCESS	-2.06181	0.00596917		GO_TRANSFERASE_ACTIVITY_TRANSFERRING_ONE_CARBON_GROUPS	1.96589
GO_CHROMOSOMAL_REGION	2.48035	0		GO_LEUKOCYTE_MEDIATED_IMMUNITY	-2.49376	0		GO_TELOMERE_ORGANIZATION	2.83776	0		GO_POSITIVE_REGULATION_OF_LEUKOCYTE_PROLIFERATION	-2.41959	0		GO_ATP_DEPENDENT_CHROMATIN_REMODELING	2.7274	0		GO_SCAVENGER_RECEPTOR_ACTIVITY	-2.17222	0.000873052		GO_TRANSLATION_REGULATOR_ACTIVITY_NUCLEIC_ACID_BINDING	2.66178	0		GO_METANEPHRIC_NEPHRON_EPITHELIUM_DEVELOPMENT	-2.13151	0.00525487		GO_PEPTIDASE_COMPLEX	2.10404	0.00107839		GO_LEUKOCYTE_MEDIATED_CYTOTOXICITY	-1.83877	0.0853363		GO_CARDIAC_VENTRICLE_MORPHOGENESIS	1.68094	0.340897		GO_NEGATIVE_REGULATION_OF_METAPHASE_ANAPHASE_TRANSITION_OF_CELL_CYCLE	-2.06104	0.00585299		GO_MATURATION_OF_SSU_RRNA	1.95914
GO_CYTOSOLIC_SMALL_RIBOSOMAL_SUBUNIT	2.46286	0		GO_CLATHRIN_COATED_VESICLE	-2.49156	0		GO_DNA_HELICASE_ACTIVITY	2.82913	0		GO_LEUKOCYTE_MEDIATED_IMMUNITY	-2.4184	0		GO_RNA_3_END_PROCESSING	2.71714	0		GO_HEART_PROCESS	-2.17007	0.000951641		GO_MITOCHONDRIAL_TRANSLATION	2.61186	0		GO_PATTERN_RECOGNITION_RECEPTOR_ACTIVITY	-2.11351	0.00635924		GO_NCRNA_PROCESSING	2.09547	0.00125502		GO_AXONEMAL_DYNEIN_COMPLEX_ASSEMBLY	-1.83399	0.0867043		GO_POSITIVE_REGULATION_OF_FATTY_ACID_TRANSPORT	1.68063	0.334182		GO_PROTEIN_TETRAMERIZATION	-2.04752	0.00660261		GO_HISTONE_METHYLTRANSFERASE_COMPLEX	1.94627
GO_NUCLEAR_CHROMOSOME_TELOMERIC_REGION	2.44868	0		GO_T_CELL_RECEPTOR_SIGNALING_PATHWAY	-2.48515	0		GO_CHROMOSOME_TELOMERIC_REGION	2.82271	0		GO_REGULATION_OF_EXOCYTOSIS	-2.41236	0		GO_MITOTIC_CELL_CYCLE_CHECKPOINT	2.71572	0		GO_CARDIAC_MUSCLE_FIBER_DEVELOPMENT	-2.16802	0.000930012		GO_TRNA_METABOLIC_PROCESS	2.58412	0		GO_INTRACILIARY_TRANSPORT_PARTICLE	-2.1082	0.00660201		GO_ATTACHMENT_OF_SPINDLE_MICROTUBULES_TO_KINETOCHORE	2.09376	0.00127058		GO_T_CELL_CYTOKINE_PRODUCTION	-1.83095	0.0871533		GO_POSITIVE_REGULATION_OF_MUSCLE_CELL_APOPTOTIC_PROCESS	1.67878	0.332229		GO_SINGLE_STRANDED_DNA_BINDING	-2.04393	0.00669879		GO_RIBOSOMAL_LARGE_SUBUNIT_ASSEMBLY	1.93846
GO_NUCLEAR_CHROMOSOME	2.44657	0		GO_CELL_LEADING_EDGE	-2.48022	0		GO_CYTOSOLIC_PART	2.81638	0		GO_LYSOSOMAL_LUMEN	-2.40976	0		GO_ORGANELLE_FISSION	2.71486	0		GO_SARCOPLASMIC_RETICULUM_CALCIUM_ION_TRANSPORT	-2.16113	0.00103358		GO_TRANSLATION_REGULATOR_ACTIVITY	2.58179	0		GO_CELLULAR_RESPONSE_TO_COPPER_ION	-2.09698	0.00746764		GO_REGULATION_OF_HISTONE_H3_K9_METHYLATION	2.09101	0.00137031		GO_NATURAL_KILLER_CELL_ACTIVATION	-1.82447	0.089663		GO_POSITIVE_REGULATION_OF_LIPID_KINASE_ACTIVITY	1.67871	0.325009		GO_CHROMATIN_SILENCING_AT_RDNA	-2.04191	0.00667063		GO_INTRACILIARY_TRANSPORT_PARTICLE	1.93057
GO_CONDENSED_CHROMOSOME	2.446	0		GO_LYSOSOMAL_TRANSPORT	-2.47943	0		GO_RNA_SPLICING_VIA_TRANSESTERIFICATION_REACTIONS	2.81014	0		GO_ENDOSOMAL_PART	-2.40438	0		GO_CHROMOSOME_SEPARATION	2.7143	0		GO_CARDIAC_MUSCLE_CONTRACTION	-2.15794	0.001103		GO_SNORNA_BINDING	2.5781	0		GO_LYTIC_VACUOLE_ORGANIZATION	-2.0966	0.00737923		GO_NADH_DEHYDROGENASE_COMPLEX_ASSEMBLY	2.09054	0.00134052		GO_PRC1_COMPLEX	-1.82279	0.0890641		GO_CYCLIC_NUCLEOTIDE_BINDING	1.67809	0.319829		GO_B_CELL_MEDIATED_IMMUNITY	-2.03886	0.00666883		GO_CATALYTIC_ACTIVITY_ACTING_ON_RNA	1.9234
GO_DNA_REPLICATION_INITIATION	2.44511	0		GO_CHEMOKINE_BINDING	-2.46846	0		GO_DNA_DEPENDENT_ATPASE_ACTIVITY	2.79623	0		GO_REGULATION_OF_LEUKOCYTE_MIGRATION	-2.40317	0		GO_CATALYTIC_ACTIVITY_ACTING_ON_RNA	2.70931	0		GO_EXTRACELLULAR_MATRIX_BINDING	-2.14053	0.00153202		GO_POSITIVE_REGULATION_OF_TELOMERASE_RNA_LOCALIZATION_TO_CAJAL_BODY	2.55026	0		GO_PHOTOTRANSDUCTION_VISIBLE_LIGHT	-2.09615	0.00725859		GO_RESPIRASOME	2.08894	0.00135324		GO_WNT_PROTEIN_BINDING	-1.82095	0.0884644		GO_POSITIVE_REGULATION_OF_SMOOTH_MUSCLE_CELL_DIFFERENTIATION	1.67525	0.320748		GO_NUCLEAR_DNA_REPLICATION	-2.03739	0.00671101		GO_GOLGI_CIS_CISTERNA	1.91975
GO_CHROMOSOME_TELOMERIC_REGION	2.44378	0		GO_NEGATIVE_REGULATION_OF_INTERLEUKIN_6_PRODUCTION	-2.46601	0		GO_NUCLEAR_CHROMOSOME	2.79469	0		GO_REGULATION_OF_LEUKOCYTE_PROLIFERATION	-2.39866	0		GO_CELL_CYCLE_PHASE_TRANSITION	2.707	0		GO_CARDIAC_CELL_DEVELOPMENT	-2.13701	0.00176618		GO_MRNA_5_UTR_BINDING	2.53871	0		GO_NITRIC_OXIDE_SYNTHASE_BINDING	-2.08001	0.00880294		GO_CYTOPLASMIC_TRANSLATION	2.08289	0.00144506		GO_CYTOKINE_RECEPTOR_ACTIVITY	-1.81891	0.0880666		GO_REGULATION_OF_NATURAL_KILLER_CELL_MEDIATED_IMMUNITY	1.67517	0.314295		GO_HISTONE_EXCHANGE	-2.03459	0.00684317		GO_POLYSOMAL_RIBOSOME	1.90934
GO_OLFACTORY_RECEPTOR_ACTIVITY	2.43457	0		GO_T_HELPER_1_TYPE_IMMUNE_RESPONSE	-2.46577	0		GO_HISTONE_EXCHANGE	2.78086	0		GO_NEGATIVE_REGULATION_OF_LYMPHOCYTE_MEDIATED_IMMUNITY	-2.39505	0		GO_KINETOCHORE	2.70107	0		GO_POSITIVE_REGULATION_OF_MYOTUBE_DIFFERENTIATION	-2.13367	0.00173013		GO_TELOMERASE_RNA_LOCALIZATION	2.52584	0		GO_RESPONSE_TO_INTERFERON_GAMMA	-2.07881	0.0087277		GO_TETRAPYRROLE_BIOSYNTHETIC_PROCESS	2.08099	0.00147439		GO_POSITIVE_REGULATION_OF_CELL_KILLING	-1.8144	0.0892283		GO_POSITIVE_REGULATION_OF_MUSCLE_CELL_DIFFERENTIATION	1.67434	0.309963		GO_DNA_REPLICATION_INDEPENDENT_NUCLEOSOME_ORGANIZATION	-2.02853	0.00721487		GO_LIGASE_ACTIVITY_FORMING_CARBON_OXYGEN_BONDS	1.90822
GO_RNA_POLYMERASE_ACTIVITY	2.42804	0		GO_EXTRINSIC_COMPONENT_OF_MEMBRANE	-2.46477	0		GO_DNA_RECOMBINATION	2.77701	0		GO_REGULATION_OF_CELL_KILLING	-2.38906	0		GO_DNA_TEMPLATED_TRANSCRIPTION_TERMINATION	2.68906	0		GO_REGULATION_OF_SYNCYTIUM_FORMATION_BY_PLASMA_MEMBRANE_FUSION	-2.12269	0.00209177		GO_SPLICEOSOMAL_TRI_SNRNP_COMPLEX	2.52082	0		GO_CILIARY_PLASM	-2.07659	0.00889418		GO_POSITIVE_REGULATION_OF_HISTONE_METHYLATION	2.08088	0.0014449		GO_TRANSPOSITION	-1.8063	0.09363		GO_ADENYLATE_CYCLASE_INHIBITING_G_PROTEIN_COUPLED_RECEPTOR_SIGNALING_PATHWAY	1.67412	0.304565		GO_ELECTRON_TRANSPORT_CHAIN	-2.02459	0.0075041		GO_EUKARYOTIC_TRANSLATION_INITIATION_FACTOR_3_COMPLEX	1.90516
GO_NCRNA_3_END_PROCESSING	2.42275	0		GO_REGULATION_OF_I_KAPPAB_KINASE_NF_KAPPAB_SIGNALING	-2.46383	0		GO_RIBOSOMAL_SMALL_SUBUNIT_BIOGENESIS	2.77118	0		GO_NEGATIVE_REGULATION_OF_CELL_ACTIVATION	-2.38809	0		GO_NUCLEAR_CHROMOSOME	2.68543	0		GO_REGULATION_OF_CALCIUM_ION_TRANSMEMBRANE_TRANSPORT	-2.11992	0.0022159		GO_MATURATION_OF_SSU_RRNA	2.50734	0		GO_PROTEIN_LOCALIZATION_TO_CELL_PERIPHERY	-2.0706	0.00938804		GO_REGULATION_OF_CHROMOSOME_SEPARATION	2.07981	0.00145436		GO_ADAPTIVE_IMMUNE_RESPONSE_BASED_ON_SOMATIC_RECOMBINATION_OF_IMMUNE_RECEPTORS_BUILT_FROM_IMMUNOGLOBULIN_SUPERFAMILY_DOMAINS	-1.80053	0.0954838		GO_DENDRITIC_SHAFT	1.6696	0.310616		GO_REGULATION_OF_CHROMOSOME_SEGREGATION	-2.02076	0.00803884		GO_ESTABLISHMENT_OF_PROTEIN_LOCALIZATION_TO_ENDOPLASMIC_RETICULUM	1.90354
GO_TRNA_PROCESSING	2.41058	0		GO_REGULATION_OF_CELL_KILLING	-2.46209	0		GO_TRNA_METABOLIC_PROCESS	2.7656	0		GO_POSITIVE_REGULATION_OF_INTERFERON_GAMMA_PRODUCTION	-2.38667	0		GO_CELL_CYCLE_CHECKPOINT	2.68167	0		GO_SECRETORY_GRANULE_MEMBRANE	-2.11622	0.00220035		GO_TRANSLATIONAL_TERMINATION	2.50488	0		GO_NEGATIVE_REGULATION_OF_GLIAL_CELL_DIFFERENTIATION	-2.07007	0.0092075		GO_CATALYTIC_ACTIVITY_ACTING_ON_A_TRNA	2.07964	0.00142639		GO_RESPONSE_TO_INTERFERON_GAMMA	-1.7986	0.0949283		GO_NEGATIVE_REGULATION_OF_TUMOR_NECROSIS_FACTOR_MEDIATED_SIGNALING_PATHWAY	1.66843	0.307467		GO_CHROMOSOME_SEPARATION	-2.01551	0.00842593		GO_TRNA_PROCESSING	1.90311
GO_DNA_STRAND_ELONGATION_INVOLVED_IN_DNA_REPLICATION	2.40787	0		GO_ENDOCYTIC_VESICLE_MEMBRANE	-2.4595	0		GO_DNA_REPAIR	2.76093	0		GO_NEGATIVE_REGULATION_OF_IMMUNE_RESPONSE	-2.38492	0		GO_CATALYTIC_STEP_2_SPLICEOSOME	2.66895	0		GO_EXTRACELLULAR_STRUCTURE_ORGANIZATION	-2.11573	0.00215883		GO_CATALYTIC_STEP_2_SPLICEOSOME	2.5025	0		GO_PEPTIDE_ANTIGEN_BINDING	-2.06954	0.00906491		GO_LARGE_RIBOSOMAL_SUBUNIT	2.07741	0.00141764		GO_NEGATIVE_REGULATION_OF_T_CELL_MEDIATED_IMMUNITY	-1.79098	0.0994559		GO_ESTABLISHMENT_OF_ENDOTHELIAL_BARRIER	1.66643	0.306776		GO_COPII_VESICLE_COAT	-2.00978	0.00892255		GO_RIBOSOME_ASSEMBLY	1.90036
GO_ATP_DEPENDENT_CHROMATIN_REMODELING	2.40475	0		GO_LATE_ENDOSOME_MEMBRANE	-2.4595	0		GO_MITOTIC_NUCLEAR_DIVISION	2.75755	0		GO_PLASMA_MEMBRANE_PROTEIN_COMPLEX	-2.38335	0		GO_NUCLEAR_DNA_REPLICATION	2.65337	0		GO_MUSCLE_CELL_DIFFERENTIATION	-2.11545	0.00211886		GO_MATURATION_OF_SSU_RRNA_FROM_TRICISTRONIC_RRNA_TRANSCRIPT_SSU_RRNA_5_8S_RRNA_LSU_RRNA_	2.49753	0		GO_REGULATION_OF_AMYLOID_BETA_FORMATION	-2.06692	0.00921048		GO_REGULATION_OF_MRNA_CATABOLIC_PROCESS	2.07405	0.00146273		GO_T_CELL_DIFFERENTIATION_IN_THYMUS	-1.78787	0.0996042		GO_CONTRACTILE_ACTIN_FILAMENT_BUNDLE_ASSEMBLY	1.66386	0.308263		GO_NEGATIVE_REGULATION_OF_ANTIGEN_RECEPTOR_MEDIATED_SIGNALING_PATHWAY	-2.00646	0.00909998		GO_DEFINITIVE_HEMOPOIESIS	1.89544
GO_DNA_HELICASE_ACTIVITY	2.40429	0		GO_VACUOLAR_TRANSPORT	-2.45766	0		GO_KINETOCHORE	2.73364	0		GO_LYMPHOCYTE_ACTIVATION	-2.37049	0		GO_SINGLE_STRANDED_DNA_BINDING	2.65137	0		GO_AMELOGENESIS	-2.10887	0.00236301		GO_MATURATION_OF_LSU_RRNA	2.49674	0		GO_POSITIVE_REGULATION_OF_PHAGOCYTOSIS	-2.05705	0.0103382		GO_TRANSLATION_REGULATOR_ACTIVITY_NUCLEIC_ACID_BINDING	2.07282	0.00145361		GO_ACETYLGALACTOSAMINYLTRANSFERASE_ACTIVITY	-1.78651	0.0985711		GO_PRE_MRNA_BINDING	1.66199	0.307979		GO_CELLULAR_METABOLIC_COMPOUND_SALVAGE	-1.99179	0.0108467		GO_TRNA_MODIFICATION	1.89282
GO_CONDENSED_NUCLEAR_CHROMOSOME_CENTROMERIC_REGION	2.40356	0		GO_LEUKOCYTE_ACTIVATION	-2.45511	0		GO_NUCLEAR_NUCLEOSOME	2.72877	0		GO_LEUKOCYTE_MIGRATION	-2.37013	0		GO_MICROTUBULE_CYTOSKELETON_ORGANIZATION_INVOLVED_IN_MITOSIS	2.64451	0		GO_MUSCLE_ORGAN_MORPHOGENESIS	-2.10392	0.0025219		GO_RNA_LOCALIZATION	2.4862	0		GO_PROTEIN_LOCALIZATION_TO_CILIUM	-2.05174	0.0104885		GO_REGULATION_OF_HEMATOPOIETIC_PROGENITOR_CELL_DIFFERENTIATION	2.06353	0.00161707		GO_SENSORY_PERCEPTION_OF_SMELL	-1.77361	0.107172		GO_CATION_CHLORIDE_SYMPORTER_ACTIVITY	1.65904	0.310071		GO_MITOCHONDRIAL_GENE_EXPRESSION	-1.99106	0.0107497		GO_EUKARYOTIC_48S_PREINITIATION_COMPLEX	1.89077
GO_RIBOSOMAL_SMALL_SUBUNIT_BIOGENESIS	2.39993	0		GO_POSITIVE_REGULATION_OF_RESPONSE_TO_EXTERNAL_STIMULUS	-2.45454	0		GO_DNA_REPLICATION_DEPENDENT_NUCLEOSOME_ORGANIZATION	2.71809	0		GO_REGULATION_OF_VESICLE_MEDIATED_TRANSPORT	-2.36965	0		GO_CELL_CYCLE_DNA_REPLICATION	2.64066	0		GO_FOAM_CELL_DIFFERENTIATION	-2.09531	0.00284843		GO_SMALL_NUCLEOLAR_RIBONUCLEOPROTEIN_COMPLEX	2.47571	0		GO_NEGATIVE_REGULATION_OF_TYPE_I_INTERFERON_PRODUCTION	-2.04708	0.0109618		GO_HEME_BIOSYNTHETIC_PROCESS	2.06128	0.00162232		GO_FEMALE_GENITALIA_DEVELOPMENT	-1.77219	0.106583		GO_DNA_BINDING_TRANSCRIPTION_ACTIVATOR_ACTIVITY	1.6563	0.311858		GO_NUCLEOSOMAL_DNA_BINDING	-1.98608	0.0112467		GO_CYTOSOLIC_SMALL_RIBOSOMAL_SUBUNIT	1.88877
GO_SMN_SM_PROTEIN_COMPLEX	2.39005	0		GO_LEUKOCYTE_CELL_CELL_ADHESION	-2.44608	0		GO_CHROMATIN_SILENCING	2.71277	0		GO_REGULATION_OF_LYMPHOCYTE_MIGRATION	-2.36847	0		GO_SPINDLE_ORGANIZATION	2.64045	0		GO_POSITIVE_REGULATION_OF_INFLAMMATORY_RESPONSE	-2.09324	0.00289648		GO_TRANSLATION_PREINITIATION_COMPLEX	2.45549	0		GO_ENDOCYTIC_VESICLE	-2.04117	0.0116193		GO_TRANSLATION_REGULATOR_ACTIVITY	2.05964	0.00164411		GO_INOSITOL_PHOSPHATE_BIOSYNTHETIC_PROCESS	-1.76724	0.108903		GO_MORPHOGENESIS_OF_AN_EPITHELIAL_FOLD	1.65467	0.311046		GO_RESPONSE_TO_COPPER_ION	-1.98159	0.0115789		GO_MACROMOLECULE_METHYLATION	1.87646
GO_CHROMOSOME_SEGREGATION	2.38782	0		GO_REGULATION_OF_ACTIN_FILAMENT_DEPOLYMERIZATION	-2.44441	0		GO_NUCLEOLAR_PART	2.71062	0		GO_REGULATION_OF_T_CELL_PROLIFERATION	-2.36755	0		GO_CATALYTIC_ACTIVITY_ACTING_ON_DNA	2.63948	0		GO_ENDOSOME_LUMEN	-2.0904	0.00296666		GO_PRERIBOSOME_LARGE_SUBUNIT_PRECURSOR	2.4552	0		GO_CLATHRIN_COATED_VESICLE_MEMBRANE	-2.03844	0.0117108		GO_ENDOPEPTIDASE_COMPLEX	2.05732	0.00171454		GO_POSITIVE_REGULATION_OF_NATURAL_KILLER_CELL_MEDIATED_IMMUNITY	-1.76426	0.109673		GO_EXTRACELLULAR_MATRIX_COMPONENT	1.65452	0.306237		GO_REGULATION_OF_T_CELL_RECEPTOR_SIGNALING_PATHWAY	-1.97836	0.0116768		GO_AMINO_ACID_ACTIVATION	1.87172
GO_DNA_STRAND_ELONGATION	2.37487	0		GO_REGULATION_OF_LEUKOCYTE_MEDIATED_CYTOTOXICITY	-2.43443	2.55851e-05		GO_DNA_GEOMETRIC_CHANGE	2.70621	0		GO_IMMUNOLOGICAL_SYNAPSE	-2.36635	0		GO_RRNA_METABOLIC_PROCESS	2.63769	0		GO_CELLULAR_LIPID_CATABOLIC_PROCESS	-2.08746	0.00308225		GO_CATALYTIC_ACTIVITY_ACTING_ON_RNA	2.45504	0		GO_VACUOLE_ORGANIZATION	-2.03543	0.0120243		GO_RECOMBINATIONAL_REPAIR	2.0531	0.00173428		GO_EXTRACELLULAR_MATRIX_STRUCTURAL_CONSTITUENT_CONFERRING_TENSILE_STRENGTH	-1.76354	0.108484		GO_CARDIAC_MUSCLE_CELL_PROLIFERATION	1.65351	0.303824		GO_CELLULAR_RESPONSE_TO_COPPER_ION	-1.97627	0.0118811		GO_VIRAL_GENE_EXPRESSION	1.8649
GO_NUCLEAR_NUCLEOSOME	2.36145	9.09959e-06		GO_SINGLE_ORGANISM_CELL_ADHESION	-2.43385	2.51657e-05		GO_PURINE_NTP_DEPENDENT_HELICASE_ACTIVITY	2.69139	0		GO_REGULATED_EXOCYTOSIS	-2.36608	0		GO_ESTABLISHMENT_OF_RNA_LOCALIZATION	2.63686	0		GO_MUSCLE_ORGAN_DEVELOPMENT	-2.08542	0.00314672		GO_MITOCHONDRIAL_TRANSLATIONAL_TERMINATION	2.44807	0		GO_RESPONSE_TO_INTERFERON_ALPHA	-2.03282	0.0122692		GO_TRNA_PROCESSING	2.05189	0.00178478		GO_RETINOL_DEHYDROGENASE_ACTIVITY	-1.76075	0.108531		GO_PHOSPHATIDYLINOSITOL_PHOSPHATE_KINASE_ACTIVITY	1.6529	0.300264		GO_NUCLEAR_CHROMOSOME_SEGREGATION	-1.96358	0.0138059		GO_MATURATION_OF_SSU_RRNA_FROM_TRICISTRONIC_RRNA_TRANSCRIPT_SSU_RRNA_5_8S_RRNA_LSU_RRNA_	1.86216
GO_PROTEIN_HETEROTETRAMERIZATION	2.35904	8.95282e-06		GO_VACUOLE_ORGANIZATION	-2.43027	2.47598e-05		GO_HELICASE_ACTIVITY	2.6905	0		GO_REGULATION_OF_MAST_CELL_ACTIVATION	-2.36438	0		GO_MRNA_TRANSPORT	2.63628	0		GO_PLATELET_DEGRANULATION	-2.08	0.00343871		GO_RNA_MODIFICATION	2.44741	0		GO_CELLULAR_RESPONSE_TO_CADMIUM_ION	-2.02288	0.0135502		GO_REGULATION_OF_POSTTRANSCRIPTIONAL_GENE_SILENCING	2.05188	0.00175599		GO_INTERLEUKIN_5_PRODUCTION	-1.75666	0.109973		GO_NEUROTROPHIN_TRK_RECEPTOR_SIGNALING_PATHWAY	1.65069	0.300767		GO_PEPTIDE_CATABOLIC_PROCESS	-1.96177	0.0138287		GO_MRNA_BINDING_INVOLVED_IN_POSTTRANSCRIPTIONAL_GENE_SILENCING	1.85905
GO_NON_RECOMBINATIONAL_REPAIR	2.35356	8.81071e-06		GO_REGULATION_OF_ENDOCYTOSIS	-2.43015	2.43668e-05		GO_MATURATION_OF_SSU_RRNA	2.68094	0		GO_REGULATION_OF_LEUKOCYTE_MEDIATED_CYTOTOXICITY	-2.3642	0		GO_MITOTIC_SPINDLE_ORGANIZATION	2.62975	0		GO_POSITIVE_REGULATION_OF_OSTEOBLAST_DIFFERENTIATION	-2.06731	0.00419218		GO_ORGANELLAR_LARGE_RIBOSOMAL_SUBUNIT	2.44216	0		GO_ATRIAL_SEPTUM_DEVELOPMENT	-2.02013	0.0138173		GO_PROTEIN_METHYLATION	2.05159	0.00172812		GO_T_CELL_ACTIVATION_INVOLVED_IN_IMMUNE_RESPONSE	-1.75291	0.11087		GO_REGULATION_OF_SMOOTH_MUSCLE_CELL_DIFFERENTIATION	1.65047	0.296485		GO_ANTIGEN_PROCESSING_AND_PRESENTATION_OF_ENDOGENOUS_ANTIGEN	-1.95975	0.0139384		GO_METHYLATION	1.851
GO_DNA_REPAIR	2.35111	8.67304e-06		GO_NEGATIVE_REGULATION_OF_IMMUNE_RESPONSE	-2.4264	4.84131e-05		GO_DOUBLE_STRAND_BREAK_REPAIR	2.67684	0		GO_NEGATIVE_REGULATION_OF_HOMOTYPIC_CELL_CELL_ADHESION	-2.3548	0		GO_MITOTIC_SPINDLE_ASSEMBLY	2.61003	0		GO_REGULATION_OF_VOLTAGE_GATED_CALCIUM_CHANNEL_ACTIVITY	-2.0673	0.00412668		GO_90S_PRERIBOSOME	2.43798	0		GO_MICROTUBULE_BUNDLE_FORMATION	-2.01994	0.0136286		GO_NCRNA_METABOLIC_PROCESS	2.04955	0.00179134		GO_INTERLEUKIN_2_BIOSYNTHETIC_PROCESS	-1.75143	0.11027		GO_NEGATIVE_REGULATION_OF_HISTONE_METHYLATION	1.64939	0.294464		GO_ELECTRON_TRANSFER_ACTIVITY	-1.95565	0.0143148		GO_RRNA_CONTAINING_RIBONUCLEOPROTEIN_COMPLEX_EXPORT_FROM_NUCLEUS	1.84888
GO_CONDENSED_CHROMOSOME_CENTROMERIC_REGION	2.34478	8.53961e-06		GO_PHAGOCYTOSIS	-2.42588	4.76682e-05		GO_PRERIBOSOME	2.675	0		GO_REGULATION_OF_LEUKOCYTE_DIFFERENTIATION	-2.35222	0		GO_U2_TYPE_SPLICEOSOMAL_COMPLEX	2.60957	0		GO_IMMUNOGLOBULIN_BINDING	-2.06651	0.00412793		GO_RIBONUCLEOPROTEIN_COMPLEX_BINDING	2.42715	0		GO_LONG_TERM_SYNAPTIC_POTENTIATION	-2.01608	0.0140969		GO_CYCLIN_DEPENDENT_PROTEIN_KINASE_HOLOENZYME_COMPLEX	2.04826	0.0018228		GO_INTERFERON_GAMMA_MEDIATED_SIGNALING_PATHWAY	-1.74767	0.11156		GO_REGULATION_OF_EPITHELIAL_CELL_DIFFERENTIATION_INVOLVED_IN_KIDNEY_DEVELOPMENT	1.64835	0.292432		GO_VIRAL_GENOME_REPLICATION	-1.95484	0.0141953		GO_NUCLEOBASE_BIOSYNTHETIC_PROCESS	1.83818
GO_RIBOSOMAL_LARGE_SUBUNIT_BIOGENESIS	2.34152	8.41022e-06		GO_REGULATION_OF_ACTIN_FILAMENT_LENGTH	-2.42331	4.6946e-05		GO_CELL_CYCLE_G1_S_PHASE_TRANSITION	2.67008	0		GO_TRANSPORT_VESICLE	-2.34912	0		GO_NEGATIVE_REGULATION_OF_CHROMOSOME_SEGREGATION	2.60041	0		GO_ACTOMYOSIN_STRUCTURE_ORGANIZATION	-2.06277	0.00425784		GO_U2_SNRNP	2.42651	0		GO_SENSORY_SYSTEM_DEVELOPMENT	-2.01198	0.0148372		GO_NEGATIVE_REGULATION_OF_CELL_CYCLE_G2_M_PHASE_TRANSITION	2.04747	0.00179518		GO_NEGATIVE_REGULATION_OF_LYMPHOCYTE_MEDIATED_IMMUNITY	-1.74474	0.112601		GO_HISTONE_METHYLTRANSFERASE_COMPLEX	1.64613	0.293512		GO_CHROMOSOMAL_REGION	-1.95273	0.0141793		GO_MRNA_BINDING	1.83625
GO_MITOCHONDRIAL_MATRIX	2.33938	8.2847e-06		GO_RESPONSE_TO_TYPE_I_INTERFERON	-2.41662	4.62453e-05		GO_ATP_DEPENDENT_CHROMATIN_REMODELING	2.66089	0		GO_PLATELET_DEGRANULATION	-2.34839	0		GO_SPINDLE	2.59822	0		GO_HIGH_DENSITY_LIPOPROTEIN_PARTICLE_ASSEMBLY	-2.0593	0.00436283		GO_TRNA_BINDING	2.42118	0		GO_ACTIN_FILAMENT_DEPOLYMERIZATION	-2.01134	0.0148174		GO_HISTONE_MRNA_METABOLIC_PROCESS	2.04472	0.00185472		GO_LYMPHOCYTE_MEDIATED_IMMUNITY	-1.73648	0.117296		GO_REGULATION_OF_FATTY_ACID_TRANSPORT	1.64368	0.295779		GO_TELOMERE_MAINTENANCE_VIA_SEMI_CONSERVATIVE_REPLICATION	-1.95029	0.0143746		GO_90S_PRERIBOSOME	1.83406
GO_RIBONUCLEOPROTEIN_COMPLEX_SUBUNIT_ORGANIZATION	2.33826	8.16286e-06		GO_CELL_ADHESION_MOLECULE_BINDING	-2.39931	4.55652e-05		GO_NEGATIVE_REGULATION_OF_GENE_EXPRESSION_EPIGENETIC	2.65684	0		GO_REGULATION_OF_ALPHA_BETA_T_CELL_ACTIVATION	-2.34729	0		GO_RECOMBINATIONAL_REPAIR	2.58515	0		GO_INSULIN_LIKE_GROWTH_FACTOR_BINDING	-2.05631	0.00446682		GO_DNA_TEMPLATED_TRANSCRIPTION_TERMINATION	2.42113	0		GO_CELLULAR_MONOVALENT_INORGANIC_CATION_HOMEOSTASIS	-2.01057	0.0147489		GO_TRANSLATION_INITIATION_FACTOR_ACTIVITY	2.0444	0.00184157		GO_REGULATION_OF_T_CELL_RECEPTOR_SIGNALING_PATHWAY	-1.73506	0.116626		GO_NEUROTRANSMITTER_RECEPTOR_ACTIVITY	1.64285	0.293661		GO_REPLICATION_FORK	-1.94975	0.0142435		GO_PURINE_NUCLEOSIDE_BIOSYNTHETIC_PROCESS	1.81927
GO_SPLICEOSOMAL_TRI_SNRNP_COMPLEX	2.33234	8.04456e-06		GO_GDP_BINDING	-2.39486	4.49049e-05		GO_MITOCHONDRIAL_TRANSLATION	2.65481	0		GO_POSITIVE_REGULATION_OF_RESPONSE_TO_WOUNDING	-2.34595	0		GO_REGULATION_OF_CHROMOSOME_SEPARATION	2.57196	0		GO_REGULATION_OF_CALCIUM_ION_TRANSMEMBRANE_TRANSPORTER_ACTIVITY	-2.05618	0.0044421		GO_RNA_3_END_PROCESSING	2.41596	0		GO_POSITIVE_REGULATION_OF_AXON_EXTENSION	-2.00776	0.0150057		GO_TRNA_MODIFICATION	2.04087	0.00191266		GO_CALCIUM_INDEPENDENT_CELL_CELL_ADHESION_VIA_PLASMA_MEMBRANE_CELL_ADHESION_MOLECULES	-1.73413	0.115858		GO_NUCLEOTIDE_RECEPTOR_ACTIVITY	1.63877	0.300048		GO_NUCLEAR_PORE	-1.94898	0.014194		GO_DNA_TEMPLATED_TRANSCRIPTION_ELONGATION	1.81691
GO_SISTER_CHROMATID_COHESION	2.33022	7.92964e-06		GO_DETECTION_OF_OTHER_ORGANISM	-2.39463	6.63262e-05		GO_MITOTIC_SISTER_CHROMATID_SEGREGATION	2.63631	0		GO_ANTIGEN_RECEPTOR_MEDIATED_SIGNALING_PATHWAY	-2.34104	0		GO_SPINDLE_ASSEMBLY	2.5692	0		GO_CYTOKINE_SECRETION	-2.05403	0.00447981		GO_NCRNA_3_END_PROCESSING	2.4107	0		GO_SPECTRIN_BINDING	-2.00745	0.0148159		GO_REPLICATION_FORK	2.03825	0.00198199		GO_POSITIVE_REGULATION_OF_INTERLEUKIN_12_PRODUCTION	-1.73295	0.115144		GO_REGULATION_OF_ODONTOGENESIS	1.63784	0.29833		GO_CHROMOSOME_SEGREGATION	-1.94845	0.0140991		GO_TRNA_METHYLATION	1.81431
GO_RRNA_BINDING	2.32676	7.81796e-06		GO_REGULATION_OF_INTERLEUKIN_1_PRODUCTION	-2.39103	6.5392e-05		GO_ORGANELLE_FISSION	2.6232	0		GO_REGULATION_OF_INTERLEUKIN_8_PRODUCTION	-2.33688	0		GO_PURINE_NTP_DEPENDENT_HELICASE_ACTIVITY	2.56857	0		GO_AMYLOID_BETA_BINDING	-2.05169	0.00455686		GO_TRANSLATIONAL_ELONGATION	2.4075	0		GO_PHAGOCYTIC_VESICLE	-1.99726	0.0164678		GO_RNA_SPLICING_VIA_TRANSESTERIFICATION_REACTIONS	2.037	0.00199482		GO_CELL_PROLIFERATION_INVOLVED_IN_KIDNEY_DEVELOPMENT	-1.73266	0.113794		GO_NATURAL_KILLER_CELL_ACTIVATION_INVOLVED_IN_IMMUNE_RESPONSE	1.63749	0.294899		GO_REPLISOME	-1.94801	0.0139463		GO_MLL1_2_COMPLEX	1.8082
GO_SMALL_NUCLEAR_RIBONUCLEOPROTEIN_COMPLEX	2.32394	7.70937e-06		GO_POSITIVE_REGULATION_OF_AUTOPHAGY	-2.38746	8.66727e-05		GO_DNA_REPLICATION_INITIATION	2.61487	0		GO_MHC_PROTEIN_COMPLEX	-2.33432	0		GO_DNA_REPLICATION_INDEPENDENT_NUCLEOSOME_ORGANIZATION	2.5644	0		GO_POSITIVE_REGULATION_OF_OSSIFICATION	-2.05112	0.00457204		GO_EUKARYOTIC_TRANSLATION_INITIATION_FACTOR_3_COMPLEX	2.39355	0		GO_RESPONSE_TO_COLD	-1.99375	0.0169675		GO_MITOCHONDRIAL_RNA_METABOLIC_PROCESS	2.03392	0.00207438		GO_NUCLEOSIDE_CATABOLIC_PROCESS	-1.72356	0.120125		GO_B_CELL_HOMEOSTASIS	1.63291	0.302816		GO_NEGATIVE_REGULATION_OF_T_CELL_RECEPTOR_SIGNALING_PATHWAY	-1.94717	0.0138582		GO_REGULATION_OF_STEM_CELL_DIFFERENTIATION	1.80669
GO_CHROMATIN_SILENCING_AT_RDNA	2.32163	7.60376e-06		GO_ENDOCYTOSIS	-2.38695	8.54854e-05		GO_REPLICATION_FORK	2.61003	0		GO_CELLULAR_DEFENSE_RESPONSE	-2.33286	0		GO_RIBOSOME_BIOGENESIS	2.56395	0		GO_BASAL_PLASMA_MEMBRANE	-2.04251	0.0049164		GO_RNA_EXPORT_FROM_NUCLEUS	2.37555	0		GO_CILIUM_MOVEMENT	-1.98359	0.0184957		GO_CATALYTIC_ACTIVITY_ACTING_ON_RNA	2.03325	0.00207205		GO_REGULATION_OF_INOSITOL_PHOSPHATE_BIOSYNTHETIC_PROCESS	-1.72354	0.11848		GO_MUSCLE_FILAMENT_SLIDING	1.62923	0.307998		GO_KINETOCHORE	-1.94623	0.0138454		GO_RRNA_TRANSCRIPTION	1.80454
GO_NUCLEAR_CHROMOSOME_SEGREGATION	2.32133	7.50101e-06		GO_NEGATIVE_REGULATION_OF_LYMPHOCYTE_MEDIATED_IMMUNITY	-2.38655	8.43302e-05		GO_RNA_SPLICING	2.59609	0		GO_REGULATION_OF_RESPONSE_TO_WOUNDING	-2.33249	0		GO_RIBONUCLEOPROTEIN_COMPLEX_SUBUNIT_ORGANIZATION	2.5604	0		GO_LIPASE_ACTIVITY	-2.04144	0.00492705		GO_SPLICEOSOMAL_COMPLEX	2.36356	0		GO_ENSHEATHMENT_OF_NEURONS	-1.98268	0.0184285		GO_DNA_REPLICATION_DEPENDENT_NUCLEOSOME_ORGANIZATION	2.03071	0.00221351		GO_PULMONARY_VALVE_MORPHOGENESIS	-1.71953	0.120205		GO_EPHRIN_RECEPTOR_ACTIVITY	1.62868	0.305362		GO_DNA_REPLICATION	-1.94207	0.0145532		GO_MANNOSYLTRANSFERASE_ACTIVITY	1.80173
GO_CHROMATIN_SILENCING	2.30829	1.47471e-05		GO_T_CELL_MEDIATED_IMMUNITY	-2.38497	8.32058e-05		GO_GENE_SILENCING	2.59244	0		GO_POSITIVE_REGULATION_OF_LEUKOCYTE_MIGRATION	-2.32616	0		GO_REGULATION_OF_CELL_CYCLE_PHASE_TRANSITION	2.55715	0		GO_POSITIVE_REGULATION_OF_SKELETAL_MUSCLE_TISSUE_DEVELOPMENT	-2.04109	0.00487996		GO_U2_TYPE_CATALYTIC_STEP_2_SPLICEOSOME	2.35325	0		GO_POSITIVE_REGULATION_OF_STEROL_TRANSPORT	-1.97948	0.0186805		GO_RRNA_METABOLIC_PROCESS	2.03027	0.002184		GO_EXTRACELLULAR_MATRIX_COMPONENT	-1.71797	0.119904		GO_SEMAPHORIN_PLEXIN_SIGNALING_PATHWAY	1.62791	0.303418		GO_CONDENSED_CHROMOSOME	-1.94153	0.014475		GO_MRNA_MODIFICATION	1.79818
GO_SISTER_CHROMATID_SEGREGATION	2.30814	1.4553e-05		GO_LEUKOCYTE_MIGRATION	-2.38276	8.2111e-05		GO_CHROMATIN_SILENCING_AT_RDNA	2.58959	0		GO_ENDOCYTIC_VESICLE_MEMBRANE	-2.3251	0		GO_REGULATION_OF_CHROMOSOME_ORGANIZATION	2.55235	0		GO_POSITIVE_REGULATION_OF_MYOBLAST_DIFFERENTIATION	-2.0393	0.00489		GO_NUCLEOLAR_PART	2.34905	0		GO_MEMBRANE_BIOGENESIS	-1.97903	0.0185241		GO_MITOTIC_NUCLEAR_DIVISION	2.02714	0.00220597		GO_TUMOR_NECROSIS_FACTOR_RECEPTOR_BINDING	-1.71682	0.119233		GO_ENDOTHELIAL_CELL_DEVELOPMENT	1.62693	0.30208		GO_METALLOAMINOPEPTIDASE_ACTIVITY	-1.94053	0.0144289		GO_REGULATION_OF_HEMATOPOIETIC_PROGENITOR_CELL_DIFFERENTIATION	1.7975
GO_RNA_SPLICING_VIA_TRANSESTERIFICATION_REACTIONS	2.30661	1.4364e-05		GO_ACTIN_BINDING	-2.37918	0.000100783		GO_ORGANIC_CYCLIC_COMPOUND_CATABOLIC_PROCESS	2.58699	0		GO_REGULATION_OF_I_KAPPAB_KINASE_NF_KAPPAB_SIGNALING	-2.32415	0		GO_NEGATIVE_REGULATION_OF_METAPHASE_ANAPHASE_TRANSITION_OF_CELL_CYCLE	2.53849	0		GO_PHOSPHOLIPASE_ACTIVITY	-2.03749	0.00508284		GO_CATALYTIC_ACTIVITY_ACTING_ON_A_TRNA	2.34701	0		GO_EARLY_ENDOSOME_MEMBRANE	-1.97119	0.0200726		GO_SKELETAL_MUSCLE_ADAPTATION	2.02568	0.00218992		GO_POSITIVE_REGULATION_OF_INTERLEUKIN_17_PRODUCTION	-1.71671	0.117775		GO_GLUTAMATE_RECEPTOR_ACTIVITY	1.62376	0.30622		GO_RESPIRATORY_ELECTRON_TRANSPORT_CHAIN	-1.9402	0.014284		GO_BASAL_TRANSCRIPTION_MACHINERY_BINDING	1.79587
GO_CONDENSED_NUCLEAR_CHROMOSOME	2.28657	2.86418e-05		GO_LYMPHOCYTE_ACTIVATION	-2.37769	9.9491e-05		GO_TRANSLATIONAL_TERMINATION	2.58676	0		GO_REGULATION_OF_COAGULATION	-2.32409	0		GO_HISTONE_BINDING	2.53527	0		GO_SKELETAL_MUSCLE_ADAPTATION	-2.03311	0.00528941		GO_ESTABLISHMENT_OF_PROTEIN_LOCALIZATION_TO_MEMBRANE	2.34593	0		GO_REGULATION_OF_MEMBRANE_INVAGINATION	-1.97086	0.0199018		GO_NUCLEAR_CHROMOSOME_TELOMERIC_REGION	2.02567	0.00216184		GO_ANTIGEN_BINDING	-1.71393	0.118637		GO_HIGH_DENSITY_LIPOPROTEIN_PARTICLE_REMODELING	1.62143	0.308267		GO_MITOCHONDRIAL_MATRIX	-1.93958	0.0141978		GO_TRANSLATION_PREINITIATION_COMPLEX	1.78694
GO_RIBOSOME_ASSEMBLY	2.28362	2.82792e-05		GO_REGULATION_OF_ACTIN_FILAMENT_BASED_PROCESS	-2.37505	9.82316e-05		GO_RNA_3_END_PROCESSING	2.58633	0		GO_COATED_VESICLE	-2.32396	0		GO_SM_LIKE_PROTEIN_FAMILY_COMPLEX	2.53416	0		GO_CARBOHYDRATE_TRANSMEMBRANE_TRANSPORT	-2.03295	0.00527586		GO_ORGANELLAR_RIBOSOME	2.3431	0		GO_BASEMENT_MEMBRANE	-1.96048	0.0219271		GO_CHROMOSOME_SEPARATION	2.02165	0.00224461		GO_INTERFERON_GAMMA_SECRETION	-1.71392	0.117136		GO_EXTRACELLULAR_MATRIX_STRUCTURAL_CONSTITUENT_CONFERRING_TENSILE_STRENGTH	1.62065	0.306442		GO_TRANSLATIONAL_ELONGATION	-1.93546	0.014746		GO_NON_MOTILE_CILIUM_ASSEMBLY	1.78309
GO_DOUBLE_STRAND_BREAK_REPAIR	2.28134	2.79258e-05		GO_NEGATIVE_REGULATION_OF_LEUKOCYTE_MEDIATED_IMMUNITY	-2.37492	9.70037e-05		GO_PROTEIN_HETEROTETRAMERIZATION	2.57773	0		GO_SARCOLEMMA	-2.32016	0		GO_REGULATION_OF_GENE_EXPRESSION_EPIGENETIC	2.53257	0		GO_REGULATION_OF_FAT_CELL_DIFFERENTIATION	-2.02519	0.00574135		GO_TRNA_PROCESSING	2.33268	7.61839e-06		GO_CELL_PROJECTION_ASSEMBLY	-1.9555	0.02274		GO_TRANSCRIPTION_COUPLED_NUCLEOTIDE_EXCISION_REPAIR	2.02063	0.00224078		GO_NADPLUS_KINASE_ACTIVITY	-1.70891	0.120503		GO_SCHAFFER_COLLATERAL__CA1_SYNAPSE	1.61505	0.317269		GO_NEGATIVE_REGULATION_OF_VIRAL_GENOME_REPLICATION	-1.9349	0.0146435		GO_RNA_SPLICING_VIA_TRANSESTERIFICATION_REACTIONS	1.78201
GO_PYRIMIDINE_NUCLEOSIDE_TRIPHOSPHATE_METABOLIC_PROCESS	2.28109	2.7581e-05		GO_POSITIVE_REGULATION_OF_I_KAPPAB_KINASE_NF_KAPPAB_SIGNALING	-2.37229	9.58061e-05		GO_SPLICEOSOMAL_COMPLEX	2.57285	0		GO_LYMPHOCYTE_MEDIATED_IMMUNITY	-2.31705	0		GO_DNA_REPLICATION_INITIATION	2.53119	0		GO_HEPARAN_SULFATE_PROTEOGLYCAN_BINDING	-2.02476	0.00567047		GO_AMINO_ACID_ACTIVATION	2.32912	7.52433e-06		GO_NEGATIVE_REGULATION_OF_MYOBLAST_DIFFERENTIATION	-1.95381	0.0229591		GO_TRANSLATION_FACTOR_ACTIVITY_RNA_BINDING	2.01933	0.00224869		GO_NEGATIVE_REGULATION_OF_INTERLEUKIN_10_PRODUCTION	-1.70756	0.120046		GO_NEGATIVE_REGULATION_OF_ERK1_AND_ERK2_CASCADE	1.61155	0.322502		GO_NEGATIVE_REGULATION_OF_CHROMOSOME_SEGREGATION	-1.93199	0.0150256		GO_LYSINE_ACETYLATED_HISTONE_BINDING	1.77994
GO_MATURATION_OF_SSU_RRNA	2.27843	2.72446e-05		GO_ACTIN_FILAMENT_BASED_PROCESS	-2.3713	9.46377e-05		GO_TRNA_PROCESSING	2.57103	0		GO_EXOCYTOSIS	-2.31675	0		GO_NEGATIVE_REGULATION_OF_CELL_CYCLE_PROCESS	2.52924	0		GO_INTERFERON_GAMMA_MEDIATED_SIGNALING_PATHWAY	-2.0215	0.00584232		GO_TRNA_MODIFICATION	2.32779	7.43257e-06		GO_AMYLOID_PRECURSOR_PROTEIN_METABOLIC_PROCESS	-1.95109	0.0232805		GO_MITOCHONDRIAL_MATRIX	2.01736	0.0023616		GO_MOTILE_CILIUM	-1.70643	0.119506		GO_NUCLEAR_HORMONE_RECEPTOR_BINDING	1.60947	0.324197		GO_FC_RECEPTOR_MEDIATED_STIMULATORY_SIGNALING_PATHWAY	-1.92734	0.0158002		GO_TRNA_BINDING	1.77731
GO_RNA_PHOSPHODIESTER_BOND_HYDROLYSIS_ENDONUCLEOLYTIC	2.26804	4.69362e-05		GO_CELL_CHEMOTAXIS	-2.37096	9.34975e-05		GO_ATP_DEPENDENT_DNA_HELICASE_ACTIVITY	2.57026	0		GO_REGULATION_OF_INNATE_IMMUNE_RESPONSE	-2.31527	0		GO_DNA_GEOMETRIC_CHANGE	2.52535	0		GO_INTERLEUKIN_6_PRODUCTION	-2.01908	0.00602735		GO_CHROMATIN_REMODELING_AT_CENTROMERE	2.31761	7.34302e-06		GO_A_BAND	-1.95081	0.0230609		GO_DNA_TEMPLATED_TRANSCRIPTION_TERMINATION	2.01608	0.00233315		GO_FEMALE_SEX_DIFFERENTIATION	-1.70479	0.119366		GO_CRANIAL_SKELETAL_SYSTEM_DEVELOPMENT	1.60619	0.329054		GO_ORGANELLE_INNER_MEMBRANE	-1.92518	0.0160812		GO_DNA_TEMPLATED_TRANSCRIPTION_TERMINATION	1.77549
GO_DNA_RECOMBINATION	2.26584	4.63774e-05		GO_PROTEIN_COMPLEX_INVOLVED_IN_CELL_ADHESION	-2.36912	9.23845e-05		GO_RIBONUCLEOPROTEIN_COMPLEX_LOCALIZATION	2.5673	0		GO_PLASMA_MEMBRANE_ORGANIZATION	-2.31037	0		GO_HISTONE_EXCHANGE	2.5215	0		GO_CARDIAC_MUSCLE_CELL_DIFFERENTIATION	-2.01725	0.00614092		GO_MATURATION_OF_5_8S_RRNA	2.31434	7.25561e-06		GO_CLATHRIN_COATED_ENDOCYTIC_VESICLE_MEMBRANE	-1.94081	0.0258255		GO_NUCLEAR_TRANSCRIBED_MRNA_CATABOLIC_PROCESS_EXONUCLEOLYTIC	2.01536	0.00235129		GO_ATPASE_DEPENDENT_TRANSMEMBRANE_TRANSPORT_COMPLEX	-1.70075	0.121438		GO_REGULATION_OF_GLUTAMATE_RECEPTOR_SIGNALING_PATHWAY	1.60521	0.327731		GO_ORGANELLAR_LARGE_RIBOSOMAL_SUBUNIT	-1.92481	0.0159803		GO_N_METHYLTRANSFERASE_ACTIVITY	1.77171
GO_ENDORIBONUCLEASE_ACTIVITY_PRODUCING_5_PHOSPHOMONOESTERS	2.26032	6.57674e-05		GO_REGULATION_OF_INNATE_IMMUNE_RESPONSE	-2.36504	9.12976e-05		GO_TRANSLATIONAL_ELONGATION	2.56345	0		GO_REGULATION_OF_INTERFERON_GAMMA_PRODUCTION	-2.30871	0		GO_DNA_DAMAGE_RESPONSE_DETECTION_OF_DNA_DAMAGE	2.51852	0		GO_NEUROINFLAMMATORY_RESPONSE	-2.01529	0.00626773		GO_U1_SNRNP	2.31086	7.17025e-06		GO_SODIUM_ION_TRANSMEMBRANE_TRANSPORT	-1.93959	0.0257412		GO_NEGATIVE_REGULATION_OF_METAPHASE_ANAPHASE_TRANSITION_OF_CELL_CYCLE	2.01434	0.00238068		GO_CHONDROCYTE_DEVELOPMENT_INVOLVED_IN_ENDOCHONDRAL_BONE_MORPHOGENESIS	-1.69952	0.120886		GO_MUSCLE_CELL_FATE_COMMITMENT	1.6026	0.330387		GO_POSITIVE_REGULATION_OF_B_CELL_ACTIVATION	-1.91822	0.0171453		GO_REGULATION_OF_HISTONE_H3_K4_METHYLATION	1.76734
GO_MATURATION_OF_5_8S_RRNA_FROM_TRICISTRONIC_RRNA_TRANSCRIPT_SSU_RRNA_5_8S_RRNA_LSU_RRNA_	2.25047	7.14697e-05		GO_ACTIN_CYTOSKELETON	-2.36407	9.0236e-05		GO_POSITIVE_REGULATION_OF_GENE_EXPRESSION_EPIGENETIC	2.55865	0		GO_NEGATIVE_REGULATION_OF_IMMUNE_SYSTEM_PROCESS	-2.30778	0		GO_REPLICATION_FORK	2.51147	0		GO_REGULATION_OF_MYOTUBE_DIFFERENTIATION	-2.01364	0.00627793		GO_RNA_SPLICING_VIA_TRANSESTERIFICATION_REACTIONS	2.30641	7.08687e-06		GO_REGULATION_OF_PROTEIN_LOCALIZATION_TO_CELL_PERIPHERY	-1.92948	0.0287314		GO_REGULATION_OF_CELL_CYCLE_G2_M_PHASE_TRANSITION	2.01375	0.0023642		GO_PHOSPHOLIPASE_C_ACTIVITY	-1.69903	0.119825		GO_IMMUNE_RESPONSE_TO_TUMOR_CELL	1.60259	0.326556		GO_NEGATIVE_REGULATION_OF_NUCLEAR_DIVISION	-1.91752	0.0170474		GO_PROTEIN_DNA_COMPLEX_DISASSEMBLY	1.76203
GO_PYRIMIDINE_NUCLEOSIDE_TRIPHOSPHATE_BIOSYNTHETIC_PROCESS	2.24209	8.35793e-05		GO_CLATHRIN_COATED_ENDOCYTIC_VESICLE	-2.35697	8.91988e-05		GO_GENE_SILENCING_BY_RNA	2.55759	0		GO_REGULATION_OF_REGULATED_SECRETORY_PATHWAY	-2.30776	0		GO_CHROMOSOME_LOCALIZATION	2.51032	0		GO_GROWTH_FACTOR_BINDING	-2.00906	0.00646452		GO_UNFOLDED_PROTEIN_BINDING	2.29487	7.00542e-06		GO_PHAGOCYTIC_VESICLE_MEMBRANE	-1.92814	0.0288511		GO_MUSCLE_CELL_DEVELOPMENT	2.01272	0.00237041		GO_NEGATIVE_REGULATION_OF_ADAPTIVE_IMMUNE_RESPONSE	-1.69624	0.120876		GO_EXTRACELLULAR_LIGAND_GATED_ION_CHANNEL_ACTIVITY	1.60182	0.324928		GO_DNA_DAMAGE_RESPONSE_DETECTION_OF_DNA_DAMAGE	-1.91746	0.0168515		GO_PROTEIN_METHYLTRANSFERASE_ACTIVITY	1.76114
GO_CYTOSOLIC_PART	2.24157	8.26295e-05		GO_POSITIVE_REGULATION_OF_NF_KAPPAB_TRANSCRIPTION_FACTOR_ACTIVITY	-2.35685	8.81852e-05		GO_MRNA_PROCESSING	2.55679	0		GO_PATTERN_RECOGNITION_RECEPTOR_SIGNALING_PATHWAY	-2.30154	0		GO_NUCLEAR_TRANSPORT	2.50908	0		GO_GLUCOSE_IMPORT	-2.00734	0.00640678		GO_MATURATION_OF_5_8S_RRNA_FROM_TRICISTRONIC_RRNA_TRANSCRIPT_SSU_RRNA_5_8S_RRNA_LSU_RRNA_	2.27646	2.0787e-05		GO_AMYLOID_BETA_BINDING	-1.92708	0.0290243		GO_MYOFIBRIL_ASSEMBLY	2.01195	0.00237652		GO_NUCLEOBASE_CONTAINING_SMALL_MOLECULE_CATABOLIC_PROCESS	-1.69481	0.120703		GO_UNSATURATED_FATTY_ACID_METABOLIC_PROCESS	1.60179	0.32134		GO_AMINOPEPTIDASE_ACTIVITY	-1.91052	0.0183287		GO_TRANSLATION_INITIATION_FACTOR_ACTIVITY	1.75913
GO_DNA_GEOMETRIC_CHANGE	2.23984	8.17011e-05		GO_REGULATION_OF_VESICLE_MEDIATED_TRANSPORT	-2.35552	8.71943e-05		GO_CELL_CYCLE_CHECKPOINT	2.55062	0		GO_PLATELET_ACTIVATION	-2.30017	0		GO_CONDENSED_NUCLEAR_CHROMOSOME	2.50847	0		GO_EXTRACELLULAR_MATRIX_STRUCTURAL_CONSTITUENT	-2.00313	0.00665403		GO_POSITIVE_REGULATION_OF_GENE_EXPRESSION_EPIGENETIC	2.26455	4.80144e-05		GO_REGULATION_OF_MYOBLAST_DIFFERENTIATION	-1.9261	0.0288887		GO_MITOCHONDRIAL_ELECTRON_TRANSPORT_NADH_TO_UBIQUINONE	2.00981	0.00243656		GO_NATURAL_KILLER_CELL_MEDIATED_IMMUNITY	-1.68991	0.12382		GO_PROSTATE_GLAND_MORPHOGENESIS	1.59969	0.322977		GO_ATTACHMENT_OF_SPINDLE_MICROTUBULES_TO_KINETOCHORE	-1.90918	0.0183656		GO_TRANSCRIPTION_BY_RNA_POLYMERASE_I	1.75831
GO_DNA_DEPENDENT_ATPASE_ACTIVITY	2.2365	8.07933e-05		GO_REGULATION_OF_ANTIGEN_RECEPTOR_MEDIATED_SIGNALING_PATHWAY	-2.35274	8.62255e-05		GO_CELL_CYCLE_PHASE_TRANSITION	2.54892	0		GO_CELL_CHEMOTAXIS	-2.29864	0		GO_TRNA_PROCESSING	2.50732	0		GO_PROTEIN_COMPLEX_INVOLVED_IN_CELL_ADHESION	-2.00276	0.00659583		GO_MRNA_BINDING	2.26152	4.74809e-05		GO_REGULATION_OF_AMYLOID_PRECURSOR_PROTEIN_CATABOLIC_PROCESS	-1.92561	0.0286987		GO_MRNA_METABOLIC_PROCESS	2.0081	0.00250554		GO_LEUKOCYTE_CELL_CELL_ADHESION	-1.68152	0.129993		GO_NEGATIVE_REGULATION_OF_ACTIN_FILAMENT_BUNDLE_ASSEMBLY	1.59939	0.320058		GO_MITOTIC_SPINDLE_ASSEMBLY	-1.90668	0.0187279		GO_SMALL_RIBOSOMAL_SUBUNIT	1.75551
GO_DNA_TEMPLATED_TRANSCRIPTION_TERMINATION	2.23169	9.24504e-05		GO_NATURAL_KILLER_CELL_ACTIVATION	-2.35118	8.5278e-05		GO_RECOMBINATIONAL_REPAIR	2.54477	0		GO_REGULATION_OF_PLATELET_ACTIVATION	-2.29783	0		GO_MRNA_3_END_PROCESSING	2.50545	0		GO_INTERLEUKIN_8_SECRETION	-1.99666	0.00722104		GO_NCRNA_EXPORT_FROM_NUCLEUS	2.25169	5.35652e-05		GO_INTERCALATED_DISC	-1.92431	0.0287566		GO_CONDENSED_CHROMOSOME_CENTROMERIC_REGION	2.00636	0.00252038		GO_POSITIVE_REGULATION_OF_LYMPHOCYTE_DIFFERENTIATION	-1.68101	0.129015		GO_BASEMENT_MEMBRANE	1.59871	0.318296		GO_DNA_DEPENDENT_DNA_REPLICATION	-1.90248	0.0195125		GO_RNA_POLYMERASE_ACTIVITY	1.75514
GO_RIBONUCLEOPROTEIN_COMPLEX_LOCALIZATION	2.21906	0.000116134		GO_REGULATION_OF_CELL_MATRIX_ADHESION	-2.34639	8.4351e-05		GO_NUCLEAR_TRANSCRIBED_MRNA_CATABOLIC_PROCESS_EXONUCLEOLYTIC	2.52555	0		GO_POSITIVE_REGULATION_OF_T_CELL_PROLIFERATION	-2.29471	0		GO_INTERSTRAND_CROSS_LINK_REPAIR	2.50328	0		GO_REGULATION_OF_VASCULATURE_DEVELOPMENT	-1.99457	0.00729501		GO_REGULATION_OF_MITOCHONDRIAL_TRANSLATION	2.25112	5.2983e-05		GO_CLATHRIN_COATED_VESICLE	-1.92417	0.0284994		GO_RESPIRATORY_ELECTRON_TRANSPORT_CHAIN	2.00556	0.0025243		GO_POSITIVE_REGULATION_OF_LEUKOCYTE_CELL_CELL_ADHESION	-1.67829	0.130022		GO_GLUTAMATE_RECEPTOR_SIGNALING_PATHWAY	1.59804	0.316523		GO_NUCLEAR_REPLICATION_FORK	-1.89682	0.0207399		GO_TRANSLATION_FACTOR_ACTIVITY_RNA_BINDING	1.75147
GO_MATURATION_OF_5_8S_RRNA	2.2185	0.000114885		GO_LAMELLIPODIUM	-2.34383	8.3444e-05		GO_DNA_TEMPLATED_TRANSCRIPTION_TERMINATION	2.52426	0		GO_MEMBRANE_MICRODOMAIN	-2.29413	0		GO_REGULATION_OF_DNA_DEPENDENT_DNA_REPLICATION	2.50118	0		GO_AMMONIUM_TRANSMEMBRANE_TRANSPORTER_ACTIVITY	-1.99275	0.00733848		GO_HISTONE_MRNA_METABOLIC_PROCESS	2.24568	5.24133e-05		GO_RETINA_MORPHOGENESIS_IN_CAMERA_TYPE_EYE	-1.92314	0.0285758		GO_CENTROMERE_COMPLEX_ASSEMBLY	2.00384	0.00258004		GO_RELAXATION_OF_CARDIAC_MUSCLE	-1.67532	0.131493		GO_MORPHOGENESIS_OF_AN_ENDOTHELIUM	1.59668	0.31679		GO_SPINDLE	-1.89545	0.0210559		GO_RNA_SPLICING	1.74671
GO_ENDONUCLEASE_ACTIVITY_ACTIVE_WITH_EITHER_RIBO_OR_DEOXYRIBONUCLEIC_ACIDS_AND_PRODUCING_5_PHOSPHOMONOESTERS	2.21735	0.000113663		GO_REGULATION_OF_CELLULAR_COMPONENT_SIZE	-2.34235	8.25563e-05		GO_TRNA_TRANSPORT	2.52385	0		GO_REGULATION_OF_TUMOR_NECROSIS_FACTOR_SUPERFAMILY_CYTOKINE_PRODUCTION	-2.2929	0		GO_METAPHASE_ANAPHASE_TRANSITION_OF_CELL_CYCLE	2.49872	0		GO_REGULATION_OF_SKELETAL_MUSCLE_TISSUE_DEVELOPMENT	-1.99154	0.00742599		GO_ATP_DEPENDENT_CHROMATIN_REMODELING	2.24438	5.18557e-05		GO_VACUOLAR_TRANSPORT	-1.92305	0.0283084		GO_SKELETAL_MUSCLE_CONTRACTION	2.0036	0.0025628		GO_T_CELL_ACTIVATION	-1.66792	0.13682		GO_NUCLEAR_MEMBRANE_PART	1.5946	0.3188		GO_PROTEIN_LOCALIZATION_TO_CHROMOSOME	-1.89398	0.0212486		GO_NEGATIVE_REGULATION_OF_HISTONE_MODIFICATION	1.74489
GO_DAMAGED_DNA_BINDING	2.21543	0.000112467		GO_REGULATION_OF_MAST_CELL_ACTIVATION	-2.34084	8.16873e-05		GO_SPLICEOSOMAL_SNRNP_ASSEMBLY	2.51929	0		GO_POSITIVE_REGULATION_OF_CYTOKINE_PRODUCTION	-2.29167	0		GO_DNA_RECOMBINATION	2.49683	0		GO_IRON_ION_TRANSMEMBRANE_TRANSPORT	-1.99142	0.00734782		GO_MITOCHONDRIAL_RNA_METABOLIC_PROCESS	2.24418	5.13098e-05		GO_MEMBRANE_RAFT_ORGANIZATION	-1.92205	0.0284185		GO_MULTICELLULAR_ORGANISMAL_MOVEMENT	2.00161	0.00258655		GO_NEGATIVE_REGULATION_OF_VIRAL_PROCESS	-1.66751	0.135653		GO_AUTONOMIC_NERVOUS_SYSTEM_DEVELOPMENT	1.5941	0.316733		GO_LYMPHOCYTE_MEDIATED_IMMUNITY	-1.88957	0.0221242		GO_RNA_POLYMERASE_CORE_ENZYME_BINDING	1.73894
GO_TRNA_TRANSPORT	2.2139	0.000117227		GO_ER_TO_GOLGI_TRANSPORT_VESICLE_MEMBRANE	-2.34055	8.08364e-05		GO_MITOTIC_RECOMBINATION	2.51924	0		GO_SECRETION_BY_CELL	-2.28801	0		GO_NEGATIVE_REGULATION_OF_CELL_CYCLE_PHASE_TRANSITION	2.49198	0		GO_SODIUM_CHANNEL_COMPLEX	-1.9889	0.00752155		GO_PROTEIN_LOCALIZATION_TO_CHROMOSOME	2.23824	5.07754e-05		GO_NEGATIVE_REGULATION_OF_STEM_CELL_DIFFERENTIATION	-1.92103	0.0286165		GO_TERMINATION_OF_RNA_POLYMERASE_II_TRANSCRIPTION	2.00094	0.00257973		GO_POSITIVE_REGULATION_OF_T_HELPER_1_TYPE_IMMUNE_RESPONSE	-1.66062	0.140705		GO_ARACHIDONIC_ACID_MONOOXYGENASE_ACTIVITY	1.59207	0.318953		GO_TRICARBOXYLIC_ACID_CYCLE	-1.88938	0.0219507		GO_U1_SNRNP	1.73255
GO_BASE_EXCISION_REPAIR	2.21376	0.000116018		GO_DENDRITIC_CELL_MIGRATION	-2.33928	8.0003e-05		GO_ESTABLISHMENT_OF_PROTEIN_LOCALIZATION_TO_ORGANELLE	2.51884	0		GO_PHAGOCYTOSIS_ENGULFMENT	-2.288	0		GO_CENTROSOME_DUPLICATION	2.49128	0		GO_SARCOPLASMIC_RETICULUM_MEMBRANE	-1.98618	0.00776372		GO_TRANSCRIPTION_INITIATION_FROM_RNA_POLYMERASE_I_PROMOTER	2.23505	5.02519e-05		GO_LUMENAL_SIDE_OF_MEMBRANE	-1.91956	0.0286872		GO_TELOMERE_ORGANIZATION	1.99627	0.00273157		GO_C4_DICARBOXYLATE_TRANSPORT	-1.65968	0.140107		GO_RECYCLING_ENDOSOME_MEMBRANE	1.59153	0.317122		GO_RETINAL_GANGLION_CELL_AXON_GUIDANCE	-1.88827	0.0221503		GO_SNRNA_BINDING	1.71789
GO_STRAND_DISPLACEMENT	2.21374	0.000114834		GO_CELL_SUBSTRATE_ADHESION	-2.33877	7.91867e-05		GO_RIBOSOMAL_LARGE_SUBUNIT_BIOGENESIS	2.51869	0		GO_CALCIUM_DEPENDENT_PHOSPHOLIPID_BINDING	-2.28797	0		GO_MICROTUBULE_ORGANIZING_CENTER_ORGANIZATION	2.48864	0		GO_VOLTAGE_GATED_CALCIUM_CHANNEL_ACTIVITY	-1.9816	0.00801542		GO_CHROMATIN_ASSEMBLY	2.23349	4.97391e-05		GO_RESPONSE_TO_LIGHT_STIMULUS	-1.91941	0.0284294		GO_EXORIBONUCLEASE_ACTIVITY	1.99622	0.00271364		GO_CELL_KILLING	-1.65908	0.139288		GO_HISTONE_H3_K9_TRIMETHYLATION	1.58994	0.318279		GO_TELOMERASE_RNA_LOCALIZATION	-1.88728	0.0221896		GO_EMBRYONIC_SKELETAL_SYSTEM_MORPHOGENESIS	1.71605
GO_DEOXYRIBONUCLEASE_ACTIVITY	2.21152	0.000113674		GO_PLATELET_DEGRANULATION	-2.33839	7.83868e-05		GO_VIRAL_LIFE_CYCLE	2.51846	0		GO_VACUOLE_ORGANIZATION	-2.28795	0
GO_ORGANELLAR_LARGE_RIBOSOMAL_SUBUNIT	2.21097	0.000112538		GO_PLASMA_MEMBRANE_ORGANIZATION	-2.33656	7.7603e-05		GO_RIBOSOME_ASSEMBLY	2.51648	0		GO_REGULATION_OF_ANTIGEN_RECEPTOR_MEDIATED_SIGNALING_PATHWAY	-2.28633	0
[truncated: 16 more columns]

## Sheet: tab3
Enriched pathways in MYC correlating gene list
dataset	E-MTAB-1781			dataset	E-MTAB-1781			dataset	TARGET			dataset	TARGET			dataset	TARGET			dataset	TARGET			dataset	GSE59983			dataset	GSE59983			dataset	GSE114621			dataset	GSE114621			dataset	GSE13159			dataset	GSE13159			dataset	GSE13159
Cancer	Neuroblastoma			Cancer	Neuroblastoma			Cancer	Neuroblastoma			Cancer	Neuroblastoma			Cancer	WILMS			Cancer	WILMS			Cancer	Retinoblastoma			Cancer	Retinoblastoma			Cancer	Rhabdomyosarcoma			Cancer	Rhabdomyosarcoma			Cancer	T-ALL			Cancer	T-ALL			Cancer	AML
MYC correlated pathway	positive enriched			MYC correlated pathway	negative enriched			MYC correlated pathway	positive enriched			MYC correlated pathway	negative enriched			MYC correlated pathway	positive enriched			MYC correlated pathway	negative enriched			MYC correlated pathway	positive enriched			MYC correlated pathway	negative enriched			MYC correlated pathway	positive enriched			MYC correlated pathway	negative enriched			MYC correlated pathway	positive enriched			MYC correlated pathway	negative enriched			MYC correlated pathway	positive enriched
NAME	NES	FDR q-val		NAME	NES	FDR q-val		NAME	NES	FDR q-val		NAME	NES	FDR q-val		NAME	NES	FDR q-val		NAME	NES	FDR q-val		NAME	NES	FDR q-val		NAME	NES	FDR q-val		NAME	NES	FDR q-val		NAME	NES	FDR q-val		NAME	NES	FDR q-val		NAME	NES	FDR q-val		NAME	NES
GO_ADAPTIVE_IMMUNE_RESPONSE	3.38941	0		GO_RIBOSOMAL_SUBUNIT	-3.08413	0		GO_RESPONSE_TO_INTERFERON_GAMMA	2.68399	0		GO_SENSORY_PERCEPTION_OF_CHEMICAL_STIMULUS		1		GO_CONTRACTILE_FIBER	2.78437	0		GO_PROTEIN_K48_LINKED_DEUBIQUITINATION	-2.28622	0.00206403		GO_CONDENSED_CHROMOSOME	3.18529	0		GO_SENSORY_PERCEPTION_OF_LIGHT_STIMULUS	-2.65359	0		GO_NEGATIVE_CHEMOTAXIS	1.99619	0.0188632		GO_ODORANT_BINDING	-2.73766	0		GO_TRANSLATIONAL_TERMINATION	3.02668	0		GO_HISTONE_DEMETHYLASE_ACTIVITY	-2.35803	0.00260777		GO_TRNA_METABOLIC_PROCESS	2.77212
GO_POSITIVE_REGULATION_OF_LEUKOCYTE_CELL_CELL_ADHESION	3.23701	0		GO_STRUCTURAL_CONSTITUENT_OF_RIBOSOME	-3.07021	0		GO_INTERFERON_GAMMA_MEDIATED_SIGNALING_PATHWAY	2.65657	0		GO_MICROTUBULE_CYTOSKELETON_ORGANIZATION		1		GO_STRUCTURAL_CONSTITUENT_OF_MUSCLE	2.72895	0		GO_MRNA_EXPORT_FROM_NUCLEUS	-2.01366	0.0782913		GO_CHROMOSOME_CENTROMERIC_REGION	3.14016	0		GO_PHOTORECEPTOR_OUTER_SEGMENT	-2.59579	0		GO_AXIS_ELONGATION	1.96555	0.0231001		GO_MONOAMINE_TRANSPORT	-2.51338	0.000379336		GO_MITOCHONDRIAL_TRANSLATION	3.01094	0		GO_PROTEIN_DEMETHYLATION	-2.27112	0.00594147		GO_MITOCHONDRIAL_GENE_EXPRESSION	2.72608
GO_EXTERNAL_SIDE_OF_PLASMA_MEMBRANE	3.23674	0		GO_RIBOSOME	-3.02505	0		GO_LEUKOCYTE_CELL_CELL_ADHESION	2.63005	0		GO_CENTROSOME		1		GO_MUSCLE_FILAMENT_SLIDING	2.61746	0		GO_G0_TO_G1_TRANSITION	-1.94273	0.142367		GO_CHROMOSOME_SEGREGATION	3.13429	0		GO_9PLUS0_NON_MOTILE_CILIUM	-2.4147	0		GO_IRE1_MEDIATED_UNFOLDED_PROTEIN_RESPONSE	1.96303	0.0163408		GO_ORGANIC_HYDROXY_COMPOUND_TRANSMEMBRANE_TRANSPORTER_ACTIVITY	-2.32968	0.00181602		GO_MITOCHONDRIAL_PROTEIN_COMPLEX	2.98055	0		GO_GOLGI_CIS_CISTERNA	-2.11498	0.0450185		GO_MITOCHONDRIAL_TRANSLATION	2.7249
GO_POSITIVE_REGULATION_OF_CELL_CELL_ADHESION	3.20755	0		GO_LARGE_RIBOSOMAL_SUBUNIT	-3.02446	0		GO_POSITIVE_REGULATION_OF_LEUKOCYTE_CELL_CELL_ADHESION	2.61285	0		GO_ATPASE_ACTIVITY_COUPLED		1		GO_I_BAND	2.61377	0		GO_RNA_EXPORT_FROM_NUCLEUS	-1.93807	0.11312		GO_DNA_DEPENDENT_DNA_REPLICATION	3.10878	0		GO_PHOTORECEPTOR_INNER_SEGMENT	-2.41017	0		GO_EMBRYO_IMPLANTATION	1.94005	0.0205068		GO_CATECHOLAMINE_BINDING	-2.21495	0.00492943		GO_ORGANELLAR_RIBOSOME	2.96553	0		GO_RNA_DESTABILIZATION	-2.07241	0.0674364		GO_CATALYTIC_ACTIVITY_ACTING_ON_A_TRNA	2.69023
GO_T_CELL_ACTIVATION	3.20435	0		GO_NCRNA_METABOLIC_PROCESS	-2.97303	0		GO_CELL_ADHESION_MEDIATED_BY_INTEGRIN	2.56495	0		GO_TRNA_MODIFICATION	-3.11706	0		GO_OSTEOBLAST_DIFFERENTIATION	2.6127	0		GO_PCG_PROTEIN_COMPLEX	-1.91024	0.130657		GO_CONDENSED_CHROMOSOME_CENTROMERIC_REGION	3.09001	0		GO_VACUOLE_ORGANIZATION	-2.39633	0		GO_CYTOPLASMIC_TRANSLATIONAL_INITIATION	1.9165	0.025269		GO_CATECHOLAMINE_SECRETION	-2.18668	0.0058115		GO_MITOCHONDRIAL_TRANSLATIONAL_TERMINATION	2.94114	0		GO_POSITIVE_REGULATION_OF_VASCULAR_ENDOTHELIAL_GROWTH_FACTOR_RECEPTOR_SIGNALING_PATHWAY	-1.99157	0.153709		GO_NCRNA_METABOLIC_PROCESS	2.63169
GO_LEUKOCYTE_CELL_CELL_ADHESION	3.19828	0		GO_RIBONUCLEOPROTEIN_COMPLEX_BIOGENESIS	-2.95878	0		GO_POSITIVE_REGULATION_OF_CELL_ADHESION	2.55697	0		GO_NCRNA_PROCESSING	-3.10589	0		GO_CHONDROCYTE_DEVELOPMENT	2.58027	0		GO_EPITHELIAL_CILIUM_MOVEMENT	-1.87319	0.172938		GO_CHROMOSOMAL_REGION	3.0629	0		GO_DETECTION_OF_LIGHT_STIMULUS	-2.32265	0.000610692		GO_VESICLE_COAT	1.90717	0.025141		GO_ACETYLCHOLINE_RECEPTOR_ACTIVITY	-2.17446	0.00618475		GO_MITOCHONDRIAL_GENE_EXPRESSION	2.91658	0		GO_POSITIVE_REGULATION_OF_MACROAUTOPHAGY	-1.98596	0.137685		GO_TRNA_PROCESSING	2.62367
GO_POSITIVE_REGULATION_OF_CELL_ADHESION	3.17584	0		GO_RIBOSOME_BIOGENESIS	-2.95542	0		GO_REGULATION_OF_COAGULATION	2.54343	0		GO_DNA_DEPENDENT_ATPASE_ACTIVITY	-3.07587	0		GO_ACTININ_BINDING	2.54693	0		GO_CENTRIOLE	-1.81703	0.285402		GO_NUCLEAR_CHROMOSOME_SEGREGATION	3.04651	0		GO_PHOTORECEPTOR_CELL_MAINTENANCE	-2.3226	0.00052345		GO_TRANSCRIPTION_INITIATION_FROM_RNA_POLYMERASE_I_PROMOTER	1.89469	0.0274746		GO_NEGATIVE_REGULATION_OF_CATECHOLAMINE_SECRETION	-2.16046	0.00671323		GO_MITOCHONDRIAL_MATRIX	2.77177	0		GO_PHAGOPHORE_ASSEMBLY_SITE_MEMBRANE	-1.98137	0.125131		GO_NCRNA_PROCESSING	2.59383
GO_LEUKOCYTE_MIGRATION	3.16455	0		GO_NCRNA_PROCESSING	-2.95218	0		GO_ALPHA_BETA_T_CELL_ACTIVATION	2.54151	0		GO_DNA_DEPENDENT_DNA_REPLICATION	-3.00276	0		GO_COLLAGEN_CONTAINING_EXTRACELLULAR_MATRIX	2.5416	0		GO_UBIQUITIN_LIKE_PROTEIN_SPECIFIC_PROTEASE_ACTIVITY	-1.80665	0.280507		GO_MITOTIC_SISTER_CHROMATID_SEGREGATION	3.03551	0		GO_AUTOPHAGOSOME_ORGANIZATION	-2.31949	0.000458019		GO_TUBE_CLOSURE	1.89373	0.0247457		GO_PHOTORECEPTOR_CELL_DIFFERENTIATION	-2.11113	0.00941851		GO_TRANSLATIONAL_ELONGATION	2.75864	0		GO_GLYCEROPHOSPHOLIPID_CATABOLIC_PROCESS	-1.97318	0.119633		GO_AMINO_ACID_ACTIVATION	2.55273
GO_POSITIVE_REGULATION_OF_CELL_ACTIVATION	3.13449	0		GO_MITOCHONDRIAL_TRANSLATION	-2.92367	0		GO_POSITIVE_REGULATION_OF_CELL_CELL_ADHESION	2.54044	0		GO_NCRNA_METABOLIC_PROCESS	-2.99135	0		GO_OSSIFICATION	2.54018	0		GO_ACTIVATION_OF_JUN_KINASE_ACTIVITY	-1.80636	0.250144		GO_DNA_REPLICATION	3.0327	0		GO_REGULATION_OF_PH	-2.2756	0.00095853		GO_RNA_POLYMERASE_ACTIVITY	1.893	0.0222066		GO_EXCITATORY_EXTRACELLULAR_LIGAND_GATED_ION_CHANNEL_ACTIVITY	-2.1085	0.00930046		GO_NUCLEOSIDE_MONOPHOSPHATE_BIOSYNTHETIC_PROCESS	2.69696	0		GO_LYSINE_ACETYLATED_HISTONE_BINDING	-1.96245	0.118593		GO_RIBOSOME_BIOGENESIS	2.52384
GO_ADAPTIVE_IMMUNE_RESPONSE_BASED_ON_SOMATIC_RECOMBINATION_OF_IMMUNE_RECEPTORS_BUILT_FROM_IMMUNOGLOBULIN_SUPERFAMILY_DOMAINS	3.10008	0		GO_TRANSLATIONAL_TERMINATION	-2.91577	0		GO_PLATELET_DEGRANULATION	2.53791	0		GO_TRNA_METABOLIC_PROCESS	-2.98908	0		GO_EXTRACELLULAR_MATRIX	2.53661	0		GO_CILIARY_TRANSITION_ZONE	-1.7928	0.261016		GO_KINETOCHORE	3.02127	0		GO_REGULATION_OF_AUTOPHAGOSOME_ASSEMBLY	-2.26117	0.00122879		GO_COPII_COATED_VESICLE_BUDDING	1.89269	0.0199859		GO_PHOTORECEPTOR_CELL_DEVELOPMENT	-2.10399	0.00933274		GO_RIBOSOMAL_SUBUNIT	2.64751	0		GO_HISTONE_DEUBIQUITINATION	-1.95541	0.116329		GO_RRNA_METABOLIC_PROCESS	2.52297
GO_REGULATION_OF_CELL_CELL_ADHESION	3.09496	0		GO_MITOCHONDRIAL_GENE_EXPRESSION	-2.88715	0		GO_PHAGOCYTIC_VESICLE	2.52986	0		GO_CATALYTIC_ACTIVITY_ACTING_ON_DNA	-2.98462	0		GO_REGULATION_OF_OSTEOBLAST_DIFFERENTIATION	2.52059	0		GO_MRNA_TRANSPORT	-1.78144	0.269824		GO_SISTER_CHROMATID_SEGREGATION	3.01998	0		GO_VACUOLAR_TRANSPORT	-2.24686	0.00155724		GO_PIGMENT_GRANULE	1.89233	0.018169		GO_AMINE_TRANSPORT	-2.04336	0.0138998		GO_ORGANELLAR_LARGE_RIBOSOMAL_SUBUNIT	2.64332	0		GO_VASCULAR_ASSOCIATED_SMOOTH_MUSCLE_CELL_MIGRATION	-1.95399	0.107905		GO_MITOCHONDRIAL_MATRIX	2.51211
GO_POSITIVE_REGULATION_OF_LYMPHOCYTE_ACTIVATION	3.08501	0		GO_ORGANELLAR_RIBOSOME	-2.8699	0		GO_EXTERNAL_SIDE_OF_PLASMA_MEMBRANE	2.52848	0		GO_CHROMATIN_REMODELING_AT_CENTROMERE	-2.96614	0		GO_NEGATIVE_REGULATION_OF_SMOOTH_MUSCLE_CELL_PROLIFERATION	2.48898	0		GO_MRNA_3_END_PROCESSING	-1.77265	0.271122		GO_REGULATION_OF_CHROMOSOME_SEGREGATION	2.95387	0		GO_CELLULAR_MONOVALENT_INORGANIC_CATION_HOMEOSTASIS	-2.23865	0.00163454		GO_REGULATION_OF_VASCULAR_ENDOTHELIAL_GROWTH_FACTOR_RECEPTOR_SIGNALING_PATHWAY	1.8808	0.0217637		GO_ADRENERGIC_RECEPTOR_ACTIVITY	-2.0343	0.0143425		GO_PRERIBOSOME	2.58938	0		GO_PHAGOPHORE_ASSEMBLY_SITE	-1.94661	0.108809		GO_TRNA_MODIFICATION	2.49479
GO_LEUKOCYTE_MEDIATED_CYTOTOXICITY	3.08335	0		GO_MITOCHONDRIAL_TRANSLATIONAL_TERMINATION	-2.86527	0		GO_CELLULAR_RESPONSE_TO_BIOTIC_STIMULUS	2.52152	0		GO_PROTEIN_LOCALIZATION_TO_CHROMOSOME	-2.93809	0		GO_REGULATION_OF_OSSIFICATION	2.48293	0		GO_NURD_COMPLEX	-1.75896	0.28928		GO_CELL_CYCLE_DNA_REPLICATION	2.9002	0		GO_REGULATION_OF_VACUOLE_ORGANIZATION	-2.23117	0.00188842		GO_PHOSPHATIDYLINOSITOL_3_KINASE_BINDING	1.88057	0.0201622		GO_EPOXYGENASE_P450_PATHWAY	-2.03381	0.0140787		GO_RIBOSOME	2.57959	0		GO_NATURAL_KILLER_CELL_ACTIVATION_INVOLVED_IN_IMMUNE_RESPONSE	-1.94035	0.109218		GO_ORGANELLAR_RIBOSOME	2.47787
GO_REGULATION_OF_CELL_ACTIVATION	3.08249	0		GO_TRANSLATIONAL_ELONGATION	-2.81007	0		GO_LEUKOCYTE_MIGRATION	2.5162	0		GO_RNA_METHYLATION	-2.91448	0		GO_POSITIVE_REGULATION_OF_OSTEOBLAST_DIFFERENTIATION	2.48	0		GO_PEPTIDE_N_ACETYLTRANSFERASE_ACTIVITY	-1.7544	0.280773		GO_CHROMOSOME_SEPARATION	2.89758	0		GO_LATE_ENDOSOME_MEMBRANE	-2.21693	0.0019252		GO_TERMINATION_OF_RNA_POLYMERASE_I_TRANSCRIPTION	1.87827	0.019665		GO_NEUROMUSCULAR_SYNAPTIC_TRANSMISSION	-2.01622	0.0154946		GO_ORGANELLE_INNER_MEMBRANE	2.55746	0		GO_AUTOPHAGOSOME	-1.93757	0.104785		GO_DNA_TEMPLATED_TRANSCRIPTION_TERMINATION	2.47365
GO_LYMPHOCYTE_MEDIATED_IMMUNITY	3.05967	0		GO_MITOCHONDRIAL_PROTEIN_COMPLEX	-2.8038	0		GO_ADAPTIVE_IMMUNE_RESPONSE	2.51591	0		GO_CENTROMERE_COMPLEX_ASSEMBLY	-2.87629	0		GO_MUSCLE_CELL_DEVELOPMENT	2.46234	0		GO_SWI_SNF_SUPERFAMILY_TYPE_COMPLEX	-1.75333	0.265093		GO_SINGLE_STRANDED_DNA_BINDING	2.87728	0		GO_PHOTOTRANSDUCTION	-2.21511	0.00188071		GO_VESICLE_BUDDING_FROM_MEMBRANE	1.86748	0.0226912		GO_ACETYLCHOLINE_GATED_CATION_SELECTIVE_CHANNEL_ACTIVITY	-2.01238	0.0157467		GO_RIBOSOME_BIOGENESIS	2.53637	0		GO_DEMETHYLASE_ACTIVITY	-1.93028	0.107913		GO_NUCLEAR_CHROMOSOME_TELOMERIC_REGION	2.4482
GO_PHAGOCYTOSIS	3.05829	0		GO_RRNA_METABOLIC_PROCESS	-2.77474	0		GO_REGULATION_OF_LEUKOCYTE_PROLIFERATION	2.51096	0		GO_TRNA_PROCESSING	-2.85867	0		GO_CHONDROCYTE_DIFFERENTIATION	2.42929	0.000104045		GO_NUCLEAR_TRANSCRIPTIONAL_REPRESSOR_COMPLEX	-1.74734	0.262697		GO_DNA_CONFORMATION_CHANGE	2.85976	0		GO_PHAGOSOME_MATURATION	-2.20892	0.0019179		GO_UBIQUITIN_LIKE_PROTEIN_CONJUGATING_ENZYME_ACTIVITY	1.86414	0.022452		GO_PHOTORECEPTOR_CONNECTING_CILIUM	-2.00968	0.0157761		GO_TRNA_METABOLIC_PROCESS	2.5358	0		GO_NBAF_COMPLEX	-1.92888	0.102639		GO_RNA_MODIFICATION	2.44101
GO_REGULATION_OF_T_CELL_ACTIVATION	3.0543	0		GO_TRNA_METABOLIC_PROCESS	-2.76862	0		GO_RESPONSE_TO_TYPE_I_INTERFERON	2.51068	0		GO_CATALYTIC_ACTIVITY_ACTING_ON_A_TRNA	-2.83476	0		GO_CARDIOCYTE_DIFFERENTIATION	2.42245	9.79245e-05		GO_3_5_RNA_HELICASE_ACTIVITY	-1.71954	0.324017		GO_NUCLEAR_DNA_REPLICATION	2.85571	0		GO_SELECTIVE_AUTOPHAGY	-2.20779	0.00180508		GO_HIPPO_SIGNALING	1.85713	0.0235164		GO_POSITIVE_REGULATION_OF_NEUROTRANSMITTER_TRANSPORT	-1.9849	0.0186007		GO_ORGANELLAR_SMALL_RIBOSOMAL_SUBUNIT	2.52208	0		GO_RETINOIC_ACID_METABOLIC_PROCESS	-1.91931	0.106966		GO_TRANSLATIONAL_TERMINATION	2.44046
GO_REGULATION_OF_LYMPHOCYTE_ACTIVATION	3.0537	0		GO_CONDENSED_CHROMOSOME	-2.75468	0		GO_REGULATION_OF_CELL_CELL_ADHESION	2.50663	0		GO_RRNA_METABOLIC_PROCESS	-2.81931	0		GO_POSITIVE_REGULATION_OF_OSSIFICATION	2.42062	9.24843e-05		GO_PROTEIN_ADP_RIBOSYLASE_ACTIVITY	-1.7156	0.316147		GO_CELL_CYCLE_CHECKPOINT	2.85303	0		GO_CILIARY_MEMBRANE	-2.19234	0.00204447		GO_NEGATIVE_REGULATION_OF_DNA_BINDING	1.84367	0.0287552		GO_MALE_MEIOSIS_I	-1.96923	0.0201316		GO_SMALL_NUCLEOLAR_RIBONUCLEOPROTEIN_COMPLEX	2.52053	0		GO_PRE_MRNA_BINDING	-1.91294	0.107407		GO_LIGASE_ACTIVITY_FORMING_CARBON_OXYGEN_BONDS	2.42637
GO_B_CELL_RECEPTOR_SIGNALING_PATHWAY	3.04317	0		GO_CYTOSOLIC_RIBOSOME	-2.74886	0		GO_NEGATIVE_REGULATION_OF_CELL_ACTIVATION	2.50184	0		GO_TRNA_METHYLATION	-2.79359	0		GO_MUSCLE_CONTRACTION	2.39487	8.76167e-05		GO_HISTONE_DEUBIQUITINATION	-1.71179	0.310741		GO_MITOTIC_NUCLEAR_DIVISION	2.84046	0		GO_MHC_PROTEIN_COMPLEX	-2.18778	0.00200221		GO_GOLGI_VESICLE_BUDDING	1.84103	0.0286318		GO_SEROTONIN_TRANSPORT	-1.91215	0.0293143		GO_MITOCHONDRIAL_RESPIRATORY_CHAIN_COMPLEX_ASSEMBLY	2.51097	0		GO_PROTEIN_K48_LINKED_DEUBIQUITINATION	-1.90192	0.115461		GO_MITOCHONDRIAL_TRANSLATIONAL_TERMINATION	2.41883
GO_LEUKOCYTE_CHEMOTAXIS	3.0374	0		GO_CYTOSOLIC_LARGE_RIBOSOMAL_SUBUNIT	-2.72276	0		GO_MONONUCLEAR_CELL_MIGRATION	2.50085	0		GO_RNA_METHYLTRANSFERASE_ACTIVITY	-2.77884	0		GO_BASEMENT_MEMBRANE	2.38618	8.32359e-05		GO_PROTEIN_SUMOYLATION	-1.70476	0.315265		GO_CHROMATIN_REMODELING_AT_CENTROMERE	2.817	0		GO_LATE_ENDOSOME	-2.18093	0.00202317		GO_VESICLE_MEDIATED_TRANSPORT_BETWEEN_ENDOSOMAL_COMPARTMENTS	1.83867	0.0286601		GO_SEQUESTERING_OF_TRIGLYCERIDE	-1.91162	0.0287488		GO_STRUCTURAL_CONSTITUENT_OF_RIBOSOME	2.48881	0		GO_TRANSCRIPTION_COFACTOR_BINDING	-1.90182	0.109819		GO_CATALYTIC_ACTIVITY_ACTING_ON_RNA	2.41869
GO_LEUKOCYTE_DIFFERENTIATION	3.02599	0		GO_CONDENSED_CHROMOSOME_CENTROMERIC_REGION	-2.69186	0		GO_POSITIVE_REGULATION_OF_LEUKOCYTE_MIGRATION	2.49736	0		GO_DNA_REPLICATION_INDEPENDENT_NUCLEOSOME_ORGANIZATION	-2.77398	0		GO_CONNECTIVE_TISSUE_DEVELOPMENT	2.38025	7.92722e-05		GO_PROTEIN_K63_LINKED_DEUBIQUITINATION	-1.70391	0.30258		GO_CENTROMERE_COMPLEX_ASSEMBLY	2.81513	0		GO_SNARE_BINDING	-2.179	0.00192683		GO_NEURAL_TUBE_FORMATION	1.83396	0.0295875		GO_ACETYLCHOLINE_BINDING	-1.90179	0.0301124		GO_RIBONUCLEOSIDE_MONOPHOSPHATE_BIOSYNTHETIC_PROCESS	2.48859	0		GO_FILOPODIUM	-1.89818	0.108769		GO_PRERIBOSOME	2.41031
GO_ALPHA_BETA_T_CELL_ACTIVATION	3.01192	0		GO_RIBOSOMAL_LARGE_SUBUNIT_BIOGENESIS	-2.68757	0		GO_T_CELL_PROLIFERATION	2.49711	0		GO_HOMOLOGOUS_RECOMBINATION	-2.77346	0		GO_MYOFIBRIL_ASSEMBLY	2.37807	7.5669e-05		GO_PROTEIN_ACETYLTRANSFERASE_COMPLEX	-1.69583	0.311274		GO_MEIOTIC_CELL_CYCLE_PROCESS	2.80867	0		GO_NON_MOTILE_CILIUM	-2.16645	0.00239172		GO_ENDOPLASMIC_RETICULUM_UNFOLDED_PROTEIN_RESPONSE	1.83081	0.0303845		GO_PROTEIN_CONTAINING_COMPLEX_REMODELING	-1.88664	0.0326896		GO_RRNA_METABOLIC_PROCESS	2.45636	0		GO_REGULATION_OF_PEPTIDYL_SERINE_PHOSPHORYLATION	-1.89552	0.10709		GO_TRANSCRIPTION_ELONGATION_FROM_RNA_POLYMERASE_I_PROMOTER	2.40204
GO_REGULATION_OF_LEUKOCYTE_PROLIFERATION	3.00236	0		GO_CATALYTIC_ACTIVITY_ACTING_ON_A_TRNA	-2.6744	0		GO_T_CELL_ACTIVATION	2.49706	0		GO_CONDENSED_CHROMOSOME_CENTROMERIC_REGION	-2.75171	0		GO_MUSCLE_FIBER_DEVELOPMENT	2.37427	7.2379e-05		GO_RNA_3_END_PROCESSING	-1.69241	0.308372		GO_CONDENSED_NUCLEAR_CHROMOSOME	2.8059	0		GO_RECYCLING_ENDOSOME	-2.16255	0.00244788		GO_EMBRYONIC_SKELETAL_SYSTEM_MORPHOGENESIS	1.82768	0.0308249		GO_DOPAMINE_TRANSPORT	-1.87821	0.03413		GO_NCRNA_METABOLIC_PROCESS	2.42328	0		GO_UBIQUITIN_LIKE_PROTEIN_LIGASE_ACTIVITY	-1.89354	0.104716		GO_CATALYTIC_ACTIVITY_ACTING_ON_DNA	2.37288
GO_SIDE_OF_MEMBRANE	2.99828	0		GO_DNA_DEPENDENT_DNA_REPLICATION	-2.66986	0		GO_RESPONSE_TO_MOLECULE_OF_BACTERIAL_ORIGIN	2.49504	0		GO_DNA_REPLICATION_INITIATION	-2.75113	0		GO_CARTILAGE_DEVELOPMENT	2.36632	6.93632e-05		GO_REGULATION_OF_CHOLESTEROL_BIOSYNTHETIC_PROCESS	-1.67097	0.361294		GO_CELL_CYCLE_G2_M_PHASE_TRANSITION	2.79414	0		GO_ENDOSOMAL_PART	-2.15888	0.00254846		GO_RNA_CAPPING	1.8269	0.0300902		GO_MALE_MEIOTIC_NUCLEAR_DIVISION	-1.86539	0.037178		GO_NCRNA_PROCESSING	2.42252	0		GO_POSTSYNAPTIC_SPECIALIZATION_INTRACELLULAR_COMPONENT	-1.89225	0.101763		GO_CHROMOSOME_TELOMERIC_REGION	2.36271
GO_SECRETORY_GRANULE_MEMBRANE	2.99203	0		GO_SMALL_RIBOSOMAL_SUBUNIT	-2.66812	0		GO_REGULATION_OF_T_CELL_ACTIVATION	2.49381	0		GO_CHROMOSOME_SEPARATION	-2.73425	0		GO_LYSOSOMAL_LUMEN	2.36149	6.65887e-05		GO_NUCLEAR_EXPORT	-1.67072	0.347546		GO_REGULATION_OF_SISTER_CHROMATID_SEGREGATION	2.79186	0		GO_NEGATIVE_REGULATION_OF_MACROAUTOPHAGY	-2.14803	0.00303587		GO_CHEMOREPELLENT_ACTIVITY	1.82594	0.0294899		GO_GASTRIC_ACID_SECRETION	-1.85739	0.0386077		GO_LARGE_RIBOSOMAL_SUBUNIT	2.41494	0		GO_TYPE_I_INTERFERON_RECEPTOR_BINDING	-1.87207	0.119419		GO_NUCLEOTIDE_EXCISION_REPAIR_PREINCISION_COMPLEX_STABILIZATION	2.35708
GO_POSITIVE_REGULATION_OF_RESPONSE_TO_EXTERNAL_STIMULUS	2.98025	0		GO_RIBONUCLEOPROTEIN_COMPLEX_SUBUNIT_ORGANIZATION	-2.6437	0		GO_LIPOPOLYSACCHARIDE_MEDIATED_SIGNALING_PATHWAY	2.4898	0		GO_DNA_HELICASE_ACTIVITY	-2.72505	0		GO_ACTIN_MEDIATED_CELL_CONTRACTION	2.35548	0.000126207		GO_POLYUBIQUITIN_MODIFICATION_DEPENDENT_PROTEIN_BINDING	-1.64024	0.439635		GO_ATP_DEPENDENT_CHROMATIN_REMODELING	2.78267	0		GO_PHAGOCYTIC_VESICLE	-2.14798	0.0029191		GO_EMBRYONIC_SKELETAL_SYSTEM_DEVELOPMENT	1.8217	0.0306768		GO_DETECTION_OF_LIGHT_STIMULUS_INVOLVED_IN_SENSORY_PERCEPTION	-1.84698	0.0410068		GO_SMALL_RIBOSOMAL_SUBUNIT	2.41251	0		GO_POSITIVE_REGULATION_OF_PROTEIN_DEPOLYMERIZATION	-1.86963	0.118051		GO_RNA_METHYLATION	2.35495
GO_CELL_CHEMOTAXIS	2.98012	0		GO_ORGANELLAR_LARGE_RIBOSOMAL_SUBUNIT	-2.63881	0		GO_NEGATIVE_REGULATION_OF_IMMUNE_RESPONSE	2.48971	0		GO_CONDENSED_CHROMOSOME	-2.71504	0		GO_GROWTH_FACTOR_ACTIVITY	2.35429	0.000121532		GO_APICOLATERAL_PLASMA_MEMBRANE	-1.63313	0.449978		GO_MITOTIC_CELL_CYCLE_CHECKPOINT	2.77097	0		GO_EARLY_ENDOSOME_MEMBRANE	-2.1391	0.00330917		GO_MAMMARY_GLAND_MORPHOGENESIS	1.81556	0.0331741		GO_REGULATION_OF_PEPTIDE_HORMONE_SECRETION	-1.83515	0.0436518		GO_NUCLEAR_DNA_REPLICATION	2.40647	0		GO_UBIQUITIN_CONJUGATING_ENZYME_BINDING	-1.86731	0.116257		GO_TERMINATION_OF_RNA_POLYMERASE_I_TRANSCRIPTION	2.35164
GO_MYELOID_LEUKOCYTE_MIGRATION	2.9758	0		GO_MITOCHONDRIAL_MATRIX	-2.62979	0		GO_CYTOKINE_METABOLIC_PROCESS	2.48428	0		GO_TRNA_METHYLTRANSFERASE_ACTIVITY	-2.69574	0		GO_MUSCLE_SYSTEM_PROCESS	2.35244	0.000117192		GO_MODIFICATION_DEPENDENT_PROTEIN_BINDING	-1.63253	0.43624		GO_DNA_REPLICATION_INITIATION	2.75015	0		GO_LUMENAL_SIDE_OF_MEMBRANE	-2.13755	0.00327724		GO_TRANSFORMING_GROWTH_FACTOR_BETA_BINDING	1.81446	0.0325629		GO_VOLTAGE_GATED_CALCIUM_CHANNEL_COMPLEX	-1.82943	0.0445988		GO_CELL_CYCLE_DNA_REPLICATION	2.39235	0		GO_MITOPHAGY	-1.86465	0.115372		GO_RRNA_MODIFICATION	2.34706
GO_LEUKOCYTE_PROLIFERATION	2.97415	0		GO_NUCLEAR_TRANSCRIBED_MRNA_CATABOLIC_PROCESS_NONSENSE_MEDIATED_DECAY	-2.62258	0		GO_POSITIVE_REGULATION_OF_CELL_ACTIVATION	2.48204	0		GO_SMALL_SUBUNIT_PROCESSOME	-2.68583	0		GO_MUSCLE_ALPHA_ACTININ_BINDING	2.34263	0.000113151		GO_REGULATION_OF_DOUBLE_STRAND_BREAK_REPAIR	-1.62656	0.442502		GO_HISTONE_EXCHANGE	2.74969	0		GO_VACUOLAR_MEMBRANE	-2.12968	0.00346027		GO_RECEPTOR_CATABOLIC_PROCESS	1.81281	0.0324477		GO_SENSORY_PERCEPTION_OF_TEMPERATURE_STIMULUS	-1.82589	0.0450778		GO_TRNA_PROCESSING	2.38525	0		GO_HOMOPHILIC_CELL_ADHESION_VIA_PLASMA_MEMBRANE_ADHESION_MOLECULES	-1.85105	0.129955		GO_SMALL_SUBUNIT_PROCESSOME	2.33506
GO_RESPONSE_TO_INTERFERON_GAMMA	2.97051	0		GO_DNA_DEPENDENT_ATPASE_ACTIVITY	-2.59435	0		GO_POSITIVE_REGULATION_OF_T_CELL_PROLIFERATION	2.48148	0		GO_KINETOCHORE	-2.66182	0		GO_MYELOID_LEUKOCYTE_MIGRATION	2.33465	0.000109379		GO_POSITIVE_REGULATION_OF_GLYCOPROTEIN_BIOSYNTHETIC_PROCESS	-1.62504	0.433662		GO_REPLICATION_FORK	2.74736	0		GO_INTERFERON_GAMMA_MEDIATED_SIGNALING_PATHWAY	-2.12862	0.0033868		GO_NEUROTROPHIN_TRK_RECEPTOR_SIGNALING_PATHWAY	1.8117	0.0319001		GO_ACETYLCHOLINE_GATED_CHANNEL_COMPLEX	-1.82267	0.0450048		GO_PURINE_NUCLEOSIDE_MONOPHOSPHATE_BIOSYNTHETIC_PROCESS	2.37192	0		GO_P53_BINDING	-1.84863	0.129034		GO_DNA_STRAND_ELONGATION	2.33165
GO_CYTOKINE_METABOLIC_PROCESS	2.95287	0		GO_DNA_REPAIR	-2.59431	0		GO_REGULATION_OF_RESPONSE_TO_WOUNDING	2.48125	0		GO_RIBONUCLEOPROTEIN_COMPLEX_BIOGENESIS	-2.65205	0		GO_MUSCLE_ORGAN_DEVELOPMENT	2.31825	0.000211275		GO_DYNEIN_COMPLEX	-1.62363	0.424403		GO_REGULATION_OF_CELL_CYCLE_G2_M_PHASE_TRANSITION	2.73689	0		GO_TRANS_GOLGI_NETWORK	-2.12077	0.00367508		GO_RAN_GTPASE_BINDING	1.81163	0.0309322		GO_AXONEME_ASSEMBLY	-1.80369	0.0499419		GO_CATALYTIC_ACTIVITY_ACTING_ON_A_TRNA	2.36643	0		GO_POSTSYNAPTIC_DENSITY_INTRACELLULAR_COMPONENT	-1.84657	0.127836		GO_TRNA_BINDING	2.32895
GO_RESPONSE_TO_MOLECULE_OF_BACTERIAL_ORIGIN	2.94711	0		GO_CENTROMERE_COMPLEX_ASSEMBLY	-2.58275	0		GO_REGULATION_OF_WOUND_HEALING	2.47946	0		GO_RIBOSOME_BIOGENESIS	-2.64802	0		GO_COLLAGEN_FIBRIL_ORGANIZATION	2.30689	0.000204673		GO_INTRACILIARY_TRANSPORT_PARTICLE	-1.61939	0.42636		GO_VIRAL_GENE_EXPRESSION	2.7305	0		GO_PH_REDUCTION	-2.10662	0.0042464		GO_SIGNAL_SEQUENCE_BINDING	1.8066	0.0325876		GO_NOREPINEPHRINE_SECRETION	-1.80173	0.0500414		GO_SNORNA_BINDING	2.34505	0		GO_POSITIVE_REGULATION_OF_PROTEIN_COMPLEX_DISASSEMBLY	-1.8425	0.129417		GO_CHROMOSOME_SEPARATION	2.32816
GO_GRANULOCYTE_MIGRATION	2.9455	0		GO_PRERIBOSOME	-2.57849	0		GO_POSITIVE_REGULATION_OF_CYTOKINE_BIOSYNTHETIC_PROCESS	2.47312	0		GO_CYTOSOLIC_RIBOSOME	-2.64239	0		GO_EXTRACELLULAR_STRUCTURE_ORGANIZATION	2.29952	0.00024753		GO_HISTONE_BINDING	-1.61031	0.447655		GO_DNA_REPLICATION_INDEPENDENT_NUCLEOSOME_ORGANIZATION	2.72988	0		GO_MACROAUTOPHAGY	-2.09552	0.0047056		GO_EXTRACELLULAR_MATRIX_COMPONENT	1.80547	0.0320868		GO_EXOGENOUS_DRUG_CATABOLIC_PROCESS	-1.78819	0.0537488		GO_RESPIRATORY_CHAIN_COMPLEX_IV_ASSEMBLY	2.32291	0		GO_POSITIVE_REGULATION_OF_CREB_TRANSCRIPTION_FACTOR_ACTIVITY	-1.84197	0.126207		GO_MITOCHONDRIAL_PROTEIN_COMPLEX	2.32724
GO_LYMPHOCYTE_DIFFERENTIATION	2.93843	0		GO_COTRANSLATIONAL_PROTEIN_TARGETING_TO_MEMBRANE	-2.57573	0		GO_T_CELL_ACTIVATION_INVOLVED_IN_IMMUNE_RESPONSE	2.47239	0		GO_ESTABLISHMENT_OF_PROTEIN_LOCALIZATION_TO_CHROMOSOME	-2.63801	0		GO_LEUKOCYTE_CHEMOTAXIS	2.28926	0.000432156		GO_MICROTUBULE_ORGANIZING_CENTER_PART	-1.60812	0.442564		GO_DNA_PACKAGING	2.71903	0		GO_MONOVALENT_INORGANIC_CATION_HOMEOSTASIS	-2.09538	0.0045672		GO_COATED_MEMBRANE	1.80493	0.0315315		GO_SYNAPTIC_TRANSMISSION_CHOLINERGIC	-1.77285	0.0588106		GO_TRNA_MODIFICATION	2.31042	2.27636e-05		GO_POSITIVE_REGULATION_OF_PEPTIDYL_SERINE_PHOSPHORYLATION	-1.837	0.128667		GO_RNA_METHYLTRANSFERASE_ACTIVITY	2.31799
GO_IMMUNE_RESPONSE_REGULATING_SIGNALING_PATHWAY	2.93488	0		GO_TRNA_PROCESSING	-2.57359	0		GO_PHAGOCYTIC_VESICLE_MEMBRANE	2.47073	0		GO_PRERIBOSOME	-2.632	0		GO_CELLULAR_COMPONENT_ASSEMBLY_INVOLVED_IN_MORPHOGENESIS	2.28102	0.000466463		GO_SWI_SNF_COMPLEX	-1.6081	0.430066		GO_MEIOTIC_CHROMOSOME_SEGREGATION	2.71723	0		GO_ACIDIC_AMINO_ACID_TRANSPORT	-2.09375	0.0045784		GO_POSITIVE_REGULATION_OF_ACTIN_FILAMENT_BUNDLE_ASSEMBLY	1.80488	0.0306573		GO_EYE_PHOTORECEPTOR_CELL_DEVELOPMENT	-1.76658	0.0600726		GO_AMINO_ACID_ACTIVATION	2.30927	2.21132e-05		GO_AUTOPHAGOSOME_ORGANIZATION	-1.83069	0.134272		GO_NUCLEIC_ACID_PHOSPHODIESTER_BOND_HYDROLYSIS	2.31471
GO_NEGATIVE_REGULATION_OF_IMMUNE_SYSTEM_PROCESS	2.93264	0		GO_CATALYTIC_ACTIVITY_ACTING_ON_RNA	-2.57341	0		GO_NEGATIVE_REGULATION_OF_LYMPHOCYTE_ACTIVATION	2.47032	0		GO_HISTONE_EXCHANGE	-2.60882	0		GO_SMOOTH_MUSCLE_CELL_PROLIFERATION	2.26295	0.000543746		GO_PHOTORECEPTOR_CONNECTING_CILIUM	-1.60517	0.428376		GO_MEIOSIS_I_CELL_CYCLE_PROCESS	2.71225	0		GO_PHOTORECEPTOR_CELL_DIFFERENTIATION	-2.09217	0.00458711		GO_VESICLE_TARGETING	1.80266	0.0309062		GO_HORMONE_ACTIVITY	-1.76225	0.0603974		GO_NADH_DEHYDROGENASE_COMPLEX_ASSEMBLY	2.29451	2.1499e-05		GO_TRANSCRIPTION_COACTIVATOR_BINDING	-1.82748	0.135396		GO_RIBONUCLEOPROTEIN_COMPLEX_BIOGENESIS	2.30314
GO_T_CELL_ACTIVATION_INVOLVED_IN_IMMUNE_RESPONSE	2.92778	0		GO_DNA_REPLICATION	-2.55415	0		GO_INTEGRIN_MEDIATED_SIGNALING_PATHWAY	2.46374	0		GO_CHROMOSOME_ORGANIZATION_INVOLVED_IN_MEIOTIC_CELL_CYCLE	-2.60324	0		GO_REGULATION_OF_VASCULATURE_DEVELOPMENT	2.26261	0.00057333		GO_UBIQUITIN_CONJUGATING_ENZYME_BINDING	-1.6051	0.41709		GO_ORGANELLE_FISSION	2.70501	0		GO_ENDOCYTIC_VESICLE_MEMBRANE	-2.09147	0.00449643		GO_NCRNA_TRANSCRIPTION	1.79938	0.0318032		GO_EXTRACELLULAR_LIGAND_GATED_ION_CHANNEL_ACTIVITY	-1.75605	0.0616531		GO_PSEUDOURIDINE_SYNTHESIS	2.28781	2.09179e-05		GO_REGULATION_OF_ACTOMYOSIN_STRUCTURE_ORGANIZATION	-1.82732	0.131878		GO_TRNA_METHYLATION	2.29637
GO_CELLULAR_RESPONSE_TO_BIOTIC_STIMULUS	2.92441	0		GO_KINETOCHORE	-2.55314	0		GO_COLLAGEN_CONTAINING_EXTRACELLULAR_MATRIX	2.46169	0		GO_BITTER_TASTE_RECEPTOR_ACTIVITY	-2.59408	0		GO_SARCOLEMMA	2.25308	0.000685769		GO_SENSORY_PERCEPTION_OF_BITTER_TASTE	-1.60023	0.423187		GO_REGULATION_OF_CHROMOSOME_SEPARATION	2.69684	0		GO_SYNTAXIN_BINDING	-2.08439	0.00476601		GO_ENDOPLASMIC_RETICULUM_GOLGI_INTERMEDIATE_COMPARTMENT	1.7983	0.0315868		GO_REVERSE_CHOLESTEROL_TRANSPORT	-1.75561	0.0608087		GO_MITOCHONDRIAL_MEMBRANE_PART	2.28568	2.03675e-05		GO_POSITIVE_REGULATION_OF_SODIUM_ION_TRANSMEMBRANE_TRANSPORTER_ACTIVITY	-1.82299	0.134231		GO_ORGANELLAR_SMALL_RIBOSOMAL_SUBUNIT	2.29508
GO_REGULATION_OF_LEUKOCYTE_MIGRATION	2.92313	0		GO_HISTONE_EXCHANGE	-2.54648	0		GO_INTERLEUKIN_8_PRODUCTION	2.45887	0		GO_TRNA_BINDING	-2.59373	0		GO_EXTRACELLULAR_MATRIX_STRUCTURAL_CONSTITUENT	2.24796	0.000709894		GO_ESTABLISHMENT_OF_RNA_LOCALIZATION	-1.59768	0.42065		GO_CATALYTIC_ACTIVITY_ACTING_ON_DNA	2.68754	0		GO_ATPASE_ACTIVITY_COUPLED_TO_MOVEMENT_OF_SUBSTANCES	-2.07896	0.00498844		GO_VESICLE_TARGETING_TO_FROM_OR_WITHIN_GOLGI	1.79767	0.0311637		GO_CYTOLYSIS	-1.73918	0.0661321		GO_ORGANELLE_ENVELOPE_LUMEN	2.27999	1.98452e-05		GO_PHOSPHATIDYLETHANOLAMINE_ACYL_CHAIN_REMODELING	-1.8229	0.130823		GO_DNA_DEPENDENT_DNA_REPLICATION	2.28713
GO_CYTOKINE_SECRETION	2.92152	0		GO_RIBOSOMAL_SMALL_SUBUNIT_BIOGENESIS	-2.5452	0		GO_REGULATION_OF_LEUKOCYTE_MIGRATION	2.45831	0		GO_PROTEIN_LOCALIZATION_TO_CHROMOSOME_CENTROMERIC_REGION	-2.57051	2.40255e-05		GO_ALPHA_ACTININ_BINDING	2.24607	0.000692147		GO_NEGATIVE_REGULATION_OF_HISTONE_METHYLATION	-1.59767	0.41016		GO_MEIOTIC_CELL_CYCLE	2.68529	0		GO_ENDOCYTIC_VESICLE	-2.07367	0.00532261		GO_SNRNA_TRANSCRIPTION	1.79678	0.0307845		GO_SKELETAL_MYOFIBRIL_ASSEMBLY	-1.73641	0.0662733		GO_NUCLEOBASE_BIOSYNTHETIC_PROCESS	2.27685	1.93491e-05		GO_RECEPTOR_CATABOLIC_PROCESS	-1.82223	0.128173		GO_PROTEIN_LOCALIZATION_TO_CHROMOSOME	2.27717
GO_T_CELL_DIFFERENTIATION	2.91856	0		GO_AMINO_ACID_ACTIVATION	-2.53431	0		GO_NEGATIVE_REGULATION_OF_LEUKOCYTE_CELL_CELL_ADHESION	2.45719	0		GO_DNA_REPLICATION_DEPENDENT_NUCLEOSOME_ORGANIZATION	-2.5629	2.34396e-05		GO_GLYCOPROTEIN_COMPLEX	2.24571	0.000675265		GO_DESMOSOME	-1.59426	0.411075		GO_TELOMERE_MAINTENANCE_VIA_SEMI_CONSERVATIVE_REPLICATION	2.67354	0		GO_MITOPHAGY	-2.07267	0.00528157		GO_SKELETAL_SYSTEM_MORPHOGENESIS	1.7928	0.0320568		GO_AMMONIUM_TRANSPORT	-1.72755	0.0687527		GO_INNER_MITOCHONDRIAL_MEMBRANE_PROTEIN_COMPLEX	2.27103	1.88772e-05		GO_PEPTIDE_N_ACETYLTRANSFERASE_ACTIVITY	-1.82197	0.125302		GO_TRANSFERASE_ACTIVITY_TRANSFERRING_ONE_CARBON_GROUPS	2.26672
GO_CELL_KILLING	2.90778	0		GO_ESTABLISHMENT_OF_PROTEIN_LOCALIZATION_TO_ENDOPLASMIC_RETICULUM	-2.52225	0		GO_NEGATIVE_REGULATION_OF_CYTOKINE_PRODUCTION	2.45705	0		GO_AMINO_ACID_ACTIVATION	-2.55665	2.28815e-05		GO_CELL_CHEMOTAXIS	2.23539	0.000775895		GO_REGULATION_OF_GENE_EXPRESSION_EPIGENETIC	-1.59269	0.407414		GO_REGULATION_OF_CELL_CYCLE_PHASE_TRANSITION	2.67038	0		GO_LYSOSOMAL_TRANSPORT	-2.06453	0.00579442		GO_CRANIOFACIAL_SUTURE_MORPHOGENESIS	1.79065	0.0323711		GO_NEGATIVE_REGULATION_OF_BLOOD_PRESSURE	-1.72311	0.0699493		GO_TELOMERE_MAINTENANCE_VIA_SEMI_CONSERVATIVE_REPLICATION	2.27025	1.84277e-05		GO_MUSCLE_HYPERTROPHY	-1.81622	0.129117		GO_DNA_DEPENDENT_ATPASE_ACTIVITY	2.26102
GO_REGULATION_OF_LEUKOCYTE_DIFFERENTIATION	2.90321	0		GO_CATALYTIC_ACTIVITY_ACTING_ON_DNA	-2.51208	0		GO_ALPHA_BETA_T_CELL_DIFFERENTIATION	2.45505	0		GO_ATP_DEPENDENT_DNA_HELICASE_ACTIVITY	-2.5554	2.23493e-05		GO_BONE_MORPHOGENESIS	2.23457	0.000757851		GO_PROTEIN_PALMITOYLATION	-1.58733	0.415452		GO_NUCLEAR_TRANSCRIBED_MRNA_CATABOLIC_PROCESS_NONSENSE_MEDIATED_DECAY	2.66924	0		GO_PHOTORECEPTOR_CELL_DEVELOPMENT	-2.06244	0.00583103		GO_MAINTENANCE_OF_CELL_NUMBER	1.78723	0.0334831		GO_POSITIVE_REGULATION_OF_AMINE_TRANSPORT	-1.72105	0.070157		GO_RESPIRATORY_ELECTRON_TRANSPORT_CHAIN	2.25062	3.60803e-05		GO_SEMAPHORIN_RECEPTOR_BINDING	-1.8136	0.129656		GO_INTERSTRAND_CROSS_LINK_REPAIR	2.24872
GO_POSITIVE_REGULATION_OF_LEUKOCYTE_DIFFERENTIATION	2.90235	0		GO_CHROMATIN_REMODELING_AT_CENTROMERE	-2.50258	0		GO_MACROPHAGE_ACTIVATION	2.45475	0		GO_PROTEIN_LOCALIZATION_TO_CHROMOSOME_TELOMERIC_REGION	-2.55032	2.18414e-05		GO_COLLAGEN_BINDING	2.23435	0.000740627		GO_ESC_E_Z_COMPLEX	-1.58624	0.409501		GO_SPINDLE_ORGANIZATION	2.6666	0		GO_ORGANELLE_MEMBRANE_FUSION	-2.05739	0.00631191		GO_14_3_3_PROTEIN_BINDING	1.78287	0.0352299		GO_OXIDOREDUCTASE_ACTIVITY_ACTING_ON_PAIRED_DONORS_WITH_INCORPORATION_OR_REDUCTION_OF_MOLECULAR_OXYGEN_REDUCED_FLAVIN_OR_FLAVOPROTEIN_AS_ONE_DONOR_AND_INCORPORATION_OF_ONE_ATOM_OF_OXYGEN	-1.71686	0.0711034		GO_RIBOSOMAL_LARGE_SUBUNIT_BIOGENESIS	2.24849	5.33603e-05		GO_LYSOPHOSPHOLIPASE_ACTIVITY	-1.81221	0.128474		GO_TRANSLATIONAL_ELONGATION	2.24847
GO_NEGATIVE_REGULATION_OF_CYTOKINE_PRODUCTION	2.89936	0		GO_TRNA_BINDING	-2.50011	0		GO_REGULATION_OF_MONONUCLEAR_CELL_MIGRATION	2.45392	0		GO_INTERSTRAND_CROSS_LINK_REPAIR	-2.5503	2.1356e-05		GO_RIBOSOMAL_SUBUNIT	2.22565	0.000797585		GO_CILIARY_BASAL_BODY	-1.57696	0.431808		GO_NEGATIVE_REGULATION_OF_CHROMOSOME_SEGREGATION	2.66633	0		GO_VESICLE_LOCALIZATION	-2.05445	0.00647389		GO_NEUROPILIN_BINDING	1.78277	0.0344889		GO_REGULATION_OF_LIPOPROTEIN_LIPASE_ACTIVITY	-1.71623	0.0705076		GO_RIBONUCLEOPROTEIN_COMPLEX_BIOGENESIS	2.24292	6.95652e-05		GO_KERATIN_FILAMENT	-1.80733	0.131121		GO_O_METHYLTRANSFERASE_ACTIVITY	2.23019
GO_REGULATION_OF_INFLAMMATORY_RESPONSE	2.89919	0		GO_MITOTIC_SISTER_CHROMATID_SEGREGATION	-2.48459	0		GO_POSITIVE_REGULATION_OF_LEUKOCYTE_DIFFERENTIATION	2.45373	0		GO_DNA_PACKAGING_COMPLEX	-2.54557	2.08918e-05		GO_ACTIN_FILAMENT_BASED_MOVEMENT	2.22494	0.000780246		GO_AP_TYPE_MEMBRANE_COAT_ADAPTOR_COMPLEX	-1.57394	0.433086		GO_SPINDLE	2.66115	0		GO_RETINA_HOMEOSTASIS	-2.04051	0.00756019		GO_INTRINSIC_COMPONENT_OF_ENDOPLASMIC_RETICULUM_MEMBRANE	1.77847	0.0363428		GO_NOREPINEPHRINE_TRANSPORT	-1.71057	0.0724613		GO_CELLULAR_METABOLIC_COMPOUND_SALVAGE	2.23467	0.000101753		GO_NEGATIVE_REGULATION_OF_ACTIN_FILAMENT_BUNDLE_ASSEMBLY	-1.80567	0.129956		GO_TRNA_METHYLTRANSFERASE_ACTIVITY	2.21918
GO_LYMPHOCYTE_MIGRATION	2.89778	0		GO_SISTER_CHROMATID_SEGREGATION	-2.47629	0		GO_LEUKOCYTE_CHEMOTAXIS	2.45365	0		GO_MEIOTIC_CHROMOSOME_SEGREGATION	-2.54556	2.04473e-05		GO_MYOFILAMENT	2.22125	0.000903467		GO_PEPTIDYL_L_CYSTEINE_S_PALMITOYLATION	-1.57274	0.427937		GO_DNA_DEPENDENT_ATPASE_ACTIVITY	2.65528	0		GO_CILIARY_PART	-2.03701	0.00778898		GO_POSITIVE_REGULATION_OF_VIRAL_TRANSCRIPTION	1.77538	0.0373751		GO_HIGH_DENSITY_LIPOPROTEIN_PARTICLE_REMODELING	-1.70894	0.0723253		GO_MATURATION_OF_5_8S_RRNA_FROM_TRICISTRONIC_RRNA_TRANSCRIPT_SSU_RRNA_5_8S_RRNA_LSU_RRNA_	2.23307	9.95883e-05		GO_POSITIVE_REGULATION_OF_CELL_MORPHOGENESIS_INVOLVED_IN_DIFFERENTIATION	-1.80546	0.127414		GO_RIBOSOMAL_SMALL_SUBUNIT_BIOGENESIS	2.2141
GO_REGULATION_OF_IMMUNE_EFFECTOR_PROCESS	2.88801	0		GO_PROTEIN_LOCALIZATION_TO_CHROMOSOME	-2.47359	0		GO_TERTIARY_GRANULE	2.45183	0		GO_DNA_CONFORMATION_CHANGE	-2.53744	2.00213e-05		GO_CARDIAC_MYOFIBRIL_ASSEMBLY	2.22115	0.000884645		GO_REGULATION_OF_DOUBLE_STRAND_BREAK_REPAIR_VIA_HOMOLOGOUS_RECOMBINATION	-1.57192	0.421593		GO_MICROTUBULE_CYTOSKELETON_ORGANIZATION_INVOLVED_IN_MITOSIS	2.65026	0		GO_PROTEIN_LOCALIZATION_TO_CILIUM	-2.03561	0.00772805		GO_FICOLIN_1_RICH_GRANULE	1.76882	0.0403097		GO_CILIUM_MOVEMENT	-1.70007	0.0754714		GO_MITOCHONDRIAL_RESPIRATORY_CHAIN_COMPLEX_IV_ASSEMBLY	2.2168	0.000146388		GO_NEURAL_CREST_CELL_MIGRATION	-1.80514	0.125141		GO_PROTEIN_LOCALIZATION_TO_CHROMOSOME_CENTROMERIC_REGION	2.21274
GO_INTEGRIN_MEDIATED_SIGNALING_PATHWAY	2.87957	0		GO_TRANSLATIONAL_INITIATION	-2.46915	0		GO_CELLULAR_EXTRAVASATION	2.45167	0		GO_DNA_DEPENDENT_DNA_REPLICATION_MAINTENANCE_OF_FIDELITY	-2.53291	1.96127e-05		GO_VACUOLAR_LUMEN	2.22075	0.000866591		GO_NUCLEAR_LOCALIZATION_SEQUENCE_BINDING	-1.56446	0.4396		GO_DNA_INTEGRITY_CHECKPOINT	2.64954	0		GO_DETECTION_OF_VISIBLE_LIGHT	-2.03411	0.00767033		GO_SPLICEOSOMAL_SNRNP_ASSEMBLY	1.76854	0.0396987		GO_DOPAMINE_SECRETION	-1.69464	0.0767369		GO_CELLULAR_MODIFIED_AMINO_ACID_BIOSYNTHETIC_PROCESS	2.21088	0.000174934		GO_TRANSCRIPTION_COACTIVATOR_ACTIVITY	-1.80057	0.127536		GO_CHROMOSOMAL_REGION	2.21133
GO_POSITIVE_REGULATION_OF_INFLAMMATORY_RESPONSE	2.87882	0		GO_NUCLEAR_CHROMOSOME_SEGREGATION	-2.46438	0		GO_ADAPTIVE_IMMUNE_RESPONSE_BASED_ON_SOMATIC_RECOMBINATION_OF_IMMUNE_RECEPTORS_BUILT_FROM_IMMUNOGLOBULIN_SUPERFAMILY_DOMAINS	2.44949	0		GO_DNA_REPLICATION_ORIGIN_BINDING	-2.51177	1.92204e-05		GO_A_BAND	2.21146	0.000881948		GO_REGULATION_OF_FERTILIZATION	-1.56394	0.432719		GO_TELOMERE_ORGANIZATION	2.64777	0		GO_RESPONSE_TO_INTERFERON_GAMMA	-2.01631	0.00920164		GO_UBIQUITIN_DEPENDENT_ERAD_PATHWAY	1.7651	0.0411874		GO_POTASSIUM_ION_TRANSPORT	-1.69035	0.0776722		GO_RNA_POLYMERASE_ACTIVITY	2.20859	0.00020255		GO_REGULATION_OF_ENDOCRINE_PROCESS	-1.79988	0.125694		GO_REPLICATION_FORK	2.20984
GO_NEGATIVE_REGULATION_OF_IMMUNE_RESPONSE	2.87287	0		GO_CHROMOSOME_SEGREGATION	-2.45968	0		GO_CYTOKINE_BINDING	2.44227	0		GO_HELICASE_ACTIVITY	-2.50363	3.7388e-05		GO_FIBROBLAST_APOPTOTIC_PROCESS	2.20439	0.000961064		GO_PML_BODY	-1.56124	0.433262		GO_METAPHASE_ANAPHASE_TRANSITION_OF_CELL_CYCLE	2.63612	0		GO_EYE_PHOTORECEPTOR_CELL_DIFFERENTIATION	-2.01373	0.00935739		GO_RETROMER_COMPLEX	1.76482	0.0404538		GO_FATTY_ACID_LIGASE_ACTIVITY	-1.68958	0.0771358		GO_INTRAMOLECULAR_TRANSFERASE_ACTIVITY	2.20534	0.000198578		GO_PROTEIN_KINASE_A_REGULATORY_SUBUNIT_BINDING	-1.79941	0.123718		GO_SMALL_NUCLEOLAR_RIBONUCLEOPROTEIN_COMPLEX	2.20864
GO_MYELOID_LEUKOCYTE_MEDIATED_IMMUNITY	2.86784	0		GO_MITOCHONDRIAL_RESPIRATORY_CHAIN_COMPLEX_ASSEMBLY	-2.4561	0		GO_T_HELPER_1_TYPE_IMMUNE_RESPONSE	2.44081	0		GO_CYTOSOLIC_LARGE_RIBOSOMAL_SUBUNIT	-2.47844	5.63119e-05		GO_CARDIAC_CELL_DEVELOPMENT	2.2024	0.000972869		GO_GENERAL_TRANSCRIPTION_INITIATION_FACTOR_ACTIVITY	-1.55893	0.433051		GO_DNA_REPAIR	2.63337	0		GO_VACUOLAR_ACIDIFICATION	-2.01134	0.00959977		GO_REGULATION_OF_PROTEIN_IMPORT	1.76459	0.0397482		GO_NEUROPEPTIDE_RECEPTOR_BINDING	-1.688	0.0770481		GO_PRERIBOSOME_LARGE_SUBUNIT_PRECURSOR	2.20143	0.000210096		GO_EPHRIN_RECEPTOR_ACTIVITY	-1.79467	0.127633		GO_LIGASE_ACTIVITY	2.20744
GO_IMMUNE_RESPONSE_REGULATING_CELL_SURFACE_RECEPTOR_SIGNALING_PATHWAY	2.86307	0		GO_CONDENSED_NUCLEAR_CHROMOSOME	-2.4547	0		GO_NEGATIVE_REGULATION_OF_COAGULATION	2.44076	0		GO_CHROMATIN_ASSEMBLY	-2.47076	5.52494e-05		GO_SKELETAL_MYOFIBRIL_ASSEMBLY	2.20166	0.000954513		GO_POSITIVE_REGULATION_OF_NEUROLOGICAL_SYSTEM_PROCESS	-1.55865	0.425985		GO_NEGATIVE_REGULATION_OF_METAPHASE_ANAPHASE_TRANSITION_OF_CELL_CYCLE	2.63223	0		GO_CELLULAR_PIGMENTATION	-2.00952	0.00965033		GO_NUCLEOLAR_PART	1.76394	0.0393363		GO_REGULATION_OF_CIRCADIAN_SLEEP_WAKE_CYCLE	-1.68639	0.0765971		GO_ISOMERASE_ACTIVITY	2.19724	0.000206131		GO_ACTIVATION_OF_PROTEIN_KINASE_A_ACTIVITY	-1.79356	0.12646		GO_CENTROMERE_COMPLEX_ASSEMBLY	2.19616
GO_NATURAL_KILLER_CELL_MEDIATED_IMMUNITY	2.86103	0		GO_DNA_HELICASE_ACTIVITY	-2.45448	0		GO_CELL_SUBSTRATE_ADHESION	2.43704	0		GO_DNA_GEOMETRIC_CHANGE	-2.4668	7.12452e-05		GO_SKELETAL_MUSCLE_CONTRACTION	2.19576	0.00096759		GO_SENSORY_PERCEPTION_OF_TASTE	-1.55751	0.421758		GO_CHROMATIN_ASSEMBLY_OR_DISASSEMBLY	2.63029	0		GO_CILIARY_TRANSITION_ZONE	-2.00872	0.0095403		GO_OLIGOSACCHARIDE_LIPID_INTERMEDIATE_BIOSYNTHETIC_PROCESS	1.76359	0.0387299		GO_DETECTION_OF_ABIOTIC_STIMULUS	-1.68363	0.0773429		GO_T_CELL_RECEPTOR_COMPLEX	2.19444	0.000202314		GO_MAGNESIUM_DEPENDENT_PROTEIN_SERINE_THREONINE_PHOSPHATASE_ACTIVITY	-1.7932	0.124577		GO_REGULATION_OF_MITOCHONDRIAL_TRANSLATION	2.1943
GO_ANTIGEN_RECEPTOR_MEDIATED_SIGNALING_PATHWAY	2.85878	0		GO_DOUBLE_STRAND_BREAK_REPAIR	-2.42428	0		GO_PLATELET_ALPHA_GRANULE	2.43577	0		GO_ESTABLISHMENT_OF_PROTEIN_LOCALIZATION_TO_TELOMERE	-2.46598	6.99498e-05		GO_MYOSIN_FILAMENT	2.19549	0.000949997		GO_SPERM_MIDPIECE	-1.55471	0.423534		GO_COTRANSLATIONAL_PROTEIN_TARGETING_TO_MEMBRANE	2.62798	0		GO_PIGMENT_GRANULE_LOCALIZATION	-2.00489	0.00976703		GO_TRANSCRIPTION_COUPLED_NUCLEOTIDE_EXCISION_REPAIR	1.76064	0.0396192		GO_CELL_CELL_RECOGNITION	-1.68294	0.0768272		GO_IMMUNOGLOBULIN_RECEPTOR_BINDING	2.19097	0.000241144		GO_POSITIVE_REGULATION_OF_TRANSFORMING_GROWTH_FACTOR_BETA_PRODUCTION	-1.78912	0.127169		GO_NUCLEOTIDE_EXCISION_REPAIR_PREINCISION_COMPLEX_ASSEMBLY	2.18971
GO_REGULATION_OF_CELL_KILLING	2.85271	0		GO_DNA_TEMPLATED_TRANSCRIPTION_TERMINATION	-2.40938	0		GO_IMMUNOLOGICAL_SYNAPSE	2.43271	0		GO_MITOCHONDRIAL_RNA_METABOLIC_PROCESS	-2.46436	6.87007e-05		GO_POSITIVE_REGULATION_OF_CHEMOTAXIS	2.19413	0.000933033		GO_CHROMATIN_DISASSEMBLY	-1.55352	0.420084		GO_NEGATIVE_REGULATION_OF_CELL_CYCLE_PHASE_TRANSITION	2.62245	0		GO_EYE_PHOTORECEPTOR_CELL_DEVELOPMENT	-1.99629	0.0109467		GO_POSITIVE_REGULATION_OF_STRESS_FIBER_ASSEMBLY	1.76003	0.0392486		GO_AXONEMAL_DYNEIN_COMPLEX_ASSEMBLY	-1.67548	0.0792303		GO_OXIDOREDUCTASE_COMPLEX	2.18545	0.00030674		GO_ORGANELLE_MEMBRANE_CONTACT_SITE	-1.78634	0.128588		GO_DNA_REPLICATION_INITIATION	2.18113
GO_ALPHA_BETA_T_CELL_DIFFERENTIATION	2.85144	0		GO_CHROMOSOMAL_REGION	-2.40767	0		GO_LEUKOCYTE_PROLIFERATION	2.43234	0		GO_NUCLEOSOME_ORGANIZATION	-2.4595	6.74954e-05		GO_STRIATED_MUSCLE_CELL_DIFFERENTIATION	2.19365	0.000916664		GO_NUCLEOBASE_CONTAINING_COMPOUND_TRANSPORT	-1.54604	0.437504		GO_CHROMATIN_REMODELING	2.61334	0		GO_LYTIC_VACUOLE_ORGANIZATION	-1.99561	0.0108823		GO_PRERIBOSOME	1.75972	0.0387422		GO_TRIGLYCERIDE_RICH_PLASMA_LIPOPROTEIN_PARTICLE	-1.66904	0.0819057		GO_CELLULAR_RESPIRATION	2.1832	0.000315143		GO_POSITIVE_REGULATION_OF_VASCULAR_ASSOCIATED_SMOOTH_MUSCLE_CELL_MIGRATION	-1.78532	0.127668		GO_RIBOSOMAL_SUBUNIT	2.17672
GO_POSITIVE_REGULATION_OF_LEUKOCYTE_MIGRATION	2.84358	0		GO_DNA_REPLICATION_INDEPENDENT_NUCLEOSOME_ORGANIZATION	-2.40663	0		GO_REGULATION_OF_PHAGOCYTOSIS	2.43176	0		GO_BASE_EXCISION_REPAIR	-2.45622	6.63317e-05		GO_POSITIVE_REGULATION_OF_FIBROBLAST_PROLIFERATION	2.19322	0.00090086		GO_NATURAL_KILLER_CELL_ACTIVATION_INVOLVED_IN_IMMUNE_RESPONSE	-1.54433	0.435677		GO_SWI_SNF_SUPERFAMILY_TYPE_COMPLEX	2.59857	0		GO_REGULATION_OF_KETONE_BIOSYNTHETIC_PROCESS	-1.9929	0.011136		GO_REGULATION_OF_ACTIN_FILAMENT_BUNDLE_ASSEMBLY	1.75936	0.0382206		GO_CAMP_BINDING	-1.66093	0.0848681		GO_CYTOCHROME_COMPLEX_ASSEMBLY	2.18308	0.000309709		GO_ENDOTHELIAL_CELL_DEVELOPMENT	-1.78484	0.125919		GO_ORGANELLAR_LARGE_RIBOSOMAL_SUBUNIT	2.17538
GO_NEUROINFLAMMATORY_RESPONSE	2.84096	0		GO_HELICASE_ACTIVITY	-2.40591	0		GO_CELL_CHEMOTAXIS	2.43084	0		GO_REPLICATION_FORK_PROCESSING	-2.45351	6.52075e-05		GO_MUSCLE_CELL_PROLIFERATION	2.19207	0.00091307		GO_HELICASE_ACTIVITY	-1.53807	0.450383		GO_RECOMBINATIONAL_REPAIR	2.59325	0		GO_PEPTIDE_ANTIGEN_BINDING	-1.99039	0.0112992		GO_PROTEIN_DNA_COMPLEX_DISASSEMBLY	1.75681	0.0390435		GO_SLEEP	-1.66043	0.0842138		GO_NUCLEOTIDYLTRANSFERASE_ACTIVITY	2.1825	0.00030446		GO_SELECTIVE_AUTOPHAGY	-1.78369	0.125137		GO_NUCLEASE_ACTIVITY	2.16987
GO_POSITIVE_REGULATION_OF_LEUKOCYTE_PROLIFERATION	2.83928	0		GO_TRNA_MODIFICATION	-2.39551	0		GO_DEFENSE_RESPONSE_TO_VIRUS	2.43038	0		GO_NEGATIVE_REGULATION_OF_METAPHASE_ANAPHASE_TRANSITION_OF_CELL_CYCLE	-2.45336	6.41207e-05		GO_POSITIVE_REGULATION_OF_ANIMAL_ORGAN_MORPHOGENESIS	2.19134	0.000925557		GO_S_ACYLTRANSFERASE_ACTIVITY	-1.53772	0.444054		GO_CYTOSOLIC_RIBOSOME	2.59223	0		GO_ANTIGEN_PROCESSING_AND_PRESENTATION_OF_ENDOGENOUS_ANTIGEN	-1.98844	0.0114177		GO_ENDOPLASMIC_RETICULUM_GOLGI_INTERMEDIATE_COMPARTMENT_MEMBRANE	1.75676	0.0384401		GO_DENDRITE_MEMBRANE	-1.65625	0.0854342		GO_MATURATION_OF_5_8S_RRNA	2.17838	0.000338692		GO_COLLATERAL_SPROUTING	-1.78221	0.125145		GO_EXONUCLEASE_ACTIVITY_ACTIVE_WITH_EITHER_RIBO_OR_DEOXYRIBONUCLEIC_ACIDS_AND_PRODUCING_5_PHOSPHOMONOESTERS	2.16934
GO_POSITIVE_REGULATION_OF_LYMPHOCYTE_DIFFERENTIATION	2.83788	0		GO_DNA_CONFORMATION_CHANGE	-2.38959	0		GO_POSITIVE_REGULATION_OF_LYMPHOCYTE_ACTIVATION	2.42894	0		GO_NEGATIVE_REGULATION_OF_CHROMOSOME_SEGREGATION	-2.45067	6.30695e-05		GO_ENDODERM_FORMATION	2.19073	0.00093643		GO_EXTRACELLULAR_VESICLE_BIOGENESIS	-1.5366	0.440281		GO_NEGATIVE_REGULATION_OF_NUCLEAR_DIVISION	2.59111	0		GO_CILIARY_TIP	-1.98763	0.0114316		GO_POSITIVE_REGULATION_OF_PROTEIN_IMPORT	1.75651	0.0379181		GO_REGULATION_OF_CYTOLYSIS	-1.65388	0.0856552		GO_NUCLEOTIDE_EXCISION_REPAIR_DNA_INCISION	2.16826	0.000371597		GO_RESPONSE_TO_MUSCLE_STRETCH	-1.77281	0.134926		GO_RNA_PHOSPHODIESTER_BOND_HYDROLYSIS	2.16686
GO_MONONUCLEAR_CELL_MIGRATION	2.83668	0		GO_CHROMOSOME_CENTROMERIC_REGION	-2.38838	0		GO_POSITIVE_REGULATION_OF_LEUKOCYTE_PROLIFERATION	2.42848	0		GO_CHROMOSOME_CENTROMERIC_REGION	-2.44075	7.75111e-05		GO_GRANULOCYTE_MIGRATION	2.18972	0.000921327		GO_NON_MOTILE_CILIUM_ASSEMBLY	-1.52817	0.462205		GO_PROTEIN_LOCALIZATION_TO_CHROMOSOME	2.59062	0		GO_AUTOPHAGY_OF_MITOCHONDRION	-1.98625	0.0115627		GO_REGULATION_OF_CARTILAGE_DEVELOPMENT	1.75543	0.0380218		GO_NEGATIVE_REGULATION_OF_AMINE_TRANSPORT	-1.6525	0.0854298		GO_PRECATALYTIC_SPLICEOSOME	2.15441	0.000403295		GO_POSITIVE_REGULATION_OF_DENDRITIC_SPINE_DEVELOPMENT	-1.77148	0.134606		GO_DNA_GEOMETRIC_CHANGE	2.16675
GO_NEUTROPHIL_MIGRATION	2.83427	0		GO_CHROMOSOME_SEPARATION	-2.38507	0		GO_INTERFERON_GAMMA_PRODUCTION	2.42752	0		GO_PROTEIN_LOCALIZATION_TO_KINETOCHORE	-2.4282	7.62807e-05		GO_MUSCLE_TISSUE_DEVELOPMENT	2.18713	0.000906702		GO_ENTRAINMENT_OF_CIRCADIAN_CLOCK	-1.52384	0.469991		GO_DOUBLE_STRAND_BREAK_REPAIR	2.58847	0		GO_AUTOPHAGOSOME	-1.98602	0.0114189		GO_BONE_MORPHOGENESIS	1.75444	0.0378975		GO_NEURON_PROJECTION_MEMBRANE	-1.65057	0.0857404		GO_MATURATION_OF_LSU_RRNA	2.15393	0.000396894		GO_REGULATION_OF_MUSCLE_CELL_DIFFERENTIATION	-1.77072	0.133486		GO_DNA_REPLICATION	2.16344
GO_T_CELL_PROLIFERATION	2.82831	0		GO_CELL_CYCLE_DNA_REPLICATION	-2.3815	0		GO_REGULATION_OF_ALPHA_BETA_T_CELL_ACTIVATION	2.42702	0		GO_SISTER_CHROMATID_COHESION	-2.42077	9.08683e-05		GO_BONE_DEVELOPMENT	2.18543	0.000917453		GO_TELOMERIC_DNA_BINDING	-1.52279	0.466012		GO_CHROMATIN_ASSEMBLY	2.58367	0		GO_PHAGOCYTIC_VESICLE_MEMBRANE	-1.98261	0.011775		GO_TRANSCRIPTION_ELONGATION_FROM_RNA_POLYMERASE_I_PROMOTER	1.75162	0.038882		GO_CALCIUM_CHANNEL_COMPLEX	-1.64794	0.0863674		GO_WATER_SOLUBLE_VITAMIN_METABOLIC_PROCESS	2.15253	0.000390692		GO_HISTONE_H2A_MONOUBIQUITINATION	-1.77055	0.131561		GO_NUCLEOBASE_BIOSYNTHETIC_PROCESS	2.15671
GO_TUMOR_NECROSIS_FACTOR_SUPERFAMILY_CYTOKINE_PRODUCTION	2.82744	0		GO_RRNA_BINDING	-2.37246	0		GO_POSITIVE_REGULATION_OF_INFLAMMATORY_RESPONSE	2.42573	0		GO_DNA_REPAIR	-2.42059	8.94703e-05		GO_MONOCYTE_CHEMOTAXIS	2.18518	0.000928105		GO_CILIUM_MOVEMENT	-1.52227	0.460508		GO_SIGNAL_TRANSDUCTION_INVOLVED_IN_CELL_CYCLE_CHECKPOINT	2.58347	0		GO_RECYCLING_ENDOSOME_MEMBRANE	-1.98166	0.0117828		GO_MORPHOGENESIS_OF_AN_EPITHELIAL_SHEET	1.75118	0.0385451		GO_LIGAND_GATED_CATION_CHANNEL_ACTIVITY	-1.64756	0.0856831		GO_PYRIMIDINE_NUCLEOSIDE_MONOPHOSPHATE_BIOSYNTHETIC_PROCESS	2.14235	0.000492774		GO_PROSTANOID_METABOLIC_PROCESS	-1.76952	0.130768		GO_EXODEOXYRIBONUCLEASE_ACTIVITY	2.15356
GO_TERTIARY_GRANULE	2.81674	0		GO_ORGANELLE_INNER_MEMBRANE	-2.36995	0		GO_GRANULOCYTE_MIGRATION	2.42562	0		GO_CHROMOSOME_SEGREGATION	-2.41264	0.000103099		GO_PATHWAY_RESTRICTED_SMAD_PROTEIN_PHOSPHORYLATION	2.1844	0.000914043		GO_CILIARY_BASAL_BODY_PLASMA_MEMBRANE_DOCKING	-1.51972	0.46293		GO_CELL_CYCLE_G1_S_PHASE_TRANSITION	2.57483	0		GO_VESICLE_DOCKING	-1.98137	0.0116043		GO_POSITIVE_REGULATION_OF_CELLULAR_RESPONSE_TO_TRANSFORMING_GROWTH_FACTOR_BETA_STIMULUS	1.75098	0.0380611		GO_DEFENSE_RESPONSE_TO_GRAM_NEGATIVE_BACTERIUM	-1.64183	0.0881668		GO_TELOMERASE_RNA_LOCALIZATION	2.14161	0.000485307		GO_UBIQUITIN_BINDING	-1.76886	0.129738		GO_NUCLEAR_DNA_REPLICATION	2.14582
GO_CYTOKINE_RECEPTOR_ACTIVITY	2.81604	0		GO_CHROMOSOME_ORGANIZATION_INVOLVED_IN_MEIOTIC_CELL_CYCLE	-2.36686	0		GO_PHAGOCYTOSIS	2.42496	0		GO_DNA_REPLICATION	-2.41122	0.000115808		GO_POSITIVE_REGULATION_OF_LOCOMOTION	2.17866	0.00104698		GO_PEPTIDYL_TYROSINE_DEPHOSPHORYLATION	-1.51965	0.456245		GO_DNA_DEPENDENT_DNA_REPLICATION_MAINTENANCE_OF_FIDELITY	2.56927	0		GO_VACUOLAR_PART	-1.98037	0.0115604		GO_DNA_TEMPLATED_TRANSCRIPTION_ELONGATION	1.7499	0.0381681		GO_MYOFIBRIL_ASSEMBLY	-1.64177	0.0872829		GO_CHAPERONE_COMPLEX	2.14074	0.000478064		GO_MUSCLE_FILAMENT_SLIDING	-1.76876	0.12788		GO_HOMOLOGOUS_RECOMBINATION	2.14537
GO_B_CELL_PROLIFERATION	2.81494	0		GO_DNA_GEOMETRIC_CHANGE	-2.35717	0		GO_REGULATION_OF_RESPONSE_TO_CYTOKINE_STIMULUS	2.42356	0		GO_KINETOCHORE_ORGANIZATION	-2.41055	0.000114105		GO_STRUCTURAL_CONSTITUENT_OF_RIBOSOME	2.17796	0.00103159		GO_H4_HISTONE_ACETYLTRANSFERASE_COMPLEX	-1.5153	0.464933		GO_DNA_RECOMBINATION	2.5691	0		GO_PRIMARY_ACTIVE_TRANSMEMBRANE_TRANSPORTER_ACTIVITY	-1.97814	0.0119125		GO_ENDOLYSOSOME	1.74983	0.0376344		GO_G_PROTEIN_COUPLED_AMINE_RECEPTOR_ACTIVITY	-1.63443	0.0902778		GO_DNA_DEPENDENT_DNA_REPLICATION	2.14016	0.000471034		GO_NEGATIVE_REGULATION_OF_CELLULAR_RESPONSE_TO_INSULIN_STIMULUS	-1.76869	0.126134		GO_NUCLEOTIDE_EXCISION_REPAIR_DNA_INCISION	2.14092
GO_REGULATION_OF_ALPHA_BETA_T_CELL_ACTIVATION	2.81302	0		GO_RIBOSOME_ASSEMBLY	-2.35455	0		GO_T_CELL_DIFFERENTIATION_INVOLVED_IN_IMMUNE_RESPONSE	2.42311	0		GO_METAPHASE_ANAPHASE_TRANSITION_OF_CELL_CYCLE	-2.40857	0.000112451		GO_EXTRACELLULAR_MATRIX_COMPONENT	2.17114	0.00115852		GO_N_ACETYLTRANSFERASE_ACTIVITY	-1.51525	0.458345		GO_SIGNAL_TRANSDUCTION_BY_P53_CLASS_MEDIATOR	2.56781	0		GO_AUTOPHAGOSOME_MATURATION	-1.97694	0.011899		GO_POSITIVE_REGULATION_OF_PROTEIN_LOCALIZATION_TO_NUCLEUS	1.74921	0.0373756		GO_CILIUM_OR_FLAGELLUM_DEPENDENT_CELL_MOTILITY	-1.61883	0.0990243		GO_DNA_REPLICATION_INITIATION	2.13737	0.000498307		GO_POSITIVE_REGULATION_OF_AUTOPHAGY	-1.765	0.12884		GO_MITOTIC_SISTER_CHROMATID_SEGREGATION	2.14059
GO_NATURAL_KILLER_CELL_ACTIVATION	2.81035	0		GO_SM_LIKE_PROTEIN_FAMILY_COMPLEX	-2.34913	0		GO_CD4_POSITIVE_ALPHA_BETA_T_CELL_ACTIVATION	2.42135	0		GO_RIBOSOMAL_SMALL_SUBUNIT_BIOGENESIS	-2.40745	0.000110844		GO_INTEGRIN_BINDING	2.16241	0.00125827		GO_POSITIVE_REGULATION_OF_DOUBLE_STRAND_BREAK_REPAIR	-1.50593	0.485018		GO_INTERSTRAND_CROSS_LINK_REPAIR	2.56647	0		GO_REGULATION_OF_MACROAUTOPHAGY	-1.97547	0.0119385		GO_TRANSCRIPTION_BY_RNA_POLYMERASE_I	1.74779	0.0375965		GO_MYOSIN_COMPLEX	-1.60988	0.103336		GO_RNA_MODIFICATION	2.13629	0.000524462		GO_ROUGH_ENDOPLASMIC_RETICULUM_MEMBRANE	-1.762	0.131226		GO_TETRAPYRROLE_BIOSYNTHETIC_PROCESS	2.13709
GO_MYELOID_LEUKOCYTE_DIFFERENTIATION	2.80754	0		GO_CYTOPLASMIC_TRANSLATION	-2.34346	0		GO_REGULATION_OF_CYTOKINE_PRODUCTION_INVOLVED_IN_IMMUNE_RESPONSE	2.41749	0		GO_TASTE_RECEPTOR_ACTIVITY	-2.40425	0.000109283		GO_RIBOSOME	2.16134	0.00124055		GO_PURINE_NTP_DEPENDENT_HELICASE_ACTIVITY	-1.50302	0.489139		GO_NUCLEAR_TRANSCRIBED_MRNA_CATABOLIC_PROCESS	2.56443	0		GO_ER_TO_GOLGI_TRANSPORT_VESICLE_MEMBRANE	-1.97416	0.0120109		GO_POSITIVE_REGULATION_OF_CELL_CYCLE_G1_S_PHASE_TRANSITION	1.74635	0.0377308		GO_POSITIVE_REGULATION_OF_NEUROTRANSMITTER_SECRETION	-1.60982	0.102366		GO_NUCLEOTIDE_EXCISION_REPAIR	2.13102	0.000583269		GO_ANION_CATION_SYMPORTER_ACTIVITY	-1.76161	0.12984		GO_SNORNA_BINDING	2.12846
GO_COLLAGEN_CONTAINING_EXTRACELLULAR_MATRIX	2.8051	0		GO_RNA_SPLICING_VIA_TRANSESTERIFICATION_REACTIONS	-2.33931	0		GO_POSITIVE_REGULATION_OF_HEMOPOIESIS	2.41736	0		GO_COTRANSLATIONAL_PROTEIN_TARGETING_TO_MEMBRANE	-2.40195	0.000107765		GO_MUSCLE_ORGAN_MORPHOGENESIS	2.15436	0.00140399		GO_DEMETHYLASE_ACTIVITY	-1.50039	0.492107		GO_STRUCTURAL_CONSTITUENT_OF_RIBOSOME	2.56192	0		GO_VESICLE_ORGANIZATION	-1.97392	0.0118779		GO_ENDOPLASMIC_RETICULUM_TO_GOLGI_VESICLE_MEDIATED_TRANSPORT	1.74588	0.0374687		GO_ACUTE_INFLAMMATORY_RESPONSE_TO_ANTIGENIC_STIMULUS	-1.60667	0.103546		GO_POSITIVE_REGULATION_OF_TELOMERASE_RNA_LOCALIZATION_TO_CAJAL_BODY	2.12289	0.000640043		GO_NEGATIVE_REGULATION_OF_AXON_EXTENSION	-1.75521	0.135972		GO_CONDENSED_CHROMOSOME_CENTROMERIC_REGION	2.12114
GO_REGULATION_OF_ADAPTIVE_IMMUNE_RESPONSE	2.80336	0		GO_REPLICATION_FORK	-2.33694	0		GO_MYELOID_LEUKOCYTE_MIGRATION	2.40899	0		GO_ATP_DEPENDENT_CHROMATIN_REMODELING	-2.39733	0.000106289		GO_SARCOMERE_ORGANIZATION	2.15267	0.00142889		GO_RNA_LOCALIZATION	-1.494	0.509209		GO_POSITIVE_REGULATION_OF_CELL_CYCLE_PROCESS	2.56163	0		GO_SNAP_RECEPTOR_ACTIVITY	-1.96696	0.0127554		GO_GOLGI_ASSOCIATED_VESICLE_MEMBRANE	1.74506	0.0373039		GO_DETECTION_OF_TEMPERATURE_STIMULUS	-1.60593	0.102957		GO_SMALL_SUBUNIT_PROCESSOME	2.12023	0.000641891		GO_ARF_PROTEIN_SIGNAL_TRANSDUCTION	-1.75354	0.136259		GO_RIBOSOME	2.1192
GO_PHAGOCYTIC_VESICLE	2.79775	0		GO_MEIOSIS_I_CELL_CYCLE_PROCESS	-2.32819	0		GO_SUBSTRATE_ADHESION_DEPENDENT_CELL_SPREADING	2.40886	0		GO_RECOMBINATIONAL_REPAIR	-2.39628	0.000104853		GO_CARDIAC_MUSCLE_CELL_DIFFERENTIATION	2.14569	0.00149818		GO_9PLUS0_NON_MOTILE_CILIUM	-1.49253	0.508162		GO_DNA_GEOMETRIC_CHANGE	2.56029	0		GO_ORGANELLE_SUBCOMPARTMENT	-1.96658	0.0126001		GO_TRANSLATION_INITIATION_FACTOR_ACTIVITY	1.745	0.036838		GO_REGULATION_OF_GLUTAMATE_SECRETION	-1.59507	0.109188		GO_TRNA_BINDING	2.11948	0.000643806		GO_PEPTIDE_ANTIGEN_BINDING	-1.75267	0.135463		GO_DEOXYRIBONUCLEASE_ACTIVITY	2.11629
GO_POSITIVE_REGULATION_OF_CYTOKINE_PRODUCTION	2.79704	0		GO_RNA_METHYLTRANSFERASE_ACTIVITY	-2.32508	0		GO_SIDE_OF_MEMBRANE	2.40677	0		GO_NUCLEAR_REPLICATION_FORK	-2.39395	0.000103455		GO_ARTERY_MORPHOGENESIS	2.13826	0.00165208		GO_PROTEIN_TYROSINE_PHOSPHATASE_ACTIVITY	-1.491	0.506955		GO_MRNA_TRANSPORT	2.55632	0		GO_ENERGY_COUPLED_PROTON_TRANSMEMBRANE_TRANSPORT_AGAINST_ELECTROCHEMICAL_GRADIENT	-1.96536	0.0126127		GO_EPIBOLY	1.74417	0.0367118		GO_POTASSIUM_CHANNEL_ACTIVITY	-1.5838	0.1155		GO_NCRNA_3_END_PROCESSING	2.11876	0.000645746		GO_NEUROPILIN_BINDING	-1.75044	0.136202		GO_NUCLEOTIDYLTRANSFERASE_ACTIVITY	2.11483
GO_B_CELL_ACTIVATION	2.79508	0		GO_CYTOSOLIC_SMALL_RIBOSOMAL_SUBUNIT	-2.31539	0		GO_REGULATION_OF_ADAPTIVE_IMMUNE_RESPONSE	2.40529	0		GO_CELL_CYCLE_DNA_REPLICATION	-2.39365	0.000102094		GO_STRIATED_MUSCLE_ADAPTATION	2.13284	0.00175903		GO_HISTONE_METHYLTRANSFERASE_COMPLEX	-1.49024	0.502962		GO_CONDENSED_NUCLEAR_CHROMOSOME_CENTROMERIC_REGION	2.55292	0		GO_CILIUM	-1.96303	0.0128613		GO_CELLULAR_RESPONSE_TO_FLUID_SHEAR_STRESS	1.74148	0.03799		GO_SPERM_EGG_RECOGNITION	-1.58369	0.114478		GO_ELECTRON_TRANSPORT_CHAIN	2.10628	0.000770167		GO_ESTABLISHMENT_OF_ENDOTHELIAL_BARRIER	-1.74281	0.144221		GO_TERMINATION_OF_RNA_POLYMERASE_II_TRANSCRIPTION	2.11409
GO_CELL_SUBSTRATE_ADHESION	2.79368	0		GO_REGULATION_OF_DNA_DEPENDENT_DNA_REPLICATION	-2.31288	0		GO_TERTIARY_GRANULE_MEMBRANE	2.40446	0		GO_MATURATION_OF_LSU_RRNA	-2.38855	0.000100768		GO_PROTEOGLYCAN_BINDING	2.13042	0.00186316		GO_PROTEIN_MONOUBIQUITINATION	-1.4902	0.496605		GO_NUCLEOSOME_ORGANIZATION	2.55146	0		GO_MICROBODY_PART	-1.96132	0.0129667		GO_SUBSTRATE_ADHESION_DEPENDENT_CELL_SPREADING	1.74011	0.0383659		GO_MONOVALENT_INORGANIC_ANION_HOMEOSTASIS	-1.58203	0.114511		GO_NUCLEIC_ACID_PHOSPHODIESTER_BOND_HYDROLYSIS	2.09891	0.000891884		GO_C21_STEROID_HORMONE_METABOLIC_PROCESS	-1.7401	0.145962		GO_90S_PRERIBOSOME	2.11096
GO_POSITIVE_REGULATION_OF_HEMOPOIESIS	2.78857	0		GO_NADH_DEHYDROGENASE_COMPLEX_ASSEMBLY	-2.31078	0		GO_LYSOSOMAL_LUMEN	2.40156	0		GO_RNA_MODIFICATION	-2.38344	0.000112119		GO_POSITIVE_REGULATION_OF_PATHWAY_RESTRICTED_SMAD_PROTEIN_PHOSPHORYLATION	2.12955	0.00183927		GO_PROTEIN_SERINE_THREONINE_PHOSPHATASE_COMPLEX	-1.48889	0.494882		GO_SPINDLE_ASSEMBLY	2.55084	0		GO_POST_GOLGI_VESICLE_MEDIATED_TRANSPORT	-1.96021	0.0129568		GO_POSITIVE_REGULATION_OF_CELLULAR_AMIDE_METABOLIC_PROCESS	1.73959	0.0382125		GO_COA_HYDROLASE_ACTIVITY	-1.58165	0.113725		GO_FOLIC_ACID_METABOLIC_PROCESS	2.09218	0.00100059		GO_PARTURITION	-1.73653	0.148726		GO_EXONUCLEASE_ACTIVITY	2.10821
GO_COMPLEMENT_ACTIVATION	2.78778	0		GO_ORGANELLAR_SMALL_RIBOSOMAL_SUBUNIT	-2.31036	0		GO_PLATELET_ACTIVATION	2.39942	0		GO_CHROMOSOMAL_REGION	-2.37787	0.000134884		GO_HEART_VALVE_DEVELOPMENT	2.12536	0.00189753		GO_ORGANELLE_TRANSPORT_ALONG_MICROTUBULE	-1.48635	0.498268		GO_NEGATIVE_REGULATION_OF_CELL_CYCLE_PROCESS	2.54841	0		GO_CILIUM_MOVEMENT	-1.95758	0.0132099		GO_RNA_POLYMERASE_COMPLEX	1.73914	0.0380156		GO_REGULATION_OF_AMPA_RECEPTOR_ACTIVITY	-1.57688	0.115777		GO_REPLICATION_FORK	2.09059	0.00102783		GO_MODIFICATION_DEPENDENT_PROTEIN_BINDING	-1.73573	0.147657		GO_RRNA_METHYLATION	2.1082
GO_LYMPHOCYTE_COSTIMULATION	2.78755	0		GO_SPLICEOSOMAL_SNRNP_ASSEMBLY	-2.30927	0		GO_INTEGRIN_BINDING	2.39885	0		GO_TRNA_TRANSPORT	-2.37362	0.000133198		GO_CRANIOFACIAL_SUTURE_MORPHOGENESIS	2.12313	0.00191493		GO_UBIQUITIN_LIGASE_COMPLEX	-1.48617	0.492785		GO_REGULATION_OF_DNA_DEPENDENT_DNA_REPLICATION	2.54215	0		GO_TRANSPORT_VESICLE_MEMBRANE	-1.95335	0.0136567		GO_COPPER_ION_TRANSPORT	1.73836	0.0379882		GO_MAINTENANCE_OF_GASTROINTESTINAL_EPITHELIUM	-1.56881	0.120142		GO_CLEAVAGE_INVOLVED_IN_RRNA_PROCESSING	2.09002	0.00103488		GO_REGULATION_OF_DENDRITIC_SPINE_DEVELOPMENT	-1.73572	0.145827		GO_STRUCTURAL_CONSTITUENT_OF_RIBOSOME	2.10755
GO_TERTIARY_GRANULE_MEMBRANE	2.78729	0		GO_DAMAGED_DNA_BINDING	-2.30792	0		GO_POSITIVE_REGULATION_OF_LYMPHOCYTE_DIFFERENTIATION	2.39854	0		GO_STRUCTURAL_CONSTITUENT_OF_RIBOSOME	-2.37104	0.000131553		GO_ATRIOVENTRICULAR_VALVE_DEVELOPMENT	2.12151	0.00191177		GO_POSITIVE_REGULATION_OF_UBIQUITIN_PROTEIN_TRANSFERASE_ACTIVITY	-1.48299	0.498195		GO_MITOTIC_SPINDLE_ORGANIZATION	2.54058	0		GO_SPECTRIN_BINDING	-1.95275	0.0135941		GO_VENTRICULAR_SEPTUM_MORPHOGENESIS	1.73721	0.0381947		GO_AXON_INITIAL_SEGMENT	-1.56636	0.120676		GO_OXIDATIVE_PHOSPHORYLATION	2.08745	0.00108018		GO_RECYCLING_ENDOSOME_MEMBRANE	-1.7312	0.150106		GO_IMMUNOGLOBULIN_COMPLEX	2.09613
GO_FICOLIN_1_RICH_GRANULE_MEMBRANE	2.78169	0		GO_NUCLEAR_TRANSCRIBED_MRNA_CATABOLIC_PROCESS	-2.30572	0		GO_SECRETORY_GRANULE_MEMBRANE	2.3975	0		GO_DOUBLE_STRAND_BREAK_REPAIR	-2.36822	0.000141796		GO_COLLAGEN_BIOSYNTHETIC_PROCESS	2.11998	0.00192881		GO_REGULATION_OF_PROTEIN_SUMOYLATION	-1.4819	0.496238		GO_KINETOCHORE_ORGANIZATION	2.53941	0		GO_ATPASE_ACTIVITY_COUPLED_TO_TRANSMEMBRANE_MOVEMENT_OF_IONS_ROTATIONAL_MECHANISM	-1.94866	0.0141303		GO_PROTEIN_EXIT_FROM_ENDOPLASMIC_RETICULUM	1.73694	0.0379359		GO_AROMATASE_ACTIVITY	-1.56041	0.123638		GO_MATURATION_OF_SSU_RRNA	2.08724	0.00107658		GO_EPITHELIAL_TUBE_BRANCHING_INVOLVED_IN_LUNG_MORPHOGENESIS	-1.72994	0.149825		GO_SMALL_RIBOSOMAL_SUBUNIT	2.09228
GO_CYTOKINE_BINDING	2.78119	0		GO_RNA_3_END_PROCESSING	-2.30508	0		GO_POSITIVE_REGULATION_OF_TUMOR_NECROSIS_FACTOR_SUPERFAMILY_CYTOKINE_PRODUCTION	2.39229	0		GO_CONDENSED_NUCLEAR_CHROMOSOME	-2.36167	0.000174963		GO_NEGATIVE_REGULATION_OF_EMBRYONIC_DEVELOPMENT	2.11994	0.00190557		GO_RNA_HELICASE_ACTIVITY	-1.48015	0.496488		GO_DAMAGED_DNA_BINDING	2.53838	0		GO_TRANSPORT_VESICLE	-1.94645	0.0142988		GO_MAMMARY_GLAND_DUCT_MORPHOGENESIS	1.73553	0.0382507		GO_RESPONSE_TO_PROTOZOAN	-1.5528	0.128482		GO_INTRINSIC_COMPONENT_OF_MITOCHONDRIAL_INNER_MEMBRANE	2.08401	0.00113895		GO_POSITIVE_REGULATION_OF_DENDRITE_MORPHOGENESIS	-1.72727	0.152036		GO_REGULATION_OF_CHROMOSOME_SEPARATION	2.07664
GO_T_CELL_DIFFERENTIATION_INVOLVED_IN_IMMUNE_RESPONSE	2.7775	0		GO_SINGLE_STRANDED_DNA_BINDING	-2.30472	0		GO_NEGATIVE_REGULATION_OF_CELL_CELL_ADHESION	2.39201	0		GO_RIBOSOMAL_SUBUNIT	-2.36156	0.00017288		GO_ACTOMYOSIN_STRUCTURE_ORGANIZATION	2.11877	0.00190266		GO_INTRACILIARY_TRANSPORT	-1.47617	0.505143		GO_DNA_HELICASE_ACTIVITY	2.52425	0		GO_COATED_VESICLE_MEMBRANE	-1.94586	0.0142016		GO_CORE_PROMOTER_SEQUENCE_SPECIFIC_DNA_BINDING	1.73551	0.0378177		GO_POSITIVE_REGULATION_OF_AMINO_ACID_TRANSPORT	-1.54215	0.135003		GO_LIGASE_ACTIVITY_FORMING_CARBON_OXYGEN_BONDS	2.07964	0.00123683		GO_REGULATION_OF_RHO_PROTEIN_SIGNAL_TRANSDUCTION	-1.72693	0.150849		GO_MITOCHONDRIAL_RNA_METABOLIC_PROCESS	2.07224
GO_REGULATION_OF_PHAGOCYTOSIS	2.77541	0		GO_ATP_DEPENDENT_DNA_HELICASE_ACTIVITY	-2.30236	0		GO_POSITIVE_REGULATION_OF_PHAGOCYTOSIS	2.39183	0		GO_PROTEIN_DNA_COMPLEX_SUBUNIT_ORGANIZATION	-2.35887	0.000170846		GO_POSITIVE_REGULATION_OF_FAT_CELL_DIFFERENTIATION	2.11697	0.00189871		GO_PRC1_COMPLEX	-1.47567	0.501049		GO_REGULATION_OF_NUCLEAR_DIVISION	2.52252	0		GO_POSITIVE_REGULATION_OF_NUCLEOTIDE_BIOSYNTHETIC_PROCESS	-1.94301	0.0145353		GO_HISTONE_PHOSPHORYLATION	1.73496	0.0377389		GO_RETINA_LAYER_FORMATION	-1.54019	0.135389		GO_ATP_SYNTHESIS_COUPLED_ELECTRON_TRANSPORT	2.07863	0.00124967		GO_REGULATION_OF_PEPTIDYL_SERINE_PHOSPHORYLATION_OF_STAT_PROTEIN	-1.7245	0.152489		GO_CHROMATIN_REMODELING_AT_CENTROMERE	2.07193
GO_SPECIFIC_GRANULE_MEMBRANE	2.7722	0		GO_REGULATION_OF_CHROMOSOME_SEGREGATION	-2.30117	6.38952e-06		GO_EXTRACELLULAR_MATRIX_STRUCTURAL_CONSTITUENT	2.39022	0		GO_DNA_STRAND_ELONGATION	-2.35884	0.00016886		GO_CARDIAC_MUSCLE_TISSUE_DEVELOPMENT	2.11361	0.00195209		GO_PRODUCTION_OF_SMALL_RNA_INVOLVED_IN_GENE_SILENCING_BY_RNA	-1.47557	0.495598		GO_MITOTIC_DNA_INTEGRITY_CHECKPOINT	2.51246	0		GO_SNARE_COMPLEX	-1.94056	0.014935		GO_SH2_DOMAIN_BINDING	1.7345	0.0374645		GO_REGULATION_OF_NEUROTRANSMITTER_TRANSPORT	-1.53926	0.135118		GO_CATALYTIC_ACTIVITY_ACTING_ON_RNA	2.07496	0.00130788		GO_REGULATION_OF_RAS_PROTEIN_SIGNAL_TRANSDUCTION	-1.72403	0.151247		GO_METAPHASE_ANAPHASE_TRANSITION_OF_CELL_CYCLE	2.0697
GO_POSITIVE_REGULATION_OF_DEFENSE_RESPONSE	2.77125	0		GO_MEIOTIC_CHROMOSOME_SEGREGATION	-2.30105	6.31607e-06		GO_CELLULAR_RESPONSE_TO_VASCULAR_ENDOTHELIAL_GROWTH_FACTOR_STIMULUS	2.38953	0		GO_NCRNA_EXPORT_FROM_NUCLEUS	-2.35783	0.000166919		GO_NEGATIVE_REGULATION_OF_MYOBLAST_DIFFERENTIATION	2.11075	0.0019858		GO_PALMITOYLTRANSFERASE_ACTIVITY	-1.47226	0.502488		GO_TRNA_TRANSPORT	2.50565	0		GO_ATP_HYDROLYSIS_COUPLED_TRANSMEMBRANE_TRANSPORT	-1.9394	0.0149744		GO_SM_LIKE_PROTEIN_FAMILY_COMPLEX	1.73335	0.0377493		GO_SYNAPTIC_VESICLE_EXOCYTOSIS	-1.53747	0.135471		GO_NUCLEOTIDE_EXCISION_REPAIR_PREINCISION_COMPLEX_STABILIZATION	2.05597	0.00170682		GO_NUCLEAR_SPECK	-1.72233	0.151826		GO_CELL_CYCLE_DNA_REPLICATION	2.06354
GO_POSITIVE_REGULATION_OF_CYTOKINE_BIOSYNTHETIC_PROCESS	2.77004	0		GO_DNA_PACKAGING	-2.30076	6.2443e-06		GO_INTERLEUKIN_1_BETA_PRODUCTION	2.38698	0		GO_DNA_PACKAGING	-2.35576	0.000176849		GO_MESENCHYME_MORPHOGENESIS	2.11029	0.00196323		GO_PHOSPHOPROTEIN_PHOSPHATASE_ACTIVITY	-1.47223	0.496866		GO_CHROMOSOME_ORGANIZATION_INVOLVED_IN_MEIOTIC_CELL_CYCLE	2.50261	0		GO_CARBOHYDRATE_PHOSPHORYLATION	-1.93566	0.015471		GO_IMPORT_INTO_NUCLEUS	1.73326	0.0373632		GO_POSITIVE_REGULATION_OF_OLIGODENDROCYTE_DIFFERENTIATION	-1.53555	0.135942		GO_CELLULAR_AMINO_ACID_METABOLIC_PROCESS	2.05555	0.00170495		GO_POSITIVE_REGULATION_OF_LIPID_KINASE_ACTIVITY	-1.72128	0.151545		GO_NUCLEAR_REPLICATION_FORK	2.06033
GO_NEGATIVE_REGULATION_OF_CELL_ACTIVATION	2.7696	0		GO_PRECATALYTIC_SPLICEOSOME	-2.29862	6.17414e-06		GO_POSITIVE_REGULATION_OF_RESPONSE_TO_EXTERNAL_STIMULUS	2.38516	0		GO_SISTER_CHROMATID_SEGREGATION	-2.34307	0.000207858		GO_CHONDROCYTE_DIFFERENTIATION_INVOLVED_IN_ENDOCHONDRAL_BONE_MORPHOGENESIS	2.10984	0.00195946		GO_TRANSMEMBRANE_RECEPTOR_PROTEIN_PHOSPHATASE_ACTIVITY	-1.47219	0.491412		GO_REGULATION_OF_TRANSCRIPTION_INVOLVED_IN_G1_S_TRANSITION_OF_MITOTIC_CELL_CYCLE	2.49727	0		GO_POSITIVE_REGULATION_OF_MACROAUTOPHAGY	-1.93114	0.0160538		GO_PROTEASOME_ACCESSORY_COMPLEX	1.73058	0.0383957		GO_RETINA_MORPHOGENESIS_IN_CAMERA_TYPE_EYE	-1.52664	0.141414		GO_IMMUNOGLOBULIN_COMPLEX	2.0434	0.00197594		GO_REGULATION_OF_MACROAUTOPHAGY	-1.71688	0.155536		GO_PROTEIN_LOCALIZATION_TO_CHROMOSOME_TELOMERIC_REGION	2.05268
GO_LYMPHOCYTE_ACTIVATION_INVOLVED_IN_IMMUNE_RESPONSE	2.75978	0		GO_LIGASE_ACTIVITY_FORMING_CARBON_OXYGEN_BONDS	-2.2979	6.10554e-06		GO_REGULATION_OF_LYMPHOCYTE_ACTIVATION	2.37807	0		GO_TRANSFERASE_ACTIVITY_TRANSFERRING_ONE_CARBON_GROUPS	-2.34188	0.000205549		GO_POSITIVE_REGULATION_OF_BIOMINERAL_TISSUE_DEVELOPMENT	2.10691	0.00204658		GO_PHOTORECEPTOR_INNER_SEGMENT	-1.46852	0.498626		GO_RNA_LOCALIZATION	2.49667	0		GO_DICARBOXYLIC_ACID_TRANSPORT	-1.93109	0.0158884		GO_POSITIVE_REGULATION_OF_INTRACELLULAR_PROTEIN_TRANSPORT	1.72914	0.0387972		GO_VOLTAGE_GATED_ION_CHANNEL_ACTIVITY	-1.52549	0.141142		GO_LIGASE_ACTIVITY	2.04097	0.002024		GO_RNA_POLYMERASE_II_DISTAL_ENHANCER_SEQUENCE_SPECIFIC_DNA_BINDING	-1.71622	0.154622		GO_OLIGOSACCHARIDE_LIPID_INTERMEDIATE_BIOSYNTHETIC_PROCESS	2.05224
GO_GLIAL_CELL_ACTIVATION	2.75902	0		GO_CHROMATIN_ASSEMBLY	-2.29567	6.03844e-06		GO_REGULATION_OF_IMMUNE_EFFECTOR_PROCESS	2.37761	0		GO_REGULATION_OF_SISTER_CHROMATID_SEGREGATION	-2.33676	0.000213697		GO_MITOCHONDRIAL_TRANSLATIONAL_TERMINATION	2.1063	0.00202409		GO_MULTI_ORGANISM_LOCALIZATION	-1.46712	0.497998		GO_G1_DNA_DAMAGE_CHECKPOINT	2.49589	0		GO_PEROXISOME_ORGANIZATION	-1.9306	0.0157544		GO_FACE_DEVELOPMENT	1.72884	0.0386197		GO_VOLTAGE_GATED_CATION_CHANNEL_ACTIVITY	-1.52153	0.143088		GO_ESTABLISHMENT_OF_PROTEIN_LOCALIZATION_TO_MITOCHONDRIAL_MEMBRANE	2.03728	0.0021306		GO_COVALENT_CHROMATIN_MODIFICATION	-1.71482	0.154635		GO_S_ADENOSYLMETHIONINE_DEPENDENT_METHYLTRANSFERASE_ACTIVITY	2.05078
GO_RESPONSE_TO_CHEMOKINE	2.75777	0		GO_REGULATION_OF_CHROMOSOME_SEPARATION	-2.29041	5.97281e-06		GO_LYMPHOCYTE_MIGRATION	2.37635	0		GO_REGULATION_OF_TRANSLATIONAL_FIDELITY	-2.3342	0.00022254		GO_CELL_SUBSTRATE_JUNCTION	2.10423	0.00200209		GO_HISTONE_H3_K9_METHYLATION	-1.46642	0.495048		GO_SPINDLE_POLE	2.48801	0		GO_ESCRT_COMPLEX	-1.93023	0.0156901		GO_SOMATIC_STEM_CELL_POPULATION_MAINTENANCE	1.72669	0.0392558		GO_BICARBONATE_TRANSMEMBRANE_TRANSPORTER_ACTIVITY	-1.5166	0.145702		GO_DEOXYRIBOSE_PHOSPHATE_CATABOLIC_PROCESS	2.03152	0.00221767		GO_OXIDOREDUCTASE_ACTIVITY_ACTING_ON_PAIRED_DONORS_WITH_INCORPORATION_OR_REDUCTION_OF_MOLECULAR_OXYGEN_NAD_P_H_AS_ONE_DONOR_AND_INCORPORATION_OF_ONE_ATOM_OF_OXYGEN	-1.71325	0.155077		GO_POSITIVE_REGULATION_OF_TELOMERASE_RNA_LOCALIZATION_TO_CAJAL_BODY	2.05053
GO_REGULATION_OF_CELL_SUBSTRATE_ADHESION	2.75433	0		GO_NEGATIVE_REGULATION_OF_CHROMOSOME_ORGANIZATION	-2.28407	5.90859e-06		GO_CELL_SUBSTRATE_JUNCTION	2.3756	0		GO_REGULATION_OF_CHROMOSOME_SEPARATION	-2.33408	0.000220147		GO_OUTFLOW_TRACT_MORPHOGENESIS	2.10262	0.002068		GO_METHYLATION_DEPENDENT_CHROMATIN_SILENCING	-1.46557	0.492794		GO_CHROMOSOME_CONDENSATION	2.48675	0		GO_SNARE_COMPLEX_ASSEMBLY	-1.92967	0.0156272		GO_TRANSLATIONAL_TERMINATION	1.72533	0.0395638		GO_CIRCADIAN_SLEEP_WAKE_CYCLE_SLEEP	-1.50936	0.150894		GO_90S_PRERIBOSOME	2.02709	0.00232881		GO_MUSCLE_ADAPTATION	-1.71177	0.155309		GO_CONDENSED_CHROMOSOME	2.04328
GO_REGULATION_OF_PEPTIDYL_TYROSINE_PHOSPHORYLATION	2.74966	0		GO_RNA_EXPORT_FROM_NUCLEUS	-2.28165	5.84573e-06		GO_NEUTROPHIL_MIGRATION	2.37553	0		GO_DNA_DOUBLE_STRAND_BREAK_PROCESSING	-2.33073	0.000217805		GO_MULTICELLULAR_ORGANISMAL_MOVEMENT	2.10212	0.00211562		GO_METHYLTRANSFERASE_COMPLEX	-1.46464	0.491088		GO_REGULATION_OF_SIGNAL_TRANSDUCTION_BY_P53_CLASS_MEDIATOR	2.48506	0		GO_PROTON_TRANSPORTING_ATPASE_ACTIVITY_ROTATIONAL_MECHANISM	-1.92758	0.0158526		GO_MORPHOGENESIS_OF_AN_ENDOTHELIUM	1.72476	0.0395643		GO_CARDIAC_MYOFIBRIL_ASSEMBLY	-1.50778	0.151079		GO_NUCLEAR_REPLICATION_FORK	2.02395	0.00237932		GO_POSITIVE_REGULATION_OF_VASCULAR_SMOOTH_MUSCLE_CELL_PROLIFERATION	-1.70956	0.156588		GO_TELOMERE_ORGANIZATION	2.03983
GO_INTERLEUKIN_1_PRODUCTION	2.7438	0		GO_PURINE_NTP_DEPENDENT_HELICASE_ACTIVITY	-2.28128	5.78419e-06		GO_SMOOTH_MUSCLE_CELL_PROLIFERATION	2.37103	0		GO_MEIOSIS_I_CELL_CYCLE_PROCESS	-2.32571	0.000215513		GO_STRIATED_MUSCLE_CONTRACTION	2.10142	0.00211021		GO_COVALENT_CHROMATIN_MODIFICATION	-1.46265	0.493013		GO_MRNA_EXPORT_FROM_NUCLEUS	2.48199	0		GO_ARF_PROTEIN_SIGNAL_TRANSDUCTION	-1.92611	0.0159562		GO_HEART_VALVE_DEVELOPMENT	1.72351	0.0398924		GO_ADRENERGIC_RECEPTOR_SIGNALING_PATHWAY	-1.50556	0.151745		GO_ESTABLISHMENT_OF_PROTEIN_LOCALIZATION_TO_TELOMERE	2.02179	0.00238735		GO_POSITIVE_REGULATION_OF_CHONDROCYTE_DIFFERENTIATION	-1.70712	0.158379		GO_RIBOSOMAL_LARGE_SUBUNIT_BIOGENESIS	2.03325
GO_INTERFERON_GAMMA_MEDIATED_SIGNALING_PATHWAY	2.7415	0		GO_NUCLEAR_TRANSCRIBED_MRNA_CATABOLIC_PROCESS_EXONUCLEOLYTIC	-2.27657	5.72394e-06		GO_POSITIVE_REGULATION_OF_ALPHA_BETA_T_CELL_ACTIVATION	2.37036	0		GO_CYTOSOLIC_SMALL_RIBOSOMAL_SUBUNIT	-2.32503	0.000213268		GO_NEGATIVE_REGULATION_OF_WNT_SIGNALING_PATHWAY	2.10027	0.00215702		GO_TRNA_TRANSPORT	-1.461	0.493659		GO_RIBOSOMAL_SUBUNIT	2.4749	0		GO_CYTOSOLIC_TRANSPORT	-1.92507	0.0160202		GO_POSITIVE_REGULATION_OF_GENE_EXPRESSION_EPIGENETIC	1.72148	0.040793		GO_CALCIUM_ION_REGULATED_EXOCYTOSIS_OF_NEUROTRANSMITTER	-1.50237	0.15355		GO_COMPLEMENT_ACTIVATION	2.01577	0.0026477		GO_LAMELLIPODIUM_ASSEMBLY	-1.70682	0.157084		GO_NUCLEOTIDE_EXCISION_REPAIR	2.03303
GO_INTERLEUKIN_1_BETA_PRODUCTION	2.73664	0		GO_U2_TYPE_SPLICEOSOMAL_COMPLEX	-2.27547	5.66493e-06		GO_REGULATION_OF_LEUKOCYTE_DEGRANULATION	2.36918	0		GO_NUCLEAR_TRANSCRIBED_MRNA_CATABOLIC_PROCESS_NONSENSE_MEDIATED_DECAY	-2.32321	0.000211069		GO_ASTROCYTE_DIFFERENTIATION	2.09916	0.00215173		GO_NEGATIVE_REGULATION_OF_HISTONE_MODIFICATION	-1.46098	0.488655		GO_RNA_EXPORT_FROM_NUCLEUS	2.47477	0		GO_AMINO_ACID_TRANSPORT	-1.92226	0.0163856		GO_REGULATION_OF_VIRAL_TRANSCRIPTION	1.7214	0.0403918		GO_LIGAND_GATED_ION_CHANNEL_ACTIVITY	-1.50212	0.152559		GO_TRNA_METHYLATION	2.01171	0.00276564		GO_TRANSFORMING_GROWTH_FACTOR_BETA_PRODUCTION	-1.70591	0.156654		GO_DNA_DAMAGE_RESPONSE_DETECTION_OF_DNA_DAMAGE	2.03162
GO_CYTOKINE_ACTIVITY	2.73448	0		GO_LIGASE_ACTIVITY	-2.2694	5.60713e-06		GO_POSITIVE_REGULATION_OF_ALPHA_BETA_T_CELL_DIFFERENTIATION	2.36828	0		GO_CHROMOSOME_TELOMERIC_REGION	-2.31856	0.000239815		GO_WNT_PROTEIN_BINDING	2.09806	0.00217905		GO_NEGATIVE_REGULATION_OF_MRNA_PROCESSING	-1.45982	0.487527		GO_TRANSLATIONAL_INITIATION	2.47017	0		GO_INTRACILIARY_TRANSPORT	-1.91623	0.0174803		GO_CORE_PROMOTER_BINDING	1.7214	0.0399892		GO_SPERM_MOTILITY	-1.49438	0.158465		GO_ELECTRON_TRANSFER_ACTIVITY	2.00855	0.00282533		GO_CELL_CELL_ADHESION_VIA_PLASMA_MEMBRANE_ADHESION_MOLECULES	-1.70584	0.155096		GO_BRANCHED_CHAIN_AMINO_ACID_CATABOLIC_PROCESS	2.02426
GO_INTERLEUKIN_8_PRODUCTION	2.73306	0		GO_REGULATION_OF_MITOCHONDRIAL_TRANSLATION	-2.26622	5.55049e-06		GO_REGULATION_OF_CELL_SUBSTRATE_ADHESION	2.36533	0		GO_MITOCHONDRIAL_GENE_EXPRESSION	-2.31621	0.00025703		GO_CARDIAC_EPITHELIAL_TO_MESENCHYMAL_TRANSITION	2.09787	0.00215704		GO_PHOSPHOLIPID_BIOSYNTHETIC_PROCESS	-1.45768	0.490148		GO_METAPHASE_PLATE_CONGRESSION	2.46866	0		GO_PHOSPHOTRANSFERASE_ACTIVITY_FOR_OTHER_SUBSTITUTED_PHOSPHATE_GROUPS	-1.91339	0.0179349		GO_MESENCHYMAL_CELL_PROLIFERATION	1.72133	0.0396139		GO_REGULATION_OF_SYNAPTIC_VESICLE_TRANSPORT	-1.48567	0.165778		GO_RIBOSOMAL_SMALL_SUBUNIT_BIOGENESIS	2.00724	0.00283616		GO_REGULATION_OF_EXTENT_OF_CELL_GROWTH	-1.7047	0.155249		GO_MATURATION_OF_SSU_RRNA	2.02072
GO_HETEROTYPIC_CELL_CELL_ADHESION	2.73159	0		GO_PYRIMIDINE_NUCLEOSIDE_TRIPHOSPHATE_BIOSYNTHETIC_PROCESS	-2.26501	5.49498e-06		GO_REGULATION_OF_MACROPHAGE_ACTIVATION	2.36381	0		GO_SMN_SM_PROTEIN_COMPLEX	-2.31585	0.000254459		GO_POSITIVE_REGULATION_OF_ENDOTHELIAL_CELL_MIGRATION	2.0974	0.00213547		GO_REGULATION_OF_MRNA_3_END_PROCESSING	-1.4562	0.490391		GO_NEGATIVE_REGULATION_OF_CHROMOSOME_ORGANIZATION	2.46703	0		GO_CATION_CATION_ANTIPORTER_ACTIVITY	-1.91134	0.0181852		GO_CELLULAR_RESPONSE_TO_TOPOLOGICALLY_INCORRECT_PROTEIN	1.72126	0.0392649		GO_POSITIVE_REGULATION_OF_T_CELL_MEDIATED_CYTOTOXICITY	-1.48172	0.168638		GO_ANAPHASE_PROMOTING_COMPLEX_DEPENDENT_CATABOLIC_PROCESS	2.0055	0.00290162		GO_GENETIC_IMPRINTING	-1.70209	0.156848		GO_TRANSCRIPTION_INITIATION_FROM_RNA_POLYMERASE_I_PROMOTER	2.02054
[truncated: 16 more columns]

## Sheet: tab4
WGCNA module assigned genes.
Genes	Modules
TCEB3	0
IQSEC1	0
PPM1K	0
LRRC41	0
ENSA	0
PIP5K1A	0
MBNL3	0
POU2F2	0
AP1S3	0
CAMK2D	0
PIK3C2B	0
MVK	0
RNF34	0
SF1	0
BRAF	0
ZNF292	0
MAST4	0
PDHX	0
STK25	0
PPIH	0
PDE6D	0
SORBS3	0
PLCH2	0
HIP1R	0
XYLB	0
SPAG7	0
MYO1D	0
BCL10	0
DBI	0
FH	0
AKR1A1	0
EZR	0
ST6GAL1	0
GOT1	0
PTPN1	0
YY1	0
RXRB	0
INPP5B	0
PBX2	0
EPS15	0
HTT	0
TSFM	0
MAPK9	0
AARS	0
VAV2	0
THOP1	0
SUCLG1	0
PMS2	0
BCAT1	0
TPD52	0
NHP2L1	0
PTEN	0
UBE2G1	0
HBA1	0
HSF1	0
PAX5	0
REL	0
AES	0
CRYZ	0
PPP1R8	0
UNC119	0
HDAC1	0
PWP1	0
PDE7A	0
EIF2B1	0
RFTN1	0
TNIP1	0
RAB3GAP1	0
HMGN3	0
RAB30	0
CWF19L2	0
BCL7A	0
PLEKHO1	0
NT5DC1	0
CROCC	0
ZNF318	0
LYPLAL1	0
CYB5R2	0
RHBDD2	0
QSOX2	0
RALGPS2	0
HPS6	0
ZBTB8OS	0
ASCC1	0
FAM98A	0
MTMR14	0
PPFIBP2	0
ARID1B	0
NUP43	0
CDC26	0
LACE1	0
SEC14L1	0
ARPC1A	0
USP13	0
NEIL2	0
MED8	0
DHTKD1	0
BMF	0
RAB3IP	0
PPP1R16B	0
ACO2	0
CPNE1	0
GPATCH1	0
AARSD1	0
TRAF4	0
TUBB2B	0
ACAT2	0
REPIN1	0
ITPA	0
GNB1L	0
TBL1XR1	0
FAM107B	0
FN3KRP	0
STARD7	0
EIF4ENIF1	0
DNAJC17	0
MED9	0
C1orf109	0
GGA3	0
KLHL14	0
ZMIZ1	0
RPL26L1	0
CHMP2B	0
CFL2	0
THRAP3	0
MEMO1	0
CTNNBL1	0
SYNJ2BP	0
CLTC	0
SNX9	0
MARK3	0
RBM10	0
FBXL15	0
NME6	0
CHD4	0
RANBP10	0
RPS6	0
TARSL2	0
TRAF3	0
FAM127A	0
TSSC1	0
CARS	0
DFFB	0
PEX5	0
UBE2E1	0
ZC3HC1	0
SRI	0
AP4M1	0
OXNAD1	0
MDH1	0
CYFIP2	0
GOSR1	0
SMG7	0
ING5	0
ZFAND2B	0
FBXO3	0
MUS81	0
WNK1	0
PRPF19	0
SART3	0
CNOT2	0
C17orf49	0
LMO7	0
USP11	0
SFPQ	0
TSC2	0
PAPD5	0
UBFD1	0
CAD	0
NDUFB2	0
DVL2	0
ARHGAP17	0
NLRP2	0
OLA1	0
CCDC12	0
EIF1	0
C18orf8	0
ZNF428	0
SUPT5H	0
WWP2	0
DCTN6	0
TRAF5	0
KPNA3	0
TRAFD1	0
ITGB1BP1	0
POLR3A	0
RASGRF2	0
HGS	0
ANKRD28	0
ARPC3	0
MDM4	0
NKRF	0
CASC3	0
ATXN7	0
PPM1G	0
HDAC3	0
IPO8	0
ARPC5	0
OGG1	0
PRPF4	0
ZNF264	0
HTRA2	0
AP1G1	0
MCM3AP	0
SNX3	0
CTNND1	0
EDF1	0
PFDN1	0
DENND4B	0
TAF5L	0
EED	0
ERAL1	0
TIPRL	0
SCO1	0
DNAJC8	0
TRIO	0
DDHD2	0
FCHSD2	0
PROSC	0
PCF11	0
SNUPN	0
ARIH2	0
BAG4	0
PARN	0
CNOT4	0
CPSF4	0
TTC4	0
MOCS2	0
NRAS	0
HSPB1	0
UROD	0
RB1	0
TUBB	0
BPGM	0
SP1	0
MFI2	0
HNRNPA1	0
PF4V1	0
RALA	0
ADH5	0
SRF	0
HARS	0
AKR1B1	0
RPA2	0
IGFBP2	0
ERCC3	0
MSH3	0
TAF1	0
RFX1	0
XPA	0
TCEA1	0
RPS12	0
DNAJB1	0
PSMA1	0
DDX6	0
PSMB4	0
NMT1	0
DCTD	0
FUS	0
DLST	0
VHL	0
PEX19	0
MDH2	0
BUD31	0
GARS	0
CASP2	0
RANGAP1	0
ARCN1	0
MARCKSL1	0
SARS	0
NUP153	0
GSK3B	0
MTHFS	0
CDK7	0
CCT4	0
NUBP1	0
ACLY	0
MVD	0
POLR2K	0
DRG2	0
ADK	0
OXCT1	0
HDAC4	0
PPP4C	0
GABARAPL2	0
GMFB	0
ACTR2	0
PSME3	0
PCBD1	0
RPL37A	0
UBE2H	0
RPS23	0
BTG1	0
RBX1	0
GRB2	0
UBE2I	0
UBE2L3	0
CCT2	0
TXNL4A	0
SERF2	0
FOXK1	0
HMGCS1	0
RING1	0
PRDX1	0
SF3A3	0
TP53BP1	0
PTP4A2	0
NFX1	0
CALCOCO2	0
PSMD2	0
GPS2	0
PABPC4	0
PDAP1	0
EIF4EBP2	0
DYRK1A	0
ALCAM	0
BLMH	0
RAPGEF1	0
IDI1	0
COX17	0
SAFB2	0
LPIN1	0
EIF4H	0
PMVK	0
PCBP1	0
TCEB1	0
CNN3	0
SAFB	0
SF3A1	0
SS18	0
MAPRE2	0
TARBP2	0
ZRSR2	0
ITSN1	0
TBCE	0
TBCC	0
UBE2V2	0
FSCN1	0
TATDN3	0
QRICH1	0
TRMT5	0
LSM12	0
PUS10	0
LACTB2	0
PSMF1	0
C10orf76	0
UBAP2	0
C9orf64	0
CPSF3L	0
DDI2	0
INTS3	0
CIAPIN1	0
ZFAND6	0
RINT1	0
RPUSD3	0
WDR73	0
NHS	0
LRSAM1	0
WDR82	0
DNMBP	0
CCBL2	0
TUBA1A	0
MON1B	0
CHMP1B	0
CYP2U1	0
HDDC2	0
UBE2Q1	0
GLRX5	0
PABPN1	0
TLK2	0
AACS	0
FAM134C	0
PARG	0
CCDC25	0
COMMD2	0
DDX42	0
DTX1	0
CAMK1D	0
CCDC50	0
ARID3B	0
SMC5	0
GSPT2	0
PHACTR4	0
CHPF	0
DCP1B	0
PELP1	0
TTC5	0
PDCD7	0
MAPK1IP1L	0
TTL	0
RP9	0
WDR48	0
ZNF417	0
KLHDC4	0
NT5C	0
CD99L2	0
DOT1L	0
C15orf40	0
ATXN2L	0
GATAD2B	0
HSPH1	0
RQCD1	0
TTC9	0
NSMAF	0
PRCC	0
TFG	0
DPF2	0
CREBBP	0
UPF1	0
COPS5	0
GPKOW	0
TATDN2	0
MRPL24	0
C18orf25	0
CHFR	0
MMAB	0
TOE1	0
INTS4	0
NSL1	0
CNDP2	0
C7orf26	0
ZNF830	0
ZMAT2	0
ANKRD27	0
NSUN5	0
IPO9	0
ALKBH3	0
XPO6	0
PFDN5	0
PARK7	0
TTC1	0
NAP1L4	0
MIPEP	0
TSG101	0
CCT7	0
RBM4B	0
ELAC2	0
TXNDC17	0
FAM103A1	0
MED18	0
BDH2	0
ADI1	0
TARS2	0
LSM14B	0
POLDIP3	0
MRPL20	0
BACH2	0
DPH1	0
UNK	0
WDR33	0
ACTR6	0
SRR	0
EGLN1	0
CSTF2T	0
ISCU	0
C1orf21	0
VPS33B	0
PPIL3	0
MTIF3	0
PTPN23	0
UNC45A	0
CHMP4B	0
WDR55	0
ELAC1	0
PRKRIP1	0
PPCS	0
RNMTL1	0
SRA1	0
SSU72	0
ENY2	0
OSGEP	0
RIC8A	0
LUC7L	0
FAM114A2	0
LANCL2	0
TBC1D22B	0
PDRG1	0
GNL3L	0
RBM22	0
FAM120C	0
HYPK	0
TRMT1	0
NDE1	0
ALKBH4	0
DPP3	0
TERF2IP	0
MRPL35	0
MAT2B	0
CWC15	0
MED11	0
VAPA	0
SENP1	0
ACTR3B	0
RCC2	0
DIP2B	0
LARS	0
UVRAG	0
MBD2	0
ASH2L	0
PEF1	0
COPS7A	0
XPO7	0
GGT7	0
GNG8	0
RAB21	0
SPATA2	0
PPIE	0
COPS3	0
NSFL1C	0
COG5	0
DICER1	0
SRRM2	0
CDYL	0
CHKB	0
PKIG	0
LRCH1	0
MRPS28	0
WBP11	0
SUGT1	0
FBXO7	0
RABGAP1	0
ATG4B	0
HSPB11	0
PPME1	0
TNPO3	0
GTF3C5	0
MRFAP1	0
LRRFIP2	0
NCOR2	0
GMEB1	0
NCOA3	0
SEC23IP	0
PSMC3	0
ACIN1	0
ERC1	0
ZNF691	0
ASTE1	0
DTNB	0
MED21	0
ZFAND3	0
MMP14	0
CDR2	0
AGGF1	0
ZDHHC6	0
DMD	0
SETD5	0
HMGN2	0
MCRS1	0
SMARCAL1	0
ZNF346	0
SMG5	0
GLCE	0
ABCA13	0
SSH2	0
C19orf12	0
PFDN6	0
TOX	0
ARNT	0
HIST1H1A	0
TCHH	0
MPP6	0
BOLA1	0
SERAC1	0
CDH13	0
FAM120B	0
DYNLT3	0
CCBL1	0
CHTF18	0
EIF2B5	0
SOS1	0
TRABD	0
TBCD	0
LONP1	0
HTATSF1	0
PRPF6	0
HERC2	0
MLYCD	0
CDK4	0
ZFX	0
ZNF14	0
PTPRA	0
GRK5	0
GNPDA1	0
ST13	0
FXR2	0
MYOM2	0
PSMD4	0
CASP6	0
C21orf59	0
RPS20	0
RPL30	0
DYNLL1	0
SRPK2	0
MPP1	0
PFKP	0
GUCY1B3	0
MAPK7	0
NCOA6	0
TOMM34	0
PITRM1	0
C6orf57	0
ARSK	0
C1orf122	0
LUZP1	0
LIX1L	0
SMAP1	0
ABCF1	0
ZFAND1	0
DIS3L	0
ST8SIA4	0
PMM1	0
SCLT1	0
PSMD1	0
ATXN2	0
MTG1	0
TCHP	0
RPP25	0
PANK2	0
ZNF407	0
OBFC1	0
POLR3E	0
C9orf78	0
FAM120A	0
USP36	0
MTRR	0
PFDN2	0
SLC12A6	0
ANAPC5	0
TMCC3	0
MAGED2	0
PIN4	0
EXOC6B	0
REXO2	0
STK16	0
GZF1	0
GSTM4	0
IKZF4	0
KLF3	0
ZC3H6	0
UBE2B	0
MAML1	0
BAIAP2L1	0
GON4L	0
MLX	0
RAB11FIP3	0
WDR6	0
PSPH	0
ANKRD54	0
MTA3	0
RPL10	0
FCF1	0
ZNF598	0
C16orf58	0
RPL19	0
KALRN	0
ENO3	0
LGALS8	0
PSMD11	0
PSMD14	0
PSMD3	0
DHX16	0
PEX14	0
STAU1	0
HSP90AB1	0
ASNS	0
CTH	0
SPAM1	0
RPL3	0
CSNK1D	0
CLK3	0
MARS	0
RPL10A	0
YBX1	0
TMF1	0
GFPT1	0
TTF1	0
UAP1	0
PDCD2	0
ANKRD39	0
VARS2	0
ATAD3B	0
HEATR6	0
DENND5A	0
ULK3	0
TMEM65	0
THADA	0
AEBP2	0
LARP4	0
APTX	0
PEX26	0
HEATR3	0
TSEN54	0
HUWE1	0
C9orf41	0
ZCCHC9	0
LRRC8C	0
DUSP19	0
DGCR8	0
GCN1L1	0
AKAP1	0
BRF1	0
POP5	0
L3MBTL2	0
PYCR2	0
LRRC58	0
ZC3HAV1L	0
C12orf57	0
TUBA1C	0
PELO	0
MRPS26	0
SLC25A32	0
ESF1	0
CHD8	0
SMYD2	0
PSD3	0
ELOVL5	0
PISD	0
FTSJ2	0
MRTO4	0
NOL7	0
GNE	0
ZNF706	0
ACD	0
DSC2	0
ASF1A	0
ZCCHC2	0
C12orf65	0
HERC3	0
C10orf35	0
CCDC104	0
MAOB	0
C18orf21	0
ANKH	0
HDLBP	0
UPRT	0
ARHGAP10	0
HSPA8	0
EWSR1	0
MAD2L2	0
GUK1	0
SH3GLB2	0
BET1	0
RPL32	0
TBCA	0
COPS6	0
TCOF1	0
NACA	0
C12orf43	0
BAZ2A	0
ADAR	0
ATPAF1	0
BRAP	0
FBXL20	0
RNF126	0
CDC37	0
PSMD12	0
PSMD9	0
TNPO2	0
ACOX3	0
RNMT	0
ZW10	0
WBSCR22	0
AKAP8	0
CALU	0
EIF4E2	0
ZFAND5	0
RECQL5	0
CCNDBP1	0
ASMTL	0
OXSR1	0
BPNT1	0
SYF2	0
CLPTM1	0
TFRC	0
GAPDH	0
HMBS	0
ENO2	0
PABPC1	0
EEF2	0
ATP2A2	0
PGAM1	0
PSMB1	0
FDXR	0
ZBTB25	0
BRD2	0
RPL12	0
PPP2R1B	0
RPL9	0
RPL22	0
ARL3	0
CPOX	0
RPL4	0
ETFB	0
HSPA9	0
TXLNA	0
ARL1	0
RPS10	0
PREP	0
GCLM	0
NUDT2	0
RPL14	0
PSMD7	0
RABGGTB	0
CLTCL1	0
YARS	0
VCP	0
RPL27	0
STXBP1	0
PSMC1	0
PSMC5	0
RPS18	0
RPL11	0
RPS27A	0
RPL38	0
TUBA1B	0
EIF4G2	0
MRPS6	0
CDK6	0
GALK2	0
FABP5	0
SLC7A5	0
SATB1	0
GLO1	0
C1QBP	0
PMPCA	0
EIF3I	0
TOP3A	0
GNL2	0
CTTN	0
MDC1	0
PPP2R5D	0
EFTUD2	0
PWP2	0
PPP1R7	0
TRIP11	0
ZNHIT3	0
NFIL3	0
TUBB8	0
MED23	0
LYRM7	0
RPL7L1	0
OTUD7B	0
PDE12	0
METTL2B	0
PRPF8	0
LARP1	0
SND1	0
DHX30	0
ENOSF1	0
MAEA	0
IRF2BP2	0
YRDC	0
CDAN1	0
FTSJ3	0
MIER1	0
ASCC3	0
RYBP	0
RNF214	0
TBC1D15	0
LRRC20	0
NUP210	0
GEMIN5	0
DNAJA4	0
SYMPK	0
KAT2A	0
CCDC47	0
CENPT	0
CCDC97	0
RSRC1	0
SLC35E1	0
DNAJC7	0
EBNA1BP2	0
ARPC5L	0
BUD13	0
COPS4	0
CABLES2	0
POLR3C	0
PDCD10	0
DDX23	0
C1orf50	0
NOC4L	0
WDR61	0
BTBD1	0
RWDD1	0
DCP1A	0
MRPL40	0
EIF2B3	0
METTL5	0
DDX56	0
ARMCX1	0
RNF14	0
ABCF2	0
MKRN1	0
UBQLN2	0
EIF2B4	0
BAZ1B	0
HN1	0
CDV3	0
UBQLN1	0
UTP11L	0
NOC2L	0
LAS1L	0
YTHDF2	0
TSEN2	0
ZNF395	0
FAM50B	0
GATA3	0
TAF1C	0
HOMER1	0
DPH3	0
PKP2	0
C10orf88	0
FBXW4	0
IL1RL1	0
CLIP4	0
NARF	0
IGF1R	0
UBE2L6	0
GIGYF1	0
FDX1	0
ITGAE	0
ARMCX2	0
SNIP1	0
TMEM41A	0
TMEM70	0
JAM3	0
GHITM	0
LIPT1	0
NDUFAF1	0
YAF2	0
ABCD4	0
CCDC130	0
ZHX1	0
CD200	0
HIRA	0
CBLB	0
DBN1	0
PDE1C	0
DGKH	0
DDIT4	0
HBP1	0
RBM18	0
MAP2K7	0
ECE2	0
ANK1	0
JUND	0
PRKX	0
SPAG1	0
SLC43A3	0
PITPNM2	0
RBKS	0
MAN2C1	0
MUTYH	0
MORC2	0
ZFYVE20	0
BTD	0
TSC22D3	0
ACVR1	0
SLC39A14	0
MAOA	0
UBE2J2	0
EPX	0
PRG2	0
CLC	0
CNTN1	0
TRIM58	0
PCGF1	0
PRG3	0
UBN1	0
PIGN	0
FPGT	0
BCL2L11	0
DCD	0
VPS37A	0
ZCRB1	0
GTPBP2	0
TMEM143	0
KLF10	0
NRP2	0
BCL9L	0
FAM69A	0
NAV1	0
SUMO3	0
RNF185	0
SELK	0
IGF2BP2	0
PICALM	0
NUB1	0
DNAJB12	0
CBX4	0
HIP1	0
TOR1B	0
MAFG	0
RIPK2	0
N4BP1	0
TSC22D2	0
DNAJB6	0
CPD	0
WDR47	0
CA2	0
APP	0
JUN	0
GSTM1	0
NEFH	0
GLUL	0
CD44	0
CHM	0
ITGB8	0
CTNNA1	0
NF2	0
ATP6V1E1	0
CRK	0
DUSP3	0
TPMT	0
BLVRA	0
STX17	0
MTPN	0
ARF6	0
GNG5	0
TMSB10	0
LCN2	0
RBM3	0
PITPNA	0
VAC14	0
PAK1	0
IFIT5	0
TP53BP2	0
NCOA4	0
RCN1	0
RHEB	0
CCDC6	0
DPYSL2	0
RTN1	0
PFKFB3	0
PGS1	0
SPECC1	0
CAMSAP1	0
OGFRL1	0
PPP2R2D	0
RAB12	0
CRELD2	0
CYFIP1	0
ZER1	0
FMNL3	0
SPG20	0
SLC43A2	0
MREG	0
ABTB2	0
ZNRF2	0
TDRD7	0
POF1B	0
RFFL	0
IGSF8	0
TCEAL4	0
OTUD5	0
PDLIM5	0
CLMN	0
QKI	0
MYADM	0
NDFIP1	0
DUSP23	0
FAM49A	0
RRAGC	0
TBC1D13	0
CALML5	0
TJP2	0
DNAJB4	0
TNIK	0
MAN1B1	0
NENF	0
PACSIN2	0
DLGAP4	0
STK38L	0
MED31	0
TRAF6	0
RNF115	0
CDC42BPB	0
PLEKHB2	0
A2ML1	0
GCH1	0
S100A7	0
ZNF770	0
ADAT1	0
GAB2	0
ZBTB10	0
P2RX7	0
SRXN1	0
PIM1	0
DAPK1	0
SEMA4C	0
GDPD1	0
STARD4	0
CDKN1A	0
SPCS2	0
UBE2A	0
SRGAP2	0
IGFBP3	0
HIGD1A	0
POLB	0
NPC1	0
TBC1D4	0
PRKD3	0
TSPAN13	0
RPN1	0
QDPR	0
CNP	0
PDIA4	0
FKBP2	0
IDH3A	0
MAP2K6	0
SEC61G	0
HBB	0
ASPH	0
CRYM	0
HSDL1	0
ZFYVE26	0
SLC25A25	0
SPATS2	0
SLC15A4	0
TDRD5	0
TXNDC5	0
RNF169	0
EHBP1	0
KIAA0226	0
SDF2	0
ABHD6	0
TSPYL1	0
BCL11A	0
ALG2	0
CORO1C	0
BAIAP2	0
HYOU1	0
CD2AP	0
ERN1	0
CTNNB1	0
GMPR	0
NUBPL	0
WDFY2	0
RUNX2	0
COL9A2	0
MTRF1L	0
RNF5	0
B3GNT2	0
BCL9	0
PCMT1	0
SFXN3	0
CDYL2	0
CAPNS1	0
DDOST	0
DIAPH2	0
COQ10B	0
ACTB	0
AMACR	0
SNCA	0
FBXO18	0
GPR107	0
SLC35A5	0
PDIA3	0
MPO	0
GNB5	0
BACH1	0
PLXNB2	0
TPD52L2	0
CHMP2A	0
NDUFS5	0
EIF1B	0
VAMP4	0
SEC22B	0
PSMD10	0
IDH1	0
RTN3	0
PPP1R3D	0
BRD1	0
TMEM50A	0
HMGCR	0
SERPINB2	0
GUSB	0
CTSG	0
CLTA	0
CLTB	0
LTA4H	0
HSPA1A	0
PC	0
PAM	0
TRIM21	0
ATP2B1	0
ATP6V1B2	0
ATP6V1C1	0
PRTN3	0
ACSL1	0
GLRX	0
ATP6V1A	0
CUX1	0
NUMB	0
PSEN1	0
SERPINB8	0
RAB5C	0
RAB7A	0
UBE2D1	0
PGD	0
ARFIP1	0
AP3M2	0
SESN3	0
SEC61B	0
ATP8B2	0
CKAP4	0
DNAJC3	0
SNTB1	0
SCARB2	0
GANAB	0
RAB35	0
VAMP3	0
ODF2	0
RABL3	0
DNAJC16	0
TAF3	0
ATG16L1	0
LPCAT2	0
RRM2B	0
TBC1D1	0
AGPAT6	0
RBM45	0
HELB	0
MOSPD2	0
GDAP1	0
FAM45A	0
SLC44A1	0
AP3S1	0
CORO2A	0
RIT1	0
CCDC127	0
MTFMT	0
SGTB	0
CDCA7L	0
SNX27	0
ADPGK	0
TBC1D2	0
LMAN2L	0
RNPEP	0
SMARCAD1	0
PSTPIP2	0
GBA2	0
HINT3	0
SAR1A	0
HEBP1	0
ATG3	0
ARL8B	0
FBXL12	0
VPS29	0
ZNF629	0
ATP6V1H	0
GGA1	0
PRR12	0
PADI4	0
IRS2	0
ATP6V1D	0
HEBP2	0
HCFC2	0
MRPS18B	0
SAP18	0
SNX10	0
MCC	0
SERPINB10	0
INPP5A	0
NECAP1	0
GALNT6	0
MNT	0
PRR14	0
SLC30A1	0
MRVI1	0
GRAMD1B	0
ARHGEF10	0
ZNF185	0
CXCL5	0
ADIPOQ	0
OTUB2	0
C1GALT1C1	0
SERINC5	0
ALAS1	0
PPAPDC2	0
FOXO3	0
PANX1	0
TREM1	0
STAU2	0
B4GALT4	0
STX3	0
MATK	0
CTDSPL	0
NCAM1	0
CDH17	0
CHSY1	0
FBXL6	0
DPF3	0
TBC1D20	0
L3MBTL3	0
FUT8	0
SPTA1	0
HIVEP1	0
PPCDC	0
SPOP	0
KIF16B	0
ENPP1	0
LMO4	0
SFMBT2	0
C1orf198	0
RILPL1	0
ARL4C	0
TM2D3	0
GPR108	0
PIR	0
GBA	0
HPGD	0
TNFSF4	0
SOAT1	0
SLC1A4	0
HSD17B7	0
HIST1H3A	0
MCTP2	0
RETSAT	0
NIPA1	0
ORMDL3	0
NDFIP2	0
OPHN1	0
PDE3A	0
LIN37	0
JTB	0
SYT11	0
R3HDM2	0
MFSD8	0
CDKN2A	0
KIR3DL2	0
HMGN4	0
DLAT	0
NT5E	0
EPHB2	0
GPM6A	0
GNA12	0
ZNF740	0
GANC	0
PURB	0
OSBPL10	0
KCTD10	0
ARL2BP	0
ATP2B3	0
SDCCAG3	0
PCDH17	0
SIPA1L1	0
TAPT1	0
ZNF652	0
MIER2	0
THAP1	0
ZNF501	0
POSTN	0
BAG1	0
B4GALT3	0
WFS1	0
IGF2	0
PRSS2	0
MMP2	0
HSPA5	0
FBLN1	0
CRIP2	0
DSG1	0
STARD3	0
CASC4	0
FBXO33	0
ERICH1	0
D2HGDH	0
NTAN1	0
OMA1	0
RNF170	0
ARID3A	0
TANC2	0
ABCD2	0
YEATS2	0
CEP164	0
UBE2J1	0
THBS4	0
CSRP3	0
LMBRD2	0
MFAP5	0
SMAD5	0
SLC39A7	0
PRSS3	0
ACTN2	0
FAM122A	0
CKM	0
TSC22D1	0
TPD52L1	0
TRIM16	0
RAF1	0
PLCL1	0
RHBDD1	0
EYA3	0
MAP3K5	0
TBC1D7	0
LPAR2	0
SLC35D1	0
CHD3	0
ABLIM1	0
SPINT2	0
EPHX2	0
ANK3	0
ZMYND11	0
CAMK4	0
ZNF276	0
AUTS2	0
CHGA	0
EPPK1	0
ZNF773	0
GTF3A	0
STARD3NL	0
F12	0
HSCB	0
RBMXL1	0
C7orf25	0
PACS2	0
CD5L	0
LCAT	0
C6orf203	0
SLC25A44	0
NEFL	0
RASSF3	0
TRIOBP	0
ZNF688	0
KLHL5	0
TDRKH	0
CDKN2C	0
CA5B	0
CA1	0
CROT	0
HBD	0
TPPP	0
STK19	0
PPBP	0
SERPINA5	0
RFK	0
TRIM11	0
CRTAC1	0
GPLD1	0
SFMBT1	0
POFUT2	0
TMEM50B	0
RIOK1	0
SUPT7L	0
SOD1	0
CETN2	0
SUB1	0
MAX	0
NFKBIB	0
TAF12	0
CNPY4	0
PTER	0
FGFR1OP2	0
KCMF1	0
TIAM1	0
SCG5	0
KLHL22	0
ANKRD11	0
COQ10A	0
SETD1B	0
BCL2	0
SLC25A4	0
PRKAR1B	0
ALDH5A1	0
THNSL1	0
FAM169A	0
SCML4	0
EIF4EBP3	0
IL12RB2	0
GPR155	0
MLLT6	0
CACNA2D2	0
ABCB1	0
GNAZ	0
MXRA7	0
RASSF1	0
ENPP4	0
KLRG1	0
PITPNC1	0
IDS	0
PIP4K2A	0
GALC	0
TTC38	0
LETMD1	0
SLC7A6OS	0
OSBPL7	0
OSBPL5	0
MYO6	0
GPR56	0
NAPB	0
NDUFA10	0
ARHGAP5	0
NDUFA4	0
DEGS1	0
ZBTB43	0
NDUFS6	0
NDUFB1	0
CRTAP	0
UQCRH	0
COX4I1	0
ACPP	0
RAB4A	0
CBL	0
ERP29	0
TAGLN2	0
LGALS7	0
RFX5	0
SMARCA2	0
RPS6KA3	0
AP1S2	0
CTBP2	0
YWHAE	0
ARF5	0
ABR	0
PAK2	0
BECN1	0
HSD17B12	0
KDELC2	0
ABHD12	0
OTUD6B	0
DAGLB	0
BICD2	0
MICAL1	0
LPGAT1	0
PIGK	0
ITFG2	0
CLCC1	0
C16orf70	0
SLC12A9	0
VPS11	0
DOCK5	0
MTMR10	0
LIMD1	0
HDAC9	0
MKL2	0
PRKAB1	0
ITPKC	0
CYP2S1	0
RSAD1	0
TMEM14C	0
NOMO1	0
C5orf45	0
RREB1	0
TBC1D14	0
NR2E3	0
CCDC23	0
NELL2	0
CTSF	0
TMEM9B	0
SELT	0
ALG9	0
FAM65A	0
SCOC	0
ALG6	0
USF1	0
LIMK2	0
SCARB1	0
CYCS	0
ING3	0
TBL2	0
RPN2	0
SEC23A	0
MTMR1	0
TOR1AIP1	0
SP3	0
NUMA1	0
NME3	0
FECH	0
DCAKD	0
FCHO1	0
STX7	0
B4GALT5	0
SLC25A20	0
CDC40	0
CPNE3	0
SEC24D	0
ATE1	0
PRKCB	0
PPIB	0
CANX	0
GSTM2	0
PRDX6	0
SSR1	0
CAMLG	0
TMED10	0
CPT1A	0
COPA	0
SEC24C	0
ANTXR2	0
TBPL1	0
SEC11A	0
RNASEL	0
KLC1	0
GALNT2	0
PTK7	0
PDE3B	0
FHL1	0
ITPR2	0
DIP2A	0
MESDC2	0
PDK2	0
TMED2	0
ALG11	0
PDCD4	0
TMEM41B	0
PIGG	0
TBCEL	0
CYP20A1	0
CEP68	0
LRRC8D	0
TMED4	0
LYSMD2	0
TEX2	0
SIRT2	0
VKORC1L1	0
STK11IP	0
LRRC47	0
GPD1L	0
OXR1	0
TMEM57	0
MCFD2	0
HM13	0
COG1	0
GLG1	0
CUL5	0
SCAMP4	0
ERGIC1	0
KIAA1191	0
DCPS	0
PDXP	0
ITCH	0
CDK5RAP3	0
INPP4A	0
PIGS	0
PAFAH2	0
AGPAT1	0
MAPKAP1	0
TMED9	0
DERL2	0
C11orf54	0
GORASP2	0
ATP13A1	0
SEPSECS	0
TM9SF3	0
BRD7	0
XPNPEP1	0
FAM105A	0
USP40	0
HDAC6	0
BCAP29	0
SLC39A10	0
TBC1D24	0
AP3M1	0
DHRS7	0
TMED5	0
UFC1	0
DOPEY2	0
MAGED1	0
SPCS1	0
ARFGEF2	0
HYI	0
TPM1	0
PHEX	0
CRELD1	0
SPATA16	0
TMEM38B	0
CLN8	0
NRP1	0
CSNK1E	0
PTPRO	0
SDK2	0
SLC25A30	0
TMEM128	0
TCEAL1	0
ZNF792	0
C6orf89	0
SCAMP5	0
SH3BP4	0
SLC35B1	0
ZDHHC4	0
KIAA0195	0
NEGR1	0
YES1	0
UNC13D	0
MANBA	0
VWA5A	0
ENPP3	0
RBBP9	0
DDAH1	0
KBTBD11	0
ASL	0
ITGB3	0
H1F0	0
ITGA2B	0
RNASE3	0
PEPD	0
GNS	0
TCN1	0
ACO1	0
GSTT1	0
CA8	0
PTPN9	0
PHKA2	0
HSD17B4	0
AKAP12	0
TLE4	0
ARHGEF5	0
MTMR3	0
SLMAP	0
STXBP5	0
FRY	0
SH3BP5L	0
PLD3	0
FAM63A	0
FAM101B	0
LRRC57	0
SSH3	0
NIPSNAP3B	0
FUCA2	0
SGPP1	0
TUBB1	0
TM7SF3	0
ATP10D	0
IMPACT	0
PCTP	0
CABIN1	0
DUSP10	0
CPA3	0
MGAT3	0
HABP4	0
SH3PXD2A	0
OSBPL1A	0
TTYH3	0
RAB27B	0
ATRN	0
VASN	0
TTC7B	0
ALS2	0
CHN2	0
SPIRE1	0
PPM1H	0
CNRIP1	0
PCBP3	0
LPIN2	0
GATA2	0
DCUN1D3	0
NFE2	0
SPATA22	0
IFNA6	0
PRSS33	0
CEACAM8	0
SYNE1	0
ZDHHC20	0
RRN3	0
RNF167	0
CAMP	0
FBP2	0
GPI	0
FBP1	0
BPI	0
TGM1	0
MMP8	0
GALNS	0
PGM1	0
RAB11A	0
SORD	0
CHIT1	0
PEX6	0
RALBP1	0
MRM1	0
OLFM4	0
BPHL	0
ACOT11	0
SORL1	0
GFOD1	0
DHCR7	0
ATP11B	0
AKR1C1	0
IMPA2	0
R3HCC1	0
SCIN	0
EPN2	0
RPS6KA2	0
PGLYRP1	0
RNASE2	0
LGALS12	0
DEFA4	0
CNTNAP2	0
FOLR3	0
DES	0
SLC9A7	0
TUBGCP5	0
WDR20	0
RASA2	0
CORO7	0
PLEKHG3	0
SH3PXD2B	0
CDC37L1	0
CLN3	0
SYNGR1	0
ACBD5	0
TUBA8	0
IKBKG	0
AAMP	0
GNB2	0
VPS8	0
PFKFB4	0
PPP1R9B	0
CLDND1	0
RAI14	0
UQCRB	0
MGAM	0
YWHAZ	0
DCTN1	0
CAPN1	0
TRRAP	0
GTF2H3	0
CCDC53	0
RAP1B	0
SOX5	0
FGD4	0
PDE6H	0
ACTN1	0
CTAGE5	0
PCBD2	0
SAP130	0
BNIP2	0
NSF	0
ACTG1	0
WBP2	0
PGRMC1	0
AP3D1	0
TOR1A	0
ADAM10	0
EI24	0
LIN7A	0
ZNF609	0
KIF3B	0
ARPC2	0
PGRMC2	0
GNPAT	0
RER1	0
SLC16A3	0
YKT6	0
DAPK3	0
RNF13	0
TRAPPC3	0
NCK2	0
NDUFB3	0
NDUFC1	0
STRN	0
EXOC3	0
ICMT	0
KIF21B	0
ROCK2	0
DEPDC5	0
RTN2	0
DUSP11	0
ERLIN1	0
HSBP1	0
TRMU	0
SURF6	0
RP2	0
ATP6AP2	0
ZMPSTE24	0
ARL6IP5	0
DCTN3	0
ATP5H	0
FLOT1	0
IPO13	0
UBL3	0
VAPB	0
ATG7	0
H6PD	0
SNAP29	0
GGPS1	0
TXNDC12	0
ZBED1	0
HPRT1	0
GLA	0
P4HB	0
MME	0
GSTP1	0
COX6C	0
COX5B	0
PRKAR1A	0
RALB	0
IGF2R	0
PRKAR2A	0
MYL6B	0
NQO2	0
ACADS	0
PPP3CB	0
NAGA	0
ATF7	0
ARF4	0
POLR2C	0
RAB6A	0
SCP2	0
SLC2A5	0
CPT2	0
AKAP5	0
PTX3	0
GDI1	0
YWHAB	0
ARRB2	0
COPB2	0
ADD1	0
IGHMBP2	0
GPD2	0
USP5	0
BRCC3	0
GYG1	0
LIMS1	0
PTDSS1	0
NES	0
AFF3	0
CAPZA1	0
PRKAG1	0
HADHB	0
SEC13	0
ATP5J2	0
GNG2	0
CDC42	0
RAB8A	0
RAB2A	0
RAB5B	0
RAB10	0
RAB14	0
RAP2B	0
AP1S1	0
PPP1CB	0
YPEL5	0
PPP2CB	0
GNB1	0
GNAS	0
PPP2CA	0
PIP4K2B	0
CRADD	0
BASP1	0
MRPS5	0
MRPS15	0
COG7	0
CBX1	0
ARF1	0
GTF2B	0
CDK5	0
AMPD2	0
XPC	0
OCRL	0
SLC25A11	0
ERCC6	0
GBE1	0
YWHAH	0
LIPE	0
CD47	0
MGAT5	0
GALNT1	0
COASY	0
PRKAA1	0
MAP3K1	0
ROCK1	0
DCTN2	0
DYNC1H1	0
FLOT2	0
GAPVD1	0
ACOX1	0
UBE3C	0
RSU1	0
NCOA2	0
SMAD2	0
VPS72	0
ETFDH	0
PKN2	0
MAPK14	0
TAZ	0
ATP6V1F	0
TMEM132A	0
MTHFSD	0
LRRFIP1	0
C5orf22	0
VPS26B	0
TBC1D10B	0
GRIPAP1	0
TP53I3	0
INO80D	0
TJAP1	0
ELMO2	0
LRRK2	0
GABPB2	0
RNF20	0
MAP1S	0
SPECC1L	0
ASPHD2	0
SLC25A24	0
LPCAT3	0
CNNM4	0
[truncated: 4,643 more rows]

## Sheet: tab5
WGCNA module pathway enrichment.
Module	rank	dataSetID	dataSetName	inGroups	pValue	Bonferroni	FDR	nCommonGenes	fracOfEffectiveClassSize	expectedFracOfEffectiveClassSize	enrichmentRatio	classSize	effectiveClassSize	fracOfEffectiveSetSize	effectiveSetSize	shortDataSetName	overlapGenes
1	1	GO:0051276	chromosome organization	GO|GO.BP	4.73007e-24	1.72492e-18	7.18718e-20	208	0.179002	0.099856	1.7926	1162	1162	0.5	416	chromosome organization	(More than 50 overlapping genes)
1	2	GO:0031981	nuclear lumen	GO|GO.CC	4.88394e-22	1.78103e-16	5.39708e-18	523	0.450086	0.335574	1.34124	1162	1162	0.374106	1398	nuclear lumen	(More than 50 overlapping genes)
1	3	GO:0034641	cellular nitrogen compound metabolic process	GO|GO.BP	1.73896e-21	6.3415e-16	1.58537e-17	639	0.549914	0.432549	1.27133	1162	1162	0.354606	1802	cellular nitrogen compound metabolic process	(More than 50 overlapping genes)
1	4	GO:0044428	nuclear part	GO|GO.CC	6.34479e-21	2.31377e-15	5.25856e-17	551	0.474182	0.361258	1.31259	1162	1162	0.366113	1505	nuclear part	(More than 50 overlapping genes)
1	5	GO:0005694	chromosome	GO|GO.CC	1.40362e-20	5.11862e-15	1.04462e-16	193	0.166093	0.0950552	1.74733	1162	1162	0.487374	396	chromosome	(More than 50 overlapping genes)
1	6	GO:0003723	RNA binding	GO|GO.MF	1.0664e-19	3.88885e-14	7.07063e-16	291	0.25043	0.164186	1.52528	1162	1162	0.425439	684	RNA binding	(More than 50 overlapping genes)
1	7	GO:0043232	intracellular non-membrane-bounded organelle	GO|GO.CC	9.81102e-19	3.5778e-13	5.26148e-15	478	0.41136	0.308689	1.3326	1162	1162	0.371695	1286	intracellular non-membrane-bounded organelle	(More than 50 overlapping genes)
1	8	GO:0043228	non-membrane-bounded organelle	GO|GO.CC	1.44811e-18	5.28086e-13	7.33452e-15	478	0.41136	0.309169	1.33053	1162	1162	0.371118	1288	non-membrane-bounded organelle	(More than 50 overlapping genes)
1	9	GO:0044427	chromosomal part	GO|GO.CC	1.74393e-18	6.35963e-13	8.71182e-15	168	0.144578	0.0818531	1.76631	1162	1162	0.492669	341	chromosomal part	(More than 50 overlapping genes)
1	10	GO:0006259	DNA metabolic process	GO|GO.BP	3.08662e-18	1.1256e-12	1.46182e-14	177	0.152324	0.0880941	1.7291	1162	1162	0.482289	367	DNA metabolic process	(More than 50 overlapping genes)
1	11	GO:0005634	nucleus	GO|GO.CC	8.50112e-18	3.10012e-12	3.78063e-14	693	0.596386	0.490158	1.21672	1162	1162	0.339373	2042	nucleus	(More than 50 overlapping genes)
1	12	GO:0003676	nucleic acid binding	GO|GO.MF	1.38976e-17	5.06807e-12	5.8931e-14	435	0.374355	0.277964	1.34677	1162	1162	0.375648	1158	nucleic acid binding	(More than 50 overlapping genes)
1	13	GO:0006260	DNA replication	GO|GO.BP	1.71944e-17	6.2703e-12	6.967e-14	74	0.0636833	0.0268843	2.36879	1162	1162	0.660714	112	DNA replication	(More than 50 overlapping genes)
1	14	GO:0005654	nucleoplasm	GO|GO.CC	2.7804e-17	1.01394e-11	1.07865e-13	454	0.390706	0.293807	1.3298	1162	1162	0.370915	1224	nucleoplasm	(More than 50 overlapping genes)
1	15	GO:1990904	ribonucleoprotein complex	GO|GO.CC	3.01586e-17	1.0998e-11	1.15768e-13	167	0.143718	0.0830533	1.73043	1162	1162	0.482659	346	ribonucleoprotein complex	(More than 50 overlapping genes)
1	16	GO:0071103	DNA conformation change	GO|GO.BP	1.15544e-16	4.21357e-11	4.09085e-13	65	0.055938	0.0228036	2.45303	1162	1162	0.684211	95	DNA conformation change	(More than 50 overlapping genes)
1	17	GO:0022402	cell cycle process	GO|GO.BP	1.275e-16	4.64955e-11	4.47072e-13	191	0.164372	0.100096	1.64214	1162	1162	0.458034	417	cell cycle process	(More than 50 overlapping genes)
1	18	GO:0006139	nucleobase-containing compound metabolic process	GO|GO.BP	2.06211e-16	7.51993e-11	7.02798e-13	565	0.486231	0.386462	1.25816	1162	1162	0.350932	1610	nucleobase-containing compound metabolic process	(More than 50 overlapping genes)
1	19	GO:0006725	cellular aromatic compound metabolic process	GO|GO.BP	1.44409e-15	5.26621e-10	3.94799e-12	572	0.492255	0.395103	1.24589	1162	1162	0.347509	1646	cellular aromatic compound metabolic process	(More than 50 overlapping genes)
1	20	GO:0046483	heterocycle metabolic process	GO|GO.BP	1.8301e-15	6.67388e-10	4.87145e-12	571	0.491394	0.394623	1.24522	1162	1162	0.347324	1644	heterocycle metabolic process	(More than 50 overlapping genes)
1	21	GO:1901363	heterocyclic compound binding	GO|GO.MF	2.90598e-15	1.05973e-09	7.46289e-12	586	0.504303	0.407825	1.23657	1162	1162	0.344909	1699	heterocyclic compound binding	(More than 50 overlapping genes)
1	22	GO:0098687	chromosomal region	GO|GO.CC	1.2917e-14	4.71048e-09	2.98131e-11	86	0.0740103	0.0360058	2.05551	1162	1162	0.573333	150	chromosomal region	(More than 50 overlapping genes)
1	23	GO:1901360	organic cyclic compound metabolic process	GO|GO.BP	1.61313e-14	5.88263e-09	3.69976e-11	582	0.500861	0.407105	1.2303	1162	1162	0.34316	1696	organic cyclic compound metabolic process	(More than 50 overlapping genes)
1	24	GO:0097159	organic cyclic compound binding	GO|GO.MF	2.05577e-14	7.49683e-09	4.65642e-11	589	0.506885	0.413346	1.2263	1162	1162	0.342044	1722	organic cyclic compound binding	(More than 50 overlapping genes)
1	25	GO:0007049	cell cycle	GO|GO.BP	2.83312e-14	1.03316e-08	6.37752e-11	237	0.203959	0.137062	1.48808	1162	1162	0.415061	571	cell cycle	(More than 50 overlapping genes)
1	26	GO:0031974	membrane-enclosed lumen	GO|GO.CC	4.90316e-14	1.78804e-08	1.02174e-10	615	0.52926	0.43663	1.21215	1162	1162	0.338098	1819	membrane-enclosed lumen	(More than 50 overlapping genes)
1	27	GO:0043233	organelle lumen	GO|GO.CC	4.90316e-14	1.78804e-08	1.02174e-10	615	0.52926	0.43663	1.21215	1162	1162	0.338098	1819	organelle lumen	(More than 50 overlapping genes)
1	28	GO:0070013	intracellular organelle lumen	GO|GO.CC	4.90316e-14	1.78804e-08	1.02174e-10	615	0.52926	0.43663	1.21215	1162	1162	0.338098	1819	intracellular organelle lumen	(More than 50 overlapping genes)
1	29	GO:1903047	mitotic cell cycle process	GO|GO.BP	6.94234e-14	2.53168e-08	1.39872e-10	137	0.1179	0.068651	1.71739	1162	1162	0.479021	286	mitotic cell cycle process	(More than 50 overlapping genes)
1	30	GO:0090304	nucleic acid metabolic process	GO|GO.BP	1.26928e-13	4.6287e-08	2.4234e-10	495	0.42599	0.338454	1.25863	1162	1162	0.351064	1410	nucleic acid metabolic process	(More than 50 overlapping genes)
1	31	GO:0032991	protein-containing complex	GO|GO.CC	1.49066e-13	5.43604e-08	2.8166e-10	564	0.48537	0.395583	1.22697	1162	1162	0.342233	1648	protein-containing complex	(More than 50 overlapping genes)
1	32	GO:0044271	cellular nitrogen compound biosynthetic process	GO|GO.BP	3.11044e-13	1.13429e-07	5.3613e-10	467	0.401893	0.317091	1.26744	1162	1162	0.35352	1321	cellular nitrogen compound biosynthetic process	(More than 50 overlapping genes)
1	33	GO:0000793	condensed chromosome	GO|GO.CC	8.76127e-13	3.19499e-07	1.42e-09	60	0.0516351	0.0230437	2.24075	1162	1162	0.625	96	condensed chromosome	(More than 50 overlapping genes)
1	34	GO:0034645	cellular macromolecule biosynthetic process	GO|GO.BP	8.96663e-13	3.26988e-07	1.44047e-09	454	0.390706	0.308209	1.26766	1162	1162	0.353583	1284	cellular macromolecule biosynthetic process	(More than 50 overlapping genes)
1	35	GO:0007059	chromosome segregation	GO|GO.BP	9.4202e-13	3.43528e-07	1.5067e-09	69	0.0593804	0.0280845	2.11435	1162	1162	0.589744	117	chromosome segregation	(More than 50 overlapping genes)
1	36	GO:0000278	mitotic cell cycle	GO|GO.BP	1.49209e-12	5.44125e-07	2.29589e-09	148	0.127367	0.0782525	1.62764	1162	1162	0.453988	326	mitotic cell cycle	(More than 50 overlapping genes)
1	37	GO:0043043	peptide biosynthetic process	GO|GO.BP	1.56263e-12	5.69848e-07	2.3843e-09	126	0.108434	0.0636102	1.70466	1162	1162	0.475472	265	peptide biosynthetic process	(More than 50 overlapping genes)
1	38	GO:0006261	DNA-dependent DNA replication	GO|GO.BP	1.66148e-12	6.05896e-07	2.52457e-09	43	0.0370052	0.0144023	2.56939	1162	1162	0.716667	60	DNA-dependent DNA replication	641 (BLM)|1017 (CDK2)|1025 (CDK9)|1663 (DDX11)|2237 (FEN1)|2956 (MSH6)|3978 (LIG1)|4171 (MCM2)|4172 (MCM3)|4173 (MCM4)|4174 (MCM5)|4175 (MCM6)|4176 (MCM7)|4361 (MRE11)|5111 (PCNA)|5422 (POLA1)|5424 (POLD1)|5557 (PRIM1)|5813 (PURA)|5982 (RFC2)|5983 (RFC3)|5984 (RFC4)|5985 (RFC5)|6419 (SETMAR)|6742 (SSBP1)|7486 (WRN)|7884 (SLBP)|8099 (CDK2AP1)|8243 (SMC1A)|8317 (CDC7)|8914 (TIMELESS)|9126 (SMC3)|10…
1	39	GO:0006412	translation	GO|GO.BP	2.3514e-12	8.57489e-07	3.40273e-09	123	0.105852	0.0619299	1.70922	1162	1162	0.476744	258	translation	(More than 50 overlapping genes)
1	40	GO:0098813	nuclear chromosome segregation	GO|GO.BP	2.91506e-12	1.06304e-06	4.12031e-09	57	0.0490534	0.0218435	2.24567	1162	1162	0.626374	91	nuclear chromosome segregation	(More than 50 overlapping genes)
1	41	GO:0043231	intracellular membrane-bounded organelle	GO|GO.CC	5.57026e-12	2.03132e-06	7.49564e-09	921	0.792599	0.717475	1.10471	1162	1162	0.30813	2989	intracellular membrane-bounded organelle	(More than 50 overlapping genes)
1	42	GO:0044249	cellular biosynthetic process	GO|GO.BP	7.33801e-12	2.67597e-06	9.55702e-09	545	0.469019	0.386222	1.21438	1162	1162	0.33872	1609	cellular biosynthetic process	(More than 50 overlapping genes)
1	43	GO:0006323	DNA packaging	GO|GO.BP	9.91691e-12	3.61642e-06	1.26892e-08	43	0.0370052	0.0148824	2.48651	1162	1162	0.693548	62	DNA packaging	891 (CCNB1)|2491 (CENPI)|3006 (HIST1H1C)|3007 (HIST1H1D)|3009 (HIST1H1B)|3014 (H2AFX)|3070 (HELLS)|3148 (HMGB2)|4171 (MCM2)|4673 (NAP1L1)|4678 (NASP)|4869 (NPM1)|5928 (RBBP4)|5931 (RBBP7)|6418 (SET)|6732 (SRPK1)|7153 (TOP2A)|8347 (HIST1H2BC)|8467 (SMARCA5)|8520 (HAT1)|9131 (AIFM1)|9555 (H2AFY)|9918 (NCAPD2)|10541 (ANP32B)|10592 (SMC2)|10664 (CTCF)|23198 (PSME4)|23310 (NCAPD3)|23421 (ITGB3BP)|5410…
1	44	GO:0006281	DNA repair	GO|GO.BP	1.08129e-11	3.94316e-06	1.37873e-08	101	0.0869191	0.0487278	1.78377	1162	1162	0.497537	203	DNA repair	(More than 50 overlapping genes)
1	45	GO:0044770	cell cycle phase transition	GO|GO.BP	1.23102e-11	4.48919e-06	1.56418e-08	102	0.0877797	0.0494479	1.7752	1162	1162	0.495146	206	cell cycle phase transition	(More than 50 overlapping genes)
1	46	GO:0009059	macromolecule biosynthetic process	GO|GO.BP	1.25282e-11	4.5687e-06	1.58635e-08	461	0.39673	0.318051	1.24738	1162	1162	0.347925	1325	macromolecule biosynthetic process	(More than 50 overlapping genes)
1	47	GO:0005622	intracellular	GO|GO.CC	1.3368e-11	4.87494e-06	1.67524e-08	1105	0.950947	0.904465	1.05139	1162	1162	0.293259	3768	intracellular	(More than 50 overlapping genes)
1	48	GO:1901576	organic substance biosynthetic process	GO|GO.BP	1.39507e-11	5.08742e-06	1.73041e-08	550	0.473322	0.391503	1.20899	1162	1162	0.337216	1631	organic substance biosynthetic process	(More than 50 overlapping genes)
1	49	GO:0043604	amide biosynthetic process	GO|GO.BP	1.99363e-11	7.2702e-06	2.40735e-08	135	0.116179	0.0715314	1.62417	1162	1162	0.45302	298	amide biosynthetic process	(More than 50 overlapping genes)
1	50	GO:0006334	nucleosome assembly	GO|GO.BP	2.53179e-11	9.23274e-06	2.97889e-08	31	0.0266781	0.0093615	2.84977	1162	1162	0.794872	39	nucleosome assembly	2491 (CENPI)|3006 (HIST1H1C)|3007 (HIST1H1D)|3009 (HIST1H1B)|3014 (H2AFX)|3148 (HMGB2)|4171 (MCM2)|4673 (NAP1L1)|4678 (NASP)|4869 (NPM1)|5928 (RBBP4)|5931 (RBBP7)|6418 (SET)|8347 (HIST1H2BC)|8467 (SMARCA5)|8520 (HAT1)|9555 (H2AFY)|10541 (ANP32B)|23421 (ITGB3BP)|54107 (POLE3)|55166 (CENPQ)|55506 (H2AFY2)|55723 (ASF1B)|55839 (CENPN)|64061 (TSPYL2)|64754 (SMYD3)|64946 (CENPH)|79019 (CENPM)|79172 (CE…
1	51	GO:0000228	nuclear chromosome	GO|GO.CC	2.82538e-11	1.03034e-05	3.31298e-08	106	0.091222	0.0525684	1.7353	1162	1162	0.484018	219	nuclear chromosome	(More than 50 overlapping genes)
1	52	GO:0034728	nucleosome organization	GO|GO.BP	3.3442e-11	1.21954e-05	3.87155e-08	38	0.0327022	0.012722	2.57052	1162	1162	0.716981	53	nucleosome organization	2491 (CENPI)|3006 (HIST1H1C)|3007 (HIST1H1D)|3009 (HIST1H1B)|3014 (H2AFX)|3148 (HMGB2)|4171 (MCM2)|4673 (NAP1L1)|4678 (NASP)|4869 (NPM1)|5757 (PTMA)|5928 (RBBP4)|5931 (RBBP7)|6418 (SET)|6599 (SMARCC1)|8289 (ARID1A)|8347 (HIST1H2BC)|8467 (SMARCA5)|8520 (HAT1)|9555 (H2AFY)|10541 (ANP32B)|10664 (CTCF)|11198 (SUPT16H)|23198 (PSME4)|23421 (ITGB3BP)|54107 (POLE3)|55166 (CENPQ)|55506 (H2AFY2)|55723 (ASF…
1	53	GO:0006974	cellular response to DNA damage stimulus	GO|GO.BP	3.56349e-11	1.29951e-05	4.11236e-08	141	0.121343	0.0760922	1.59468	1162	1162	0.444795	317	cellular response to DNA damage stimulus	(More than 50 overlapping genes)
1	54	GO:0009058	biosynthetic process	GO|GO.BP	3.88667e-11	1.41736e-05	4.47117e-08	553	0.475904	0.395823	1.20231	1162	1162	0.335355	1649	biosynthetic process	(More than 50 overlapping genes)
1	55	GO:0044424	intracellular part	GO|GO.CC	4.82377e-11	1.75909e-05	5.44611e-08	1096	0.943201	0.896063	1.05261	1162	1162	0.293598	3733	intracellular part	(More than 50 overlapping genes)
1	56	GO:0022613	ribonucleoprotein complex biogenesis	GO|GO.BP	6.09627e-11	2.22314e-05	6.73678e-08	94	0.080895	0.0453673	1.78311	1162	1162	0.497354	189	ribonucleoprotein complex biogenesis	(More than 50 overlapping genes)
1	57	GO:0000819	sister chromatid segregation	GO|GO.BP	7.44392e-11	2.71459e-05	8.05516e-08	50	0.0430293	0.0192031	2.24075	1162	1162	0.625	80	sister chromatid segregation	701 (BUB1B)|891 (CCNB1)|991 (CDC20)|1062 (CENPE)|1063 (CENPF)|1663 (DDX11)|2237 (FEN1)|3619 (INCENP)|3833 (KIFC1)|3837 (KPNB1)|4085 (MAD2L1)|4361 (MRE11)|5901 (RAN)|7153 (TOP2A)|7272 (TTK)|8243 (SMC1A)|9055 (PRC1)|9126 (SMC3)|9184 (BUB3)|9232 (PTTG1)|9319 (TRIP13)|9555 (H2AFY)|9700 (ESPL1)|9787 (DLGAP5)|9918 (NCAPD2)|9928 (KIF14)|10403 (NDC80)|10592 (SMC2)|10615 (SPAG5)|10664 (CTCF)|11130 (ZWINT)…
1	58	GO:0006996	organelle organization	GO|GO.BP	7.77072e-11	2.83376e-05	8.3498e-08	407	0.350258	0.277484	1.26226	1162	1162	0.352076	1156	organelle organization	(More than 50 overlapping genes)
1	59	GO:0048285	organelle fission	GO|GO.BP	8.23744e-11	3.00396e-05	8.68198e-08	76	0.0654045	0.0343255	1.90542	1162	1162	0.531469	143	organelle fission	(More than 50 overlapping genes)
1	60	GO:0044772	mitotic cell cycle phase transition	GO|GO.BP	1.00616e-10	3.66917e-05	1.03943e-07	95	0.0817556	0.0463274	1.76473	1162	1162	0.492228	193	mitotic cell cycle phase transition	(More than 50 overlapping genes)
1	61	GO:0000775	chromosome, centromeric region	GO|GO.CC	1.22227e-10	4.45728e-05	1.25205e-07	54	0.0464716	0.0216035	2.15112	1162	1162	0.6	90	chromosome, centromeric region	(More than 50 overlapping genes)
1	62	GO:0006518	peptide metabolic process	GO|GO.BP	1.32139e-10	4.81874e-05	1.34602e-07	132	0.113597	0.0710514	1.5988	1162	1162	0.445946	296	peptide metabolic process	(More than 50 overlapping genes)
1	63	GO:0000280	nuclear division	GO|GO.BP	1.72661e-10	6.29645e-05	1.72034e-07	71	0.0611015	0.0316851	1.9284	1162	1162	0.537879	132	nuclear division	(More than 50 overlapping genes)
1	64	GO:0044454	nuclear chromosome part	GO|GO.CC	1.82068e-10	6.63951e-05	1.79446e-07	97	0.0834768	0.0480077	1.73882	1162	1162	0.485	200	nuclear chromosome part	(More than 50 overlapping genes)
2	1	GO:0043231	intracellular membrane-bounded organelle	GO|GO.CC	2.23548e-10	8.15217e-05	2.17391e-07	683	0.801643	0.717475	1.11731	852	852	0.228505	2989	intracellular membrane-bounded organelle	(More than 50 overlapping genes)
2	2	GO:0044429	mitochondrial part	GO|GO.CC	8.94866e-09	0.00326333	6.78446e-06	119	0.139671	0.0878541	1.58981	852	852	0.325137	366	mitochondrial part	(More than 50 overlapping genes)
2	3	GO:0005743	mitochondrial inner membrane	GO|GO.CC	6.79083e-08	0.0247643	4.12051e-05	63	0.0739437	0.0396063	1.86697	852	852	0.381818	165	mitochondrial inner membrane	(More than 50 overlapping genes)
2	4	GO:0005739	mitochondrion	GO|GO.CC	2.54601e-07	0.0928457	0.000134559	155	0.181925	0.128181	1.41929	852	852	0.290262	534	mitochondrion	(More than 50 overlapping genes)
2	5	GO:0016072	rRNA metabolic process	GO|GO.BP	5.85499e-07	0.213515	0.00028583	42	0.0492958	0.0240038	2.05366	852	852	0.42	100	rRNA metabolic process	705 (BYSL)|2091 (FBL)|5394 (EXOSC10)|6129 (RPL7)|6130 (RPL7A)|6187 (RPS2)|6203 (RPS9)|6217 (RPS16)|6234 (RPS28)|6598 (SMARCB1)|6839 (SUV39H1)|8568 (RRP1)|8780 (RIOK3)|9136 (RRP9)|9277 (WDR46)|10360 (NPM3)|10521 (DDX17)|10849 (CD3EAP)|23016 (EXOSC7)|23246 (BOP1)|23481 (PES1)|27079 (RPUSD2)|28987 (NOB1)|29997 (NOP53)|50628 (GEMIN4)|51119 (SBDS)|54512 (EXOSC4)|55011 (PIH1D1)|55226 (NAT10)|56915 (EXO…
2	6	GO:0019866	organelle inner membrane	GO|GO.CC	7.48325e-07	0.272893	0.000353489	65	0.0762911	0.043687	1.74631	852	852	0.357143	182	organelle inner membrane	(More than 50 overlapping genes)
2	7	GO:0006364	rRNA processing	GO|GO.BP	8.00689e-07	0.291989	0.000372435	39	0.0457746	0.0218435	2.09557	852	852	0.428571	91	rRNA processing	705 (BYSL)|2091 (FBL)|5394 (EXOSC10)|6129 (RPL7)|6130 (RPL7A)|6187 (RPS2)|6203 (RPS9)|6217 (RPS16)|6234 (RPS28)|6839 (SUV39H1)|8568 (RRP1)|8780 (RIOK3)|9136 (RRP9)|9277 (WDR46)|10360 (NPM3)|10521 (DDX17)|23016 (EXOSC7)|23246 (BOP1)|23481 (PES1)|27079 (RPUSD2)|28987 (NOB1)|29997 (NOP53)|50628 (GEMIN4)|51119 (SBDS)|54512 (EXOSC4)|55011 (PIH1D1)|55226 (NAT10)|56915 (EXOSC5)|57109 (REXO4)|57418 (WDR1…
2	8	GO:0005759	mitochondrial matrix	GO|GO.CC	1.00148e-06	0.365213	0.000452348	66	0.0774648	0.0448872	1.72577	852	852	0.352941	187	mitochondrial matrix	(More than 50 overlapping genes)
2	9	GO:0042254	ribosome biogenesis	GO|GO.BP	1.25279e-06	0.456856	0.000553094	48	0.056338	0.0295247	1.90816	852	852	0.390244	123	ribosome biogenesis	705 (BYSL)|2091 (FBL)|5394 (EXOSC10)|6129 (RPL7)|6130 (RPL7A)|6187 (RPS2)|6193 (RPS5)|6203 (RPS9)|6217 (RPS16)|6234 (RPS28)|6839 (SUV39H1)|8568 (RRP1)|8780 (RIOK3)|9136 (RRP9)|9277 (WDR46)|10360 (NPM3)|10521 (DDX17)|23016 (EXOSC7)|23246 (BOP1)|23481 (PES1)|27079 (RPUSD2)|28987 (NOB1)|29997 (NOP53)|50628 (GEMIN4)|51042 (ZNF593)|51116 (MRPS2)|51119 (SBDS)|54475 (NLE1)|54512 (EXOSC4)|55011 (PIH1D1)|…
2	10	GO:0006396	RNA processing	GO|GO.BP	2.83002e-06	1	0.00113285	108	0.126761	0.0856937	1.47923	852	852	0.302521	357	RNA processing	(More than 50 overlapping genes)
3	1	GO:0016236	macroautophagy	GO|GO.BP	1.51043e-07	0.055081	8.448e-05	33	0.0512422	0.0206433	2.48227	644	644	0.383721	86	macroautophagy	665 (BNIP3L)|836 (CASP3)|5289 (PIK3C3)|5290 (PIK3CA)|5565 (PRKAB2)|5868 (RAB5A)|6885 (MAP3K7)|7248 (TSC1)|9140 (ATG12)|9525 (VPS4B)|9550 (ATP6V1G1)|9559 (VPS26A)|9821 (RB1CC1)|10206 (TRIM13)|10254 (STAM2)|23001 (WDFY3)|23256 (SCFD1)|23411 (SIRT1)|25782 (RAB3GAP2)|51322 (WAC)|51534 (VTA1)|54832 (VPS13C)|55048 (VPS37C)|55669 (MFN1)|55737 (VPS35)|55763 (EXOC1)|57231 (SNX14)|64771 (C6orf106)|79720 (V…
3	2	GO:0006914	autophagy	GO|GO.BP	2.58841e-07	0.0943919	0.000136208	47	0.0729814	0.0352856	2.0683	644	644	0.319728	147	autophagy	411 (ARSB)|665 (BNIP3L)|836 (CASP3)|1611 (DAP)|1915 (EEF1A1)|2033 (EP300)|3320 (HSP90AA1)|5289 (PIK3C3)|5290 (PIK3CA)|5565 (PRKAB2)|5747 (PTK2)|5868 (RAB5A)|6885 (MAP3K7)|7248 (TSC1)|8925 (HERC1)|9140 (ATG12)|9525 (VPS4B)|9550 (ATP6V1G1)|9559 (VPS26A)|9821 (RB1CC1)|10059 (DNM1L)|10206 (TRIM13)|10254 (STAM2)|23001 (WDFY3)|23230 (VPS13A)|23256 (SCFD1)|23411 (SIRT1)|25782 (RAB3GAP2)|29982 (NRBF2)|51…
3	3	GO:0061919	process utilizing autophagic mechanism	GO|GO.BP	2.58841e-07	0.0943919	0.000136208	47	0.0729814	0.0352856	2.0683	644	644	0.319728	147	process utilizing autophagic mechanism	411 (ARSB)|665 (BNIP3L)|836 (CASP3)|1611 (DAP)|1915 (EEF1A1)|2033 (EP300)|3320 (HSP90AA1)|5289 (PIK3C3)|5290 (PIK3CA)|5565 (PRKAB2)|5747 (PTK2)|5868 (RAB5A)|6885 (MAP3K7)|7248 (TSC1)|8925 (HERC1)|9140 (ATG12)|9525 (VPS4B)|9550 (ATP6V1G1)|9559 (VPS26A)|9821 (RB1CC1)|10059 (DNM1L)|10206 (TRIM13)|10254 (STAM2)|23001 (WDFY3)|23230 (VPS13A)|23256 (SCFD1)|23411 (SIRT1)|25782 (RAB3GAP2)|29982 (NRBF2)|51…
3	4	GO:0061659	ubiquitin-like protein ligase activity	GO|GO.MF	3.22495e-07	0.117605	0.000166579	24	0.0372671	0.0129621	2.87509	644	644	0.444444	54	ubiquitin-like protein ligase activity	329 (BIRC2)|5930 (RBBP6)|6049 (RNF6)|6500 (SKP1)|7337 (UBE3A)|8451 (CUL4A)|8452 (CUL3)|8453 (CUL2)|8454 (CUL1)|8554 (PIAS1)|9354 (UBE4A)|10206 (TRIM13)|10210 (TOPORS)|23077 (MYCBP2)|23291 (FBXW11)|23304 (UBR2)|26036 (ZNF451)|26224 (FBXL3)|64750 (SMURF2)|81847 (RNF146)|84085 (FBXO30)|130507 (UBR3)|197131 (UBR1)|257218 (SHPRH)
3	5	GO:0016604	nuclear body	GO|GO.CC	8.45245e-07	0.308237	0.000390668	67	0.104037	0.0592895	1.75473	644	644	0.271255	247	nuclear body	(More than 50 overlapping genes)
3	6	GO:1990234	transferase complex	GO|GO.CC	2.17486e-06	0.79311	0.0008908	69	0.107143	0.0631301	1.69718	644	644	0.262357	263	transferase complex	(More than 50 overlapping genes)
3	7	GO:0061630	ubiquitin protein ligase activity	GO|GO.MF	2.7892e-06	1	0.00111774	22	0.0341615	0.012482	2.73686	644	644	0.423077	52	ubiquitin protein ligase activity	329 (BIRC2)|5930 (RBBP6)|6049 (RNF6)|6500 (SKP1)|7337 (UBE3A)|8451 (CUL4A)|8452 (CUL3)|8453 (CUL2)|8454 (CUL1)|9354 (UBE4A)|10206 (TRIM13)|10210 (TOPORS)|23077 (MYCBP2)|23291 (FBXW11)|23304 (UBR2)|26224 (FBXL3)|64750 (SMURF2)|81847 (RNF146)|84085 (FBXO30)|130507 (UBR3)|197131 (UBR1)|257218 (SHPRH)
3	8	GO:0016241	regulation of macroautophagy	GO|GO.BP	3.15759e-06	1	0.00124082	20	0.0310559	0.0108017	2.87509	644	644	0.444444	45	regulation of macroautophagy	665 (BNIP3L)|836 (CASP3)|5290 (PIK3CA)|5868 (RAB5A)|6885 (MAP3K7)|7248 (TSC1)|9550 (ATP6V1G1)|9559 (VPS26A)|9821 (RB1CC1)|10206 (TRIM13)|23256 (SCFD1)|23411 (SIRT1)|25782 (RAB3GAP2)|51322 (WAC)|54832 (VPS13C)|55737 (VPS35)|55763 (EXOC1)|83667 (SESN2)|149371 (EXOC8)|203228 (C9orf72)
3	9	GO:0044451	nucleoplasm part	GO|GO.CC	3.51034e-06	1	0.00136183	88	0.136646	0.087374	1.56392	644	644	0.241758	364	nucleoplasm part	(More than 50 overlapping genes)
3	10	GO:0019787	ubiquitin-like protein transferase activity	GO|GO.MF	3.71701e-06	1	0.00143438	36	0.0559006	0.0264042	2.11711	644	644	0.327273	110	ubiquitin-like protein transferase activity	329 (BIRC2)|373 (TRIM23)|5371 (PML)|5930 (RBBP6)|6049 (RNF6)|6500 (SKP1)|7186 (TRAF2)|7337 (UBE3A)|8451 (CUL4A)|8452 (CUL3)|8453 (CUL2)|8454 (CUL1)|8554 (PIAS1)|8697 (CDC23)|8925 (HERC1)|9354 (UBE4A)|10206 (TRIM13)|10210 (TOPORS)|23014 (FBXO21)|23077 (MYCBP2)|23291 (FBXW11)|23304 (UBR2)|25831 (HECTD1)|26036 (ZNF451)|26091 (HERC4)|26224 (FBXL3)|51592 (TRIM33)|57534 (MIB1)|64750 (SMURF2)|81847 (RNF…
4	1	GO:0002275	myeloid cell activation involved in immune response	GO|GO.BP	8.57041e-24	3.12539e-18	1.20207e-19	87	0.205189	0.0676908	3.03126	424	424	0.308511	282	myeloid cell activation involved in immune response	(More than 50 overlapping genes)
4	2	GO:0002274	myeloid leukocyte activation	GO|GO.BP	1.34355e-23	4.89954e-18	1.81465e-19	92	0.216981	0.074892	2.89725	424	424	0.294872	312	myeloid leukocyte activation	(More than 50 overlapping genes)
4	3	GO:0043299	leukocyte degranulation	GO|GO.BP	6.22648e-23	2.27062e-17	7.56874e-19	85	0.200472	0.0667307	3.00419	424	424	0.305755	278	leukocyte degranulation	(More than 50 overlapping genes)
4	4	GO:0002444	myeloid leukocyte mediated immunity	GO|GO.BP	9.05125e-23	3.30074e-17	1.06475e-18	86	0.20283	0.0684109	2.96488	424	424	0.301754	285	myeloid leukocyte mediated immunity	(More than 50 overlapping genes)
4	5	GO:0045055	regulated exocytosis	GO|GO.BP	5.78572e-22	2.10989e-16	6.20556e-18	96	0.226415	0.0842535	2.68731	424	424	0.273504	351	regulated exocytosis	(More than 50 overlapping genes)
4	6	GO:0002366	leukocyte activation involved in immune response	GO|GO.BP	1.16732e-21	4.25688e-16	1.15051e-17	95	0.224057	0.0835334	2.68224	424	424	0.272989	348	leukocyte activation involved in immune response	(More than 50 overlapping genes)
4	7	GO:0002263	cell activation involved in immune response	GO|GO.BP	1.84345e-21	6.72253e-16	1.63964e-17	95	0.224057	0.0840134	2.66691	424	424	0.271429	350	cell activation involved in immune response	(More than 50 overlapping genes)
4	8	GO:0036230	granulocyte activation	GO|GO.BP	1.26192e-20	4.60186e-15	9.58722e-17	79	0.186321	0.0633701	2.9402	424	424	0.299242	264	granulocyte activation	(More than 50 overlapping genes)
4	9	GO:0002376	immune system process	GO|GO.BP	4.78243e-20	1.74402e-14	3.35388e-16	187	0.441038	0.24892	1.77181	424	424	0.180328	1037	immune system process	(More than 50 overlapping genes)
4	10	GO:0042119	neutrophil activation	GO|GO.BP	6.6093e-20	2.41023e-14	4.5476e-16	77	0.181604	0.0621699	2.92109	424	424	0.297297	259	neutrophil activation	(More than 50 overlapping genes)
4	11	GO:0002283	neutrophil activation involved in immune response	GO|GO.BP	1.32256e-19	4.82299e-14	8.61248e-16	76	0.179245	0.0614498	2.91694	424	424	0.296875	256	neutrophil activation involved in immune response	(More than 50 overlapping genes)
4	12	GO:0006955	immune response	GO|GO.BP	1.44688e-19	5.27635e-14	9.09715e-16	156	0.367925	0.191791	1.91836	424	424	0.195244	799	immune response	(More than 50 overlapping genes)
4	13	GO:0006887	exocytosis	GO|GO.BP	1.7382e-19	6.33873e-14	1.05645e-15	98	0.231132	0.093615	2.46896	424	424	0.251282	390	exocytosis	(More than 50 overlapping genes)
4	14	GO:0002446	neutrophil mediated immunity	GO|GO.BP	3.69143e-19	1.34616e-13	2.13676e-15	76	0.179245	0.06241	2.87206	424	424	0.292308	260	neutrophil mediated immunity	(More than 50 overlapping genes)
4	15	GO:0043312	neutrophil degranulation	GO|GO.BP	4.42059e-19	1.61207e-13	2.44253e-15	75	0.176887	0.0612098	2.88984	424	424	0.294118	255	neutrophil degranulation	(More than 50 overlapping genes)
4	16	GO:0001775	cell activation	GO|GO.BP	6.71147e-19	2.44749e-13	3.65296e-15	124	0.292453	0.137542	2.12628	424	424	0.216405	573	cell activation	(More than 50 overlapping genes)
4	17	GO:0002443	leukocyte mediated immunity	GO|GO.BP	1.30373e-18	4.75434e-13	6.79191e-15	95	0.224057	0.0914546	2.44992	424	424	0.249344	381	leukocyte mediated immunity	(More than 50 overlapping genes)
4	18	GO:0030141	secretory granule	GO|GO.CC	1.41605e-17	5.16394e-12	5.93557e-14	86	0.20283	0.0806529	2.51485	424	424	0.255952	336	secretory granule	(More than 50 overlapping genes)
4	19	GO:0045321	leukocyte activation	GO|GO.BP	2.70979e-17	9.88186e-12	1.06257e-13	113	0.266509	0.12458	2.13926	424	424	0.217726	519	leukocyte activation	(More than 50 overlapping genes)
4	20	GO:0031982	vesicle	GO|GO.CC	4.01306e-17	1.46345e-11	1.52443e-13	203	0.478774	0.295967	1.61766	424	424	0.164639	1233	vesicle	(More than 50 overlapping genes)
4	21	GO:0002252	immune effector process	GO|GO.BP	4.15853e-17	1.5165e-11	1.5634e-13	117	0.275943	0.132021	2.09015	424	424	0.212727	550	immune effector process	(More than 50 overlapping genes)
4	22	GO:0005576	extracellular region	GO|GO.CC	5.10989e-17	1.86343e-11	1.88226e-13	184	0.433962	0.257561	1.68489	424	424	0.171482	1073	extracellular region	(More than 50 overlapping genes)
4	23	GO:0099503	secretory vesicle	GO|GO.CC	1.30906e-16	4.77379e-11	4.54647e-13	88	0.207547	0.0864138	2.40178	424	424	0.244444	360	secretory vesicle	(More than 50 overlapping genes)
4	24	GO:0016192	vesicle-mediated transport	GO|GO.BP	3.9014e-16	1.42273e-10	1.25906e-12	139	0.32783	0.174988	1.87344	424	424	0.190672	729	vesicle-mediated transport	(More than 50 overlapping genes)
4	25	GO:0044433	cytoplasmic vesicle part	GO|GO.CC	4.99223e-16	1.82053e-10	1.54282e-12	112	0.264151	0.12746	2.07242	424	424	0.210923	531	cytoplasmic vesicle part	(More than 50 overlapping genes)
4	26	GO:0031410	cytoplasmic vesicle	GO|GO.CC	1.19636e-15	4.36278e-10	3.382e-12	139	0.32783	0.177148	1.8506	424	424	0.188347	738	cytoplasmic vesicle	(More than 50 overlapping genes)
4	27	GO:0097708	intracellular vesicle	GO|GO.CC	1.19636e-15	4.36278e-10	3.382e-12	139	0.32783	0.177148	1.8506	424	424	0.188347	738	intracellular vesicle	(More than 50 overlapping genes)
4	28	GO:0046903	secretion	GO|GO.BP	3.66518e-15	1.33659e-09	9.15471e-12	113	0.266509	0.132501	2.01137	424	424	0.20471	552	secretion	(More than 50 overlapping genes)
4	29	GO:0032940	secretion by cell	GO|GO.BP	9.64119e-15	3.51587e-09	2.28303e-11	109	0.257075	0.12722	2.02071	424	424	0.20566	530	secretion by cell	(More than 50 overlapping genes)
4	30	GO:0005615	extracellular space	GO|GO.CC	7.33413e-14	2.67455e-08	1.4457e-10	157	0.370283	0.220355	1.68039	424	424	0.171024	918	extracellular space	(More than 50 overlapping genes)
4	31	GO:0044421	extracellular region part	GO|GO.CC	1.87295e-13	6.83011e-08	3.46706e-10	160	0.377358	0.228517	1.65134	424	424	0.168067	952	extracellular region part	(More than 50 overlapping genes)
4	32	GO:0006952	defense response	GO|GO.BP	3.9811e-13	1.45179e-07	6.72127e-10	107	0.252358	0.130341	1.93614	424	424	0.197053	543	defense response	(More than 50 overlapping genes)
4	33	GO:0071944	cell periphery	GO|GO.CC	8.27301e-13	3.01694e-07	1.34685e-09	173	0.408019	0.258521	1.57828	424	424	0.160631	1077	cell periphery	(More than 50 overlapping genes)
4	34	GO:0005886	plasma membrane	GO|GO.CC	1.09706e-12	4.00067e-07	1.73189e-09	169	0.398585	0.25108	1.58748	424	424	0.161568	1046	plasma membrane	(More than 50 overlapping genes)
4	35	GO:0050900	leukocyte migration	GO|GO.BP	4.35658e-12	1.58872e-06	5.99518e-09	46	0.108491	0.037206	2.91595	424	424	0.296774	155	leukocyte migration	100 (ADA)|387 (RHOA)|719 (C3AR1)|811 (CALR)|1230 (CCR1)|1441 (CSF3R)|2207 (FCER1G)|2683 (B4GALT1)|2995 (GYPC)|3055 (HCK)|3162 (HMOX1)|3383 (ICAM1)|3557 (IL1RN)|3635 (INPP5D)|3684 (ITGAM)|3687 (ITGAX)|3689 (ITGB2)|3958 (LGALS3)|3965 (LGALS9)|4067 (LYN)|4318 (MMP9)|4478 (MSN)|5025 (P2RX4)|5641 (LGMN)|5724 (PTAFR)|5919 (RARRES2)|6279 (S100A8)|6280 (S100A9)|6283 (S100A12)|6348 (CCL3)|6793 (STK10)|704…
4	36	GO:0006954	inflammatory response	GO|GO.BP	4.4182e-12	1.61119e-06	6.05712e-09	62	0.146226	0.0600096	2.43672	424	424	0.248	250	inflammatory response	(More than 50 overlapping genes)
4	37	GO:0070820	tertiary granule	GO|GO.CC	1.37241e-11	5.00481e-06	1.71398e-08	33	0.0778302	0.0218435	3.56308	424	424	0.362637	91	tertiary granule	387 (RHOA)|1265 (CNN2)|1471 (CST3)|1476 (CSTB)|1509 (CTSD)|1535 (CYBA)|2207 (FCER1G)|2357 (FPR1)|2495 (FTH1)|3684 (ITGAM)|3687 (ITGAX)|3689 (ITGB2)|3903 (LAIR1)|3916 (LAMP1)|3958 (LGALS3)|4318 (MMP9)|5328 (PLAU)|5724 (PTAFR)|5768 (QSOX1)|7077 (TIMP2)|7226 (TRPM2)|8778 (SIGLEC5)|9725 (TMEM63A)|10288 (LILRB2)|10312 (TCIRG1)|11026 (LILRA3)|11314 (CD300A)|25840 (METTL7A)|53831 (GPR84)|79792 (GSDMD)|7…
4	38	GO:0048870	cell motility	GO|GO.BP	5.53182e-11	2.0173e-05	6.16912e-08	84	0.198113	0.0993759	1.99357	424	424	0.202899	414	cell motility	(More than 50 overlapping genes)
4	39	GO:0051674	localization of cell	GO|GO.BP	5.53182e-11	2.0173e-05	6.16912e-08	84	0.198113	0.0993759	1.99357	424	424	0.202899	414	localization of cell	(More than 50 overlapping genes)
4	40	GO:0070062	extracellular exosome	GO|GO.CC	6.75417e-11	2.46306e-05	7.39656e-08	132	0.311321	0.18795	1.6564	424	424	0.168582	783	extracellular exosome	(More than 50 overlapping genes)
4	41	GO:0050896	response to stimulus	GO|GO.BP	7.62637e-11	2.78112e-05	8.22818e-08	292	0.688679	0.542727	1.26892	424	424	0.129146	2261	response to stimulus	(More than 50 overlapping genes)
4	42	GO:0043230	extracellular organelle	GO|GO.CC	8.1756e-11	2.98141e-05	8.64177e-08	132	0.311321	0.18843	1.65218	424	424	0.168153	785	extracellular organelle	(More than 50 overlapping genes)
4	43	GO:1903561	extracellular vesicle	GO|GO.CC	8.1756e-11	2.98141e-05	8.64177e-08	132	0.311321	0.18843	1.65218	424	424	0.168153	785	extracellular vesicle	(More than 50 overlapping genes)
4	44	GO:0016477	cell migration	GO|GO.BP	8.64208e-11	3.15152e-05	9.0561e-08	81	0.191038	0.0950552	2.00976	424	424	0.204545	396	cell migration	(More than 50 overlapping genes)
4	45	GO:0007165	signal transduction	GO|GO.BP	1.28612e-10	4.69011e-05	1.31376e-07	204	0.481132	0.339174	1.41854	424	424	0.144374	1413	signal transduction	(More than 50 overlapping genes)
4	46	GO:0002685	regulation of leukocyte migration	GO|GO.BP	1.4154e-10	5.16158e-05	1.43777e-07	27	0.0636792	0.0165627	3.84475	424	424	0.391304	69	regulation of leukocyte migration	100 (ADA)|387 (RHOA)|719 (C3AR1)|811 (CALR)|1230 (CCR1)|3162 (HMOX1)|3383 (ICAM1)|3958 (LGALS3)|3965 (LGALS9)|4067 (LYN)|4478 (MSN)|5025 (P2RX4)|5641 (LGMN)|5724 (PTAFR)|5919 (RARRES2)|6348 (CCL3)|6793 (STK10)|7040 (TGFB1)|7070 (THY1)|7941 (PLA2G7)|8764 (TNFRSF14)|11035 (RIPK3)|11117 (EMILIN1)|11314 (CD300A)|29108 (PYCARD)|63940 (GPSM3)|284114 (TMEM102)
4	47	GO:0006928	movement of cell or subcellular component	GO|GO.BP	2.30168e-10	8.39357e-05	2.22641e-07	93	0.21934	0.117859	1.86104	424	424	0.189409	491	movement of cell or subcellular component	(More than 50 overlapping genes)
5	1	GO:0002376	immune system process	GO|GO.BP	1.6667e-39	6.078e-34	1.5195e-34	195	0.565217	0.24892	2.27068	345	345	0.188042	1037	immune system process	(More than 50 overlapping genes)
5	2	GO:0006955	immune response	GO|GO.BP	5.90274e-35	2.15257e-29	4.30513e-30	162	0.469565	0.191791	2.44832	345	345	0.202753	799	immune response	(More than 50 overlapping genes)
5	3	GO:0002682	regulation of immune system process	GO|GO.BP	2.3762e-32	8.66533e-27	1.08317e-27	126	0.365217	0.128901	2.83333	345	345	0.234637	537	regulation of immune system process	(More than 50 overlapping genes)
5	4	GO:0046649	lymphocyte activation	GO|GO.BP	3.20719e-31	1.16957e-25	1.16957e-26	86	0.249275	0.0655305	3.80396	345	345	0.315018	273	lymphocyte activation	(More than 50 overlapping genes)
5	5	GO:0005886	plasma membrane	GO|GO.CC	8.15055e-31	2.97228e-25	2.70207e-26	182	0.527536	0.25108	2.10107	345	345	0.173996	1046	plasma membrane	(More than 50 overlapping genes)
5	6	GO:0071944	cell periphery	GO|GO.CC	3.83631e-30	1.399e-24	1.16583e-25	184	0.533333	0.258521	2.06301	345	345	0.170845	1077	cell periphery	(More than 50 overlapping genes)
5	7	GO:0002684	positive regulation of immune system process	GO|GO.BP	4.24066e-27	1.54645e-21	1.03097e-22	99	0.286957	0.0948152	3.02648	345	345	0.250633	395	positive regulation of immune system process	(More than 50 overlapping genes)
5	8	GO:0044459	plasma membrane part	GO|GO.CC	2.06248e-26	7.52127e-21	4.7008e-22	117	0.33913	0.129141	2.62605	345	345	0.217472	538	plasma membrane part	(More than 50 overlapping genes)
5	9	GO:0050776	regulation of immune response	GO|GO.BP	7.61148e-24	2.77569e-18	1.11028e-19	93	0.269565	0.0928949	2.90183	345	345	0.24031	387	regulation of immune response	(More than 50 overlapping genes)
5	10	GO:0023052	signaling	GO|GO.BP	5.13495e-23	1.87257e-17	6.67075e-19	209	0.605797	0.355977	1.70179	345	345	0.140931	1483	signaling	(More than 50 overlapping genes)
5	11	GO:0002250	adaptive immune response	GO|GO.BP	5.30482e-23	1.93452e-17	6.67075e-19	60	0.173913	0.0432069	4.02512	345	345	0.333333	180	adaptive immune response	(More than 50 overlapping genes)
5	12	GO:0007165	signal transduction	GO|GO.BP	1.1366e-22	4.14488e-17	1.29527e-18	202	0.585507	0.339174	1.72627	345	345	0.142958	1413	signal transduction	(More than 50 overlapping genes)
5	13	GO:0007154	cell communication	GO|GO.BP	6.23835e-22	2.27495e-16	6.49986e-18	208	0.602899	0.359337	1.67781	345	345	0.138945	1497	cell communication	(More than 50 overlapping genes)
5	14	GO:0001775	cell activation	GO|GO.BP	1.58471e-21	5.77898e-16	1.48179e-17	113	0.327536	0.137542	2.38135	345	345	0.197208	573	cell activation	(More than 50 overlapping genes)
5	15	GO:0045321	leukocyte activation	GO|GO.BP	2.69719e-21	9.8359e-16	2.28742e-17	106	0.307246	0.12458	2.46626	345	345	0.204239	519	leukocyte activation	(More than 50 overlapping genes)
5	16	GO:0006952	defense response	GO|GO.BP	3.22728e-20	1.1769e-14	2.30764e-16	107	0.310145	0.130341	2.37949	345	345	0.197053	543	defense response	(More than 50 overlapping genes)
5	17	GO:0042110	T cell activation	GO|GO.BP	7.72703e-20	2.81783e-14	5.2182e-16	56	0.162319	0.0432069	3.75678	345	345	0.311111	180	T cell activation	(More than 50 overlapping genes)
5	18	GO:0048583	regulation of response to stimulus	GO|GO.BP	1.37416e-19	5.01119e-14	8.79156e-16	170	0.492754	0.274124	1.79756	345	345	0.148862	1142	regulation of response to stimulus	(More than 50 overlapping genes)
5	19	GO:0050778	positive regulation of immune response	GO|GO.BP	3.33785e-19	1.21722e-13	1.96326e-15	74	0.214493	0.0727316	2.9491	345	345	0.244224	303	positive regulation of immune response	(More than 50 overlapping genes)
5	20	GO:0050896	response to stimulus	GO|GO.BP	4.08332e-19	1.48907e-13	2.29088e-15	264	0.765217	0.542727	1.40995	345	345	0.116762	2261	response to stimulus	(More than 50 overlapping genes)
5	21	GO:0048584	positive regulation of response to stimulus	GO|GO.BP	2.72588e-18	9.94051e-13	1.30796e-14	121	0.350725	0.167067	2.09931	345	345	0.173851	696	positive regulation of response to stimulus	(More than 50 overlapping genes)
5	22	GO:0002764	immune response-regulating signaling pathway	GO|GO.BP	3.43162e-18	1.25142e-12	1.60438e-14	58	0.168116	0.0494479	3.39986	345	345	0.281553	206	immune response-regulating signaling pathway	(More than 50 overlapping genes)
5	23	GO:0007166	cell surface receptor signaling pathway	GO|GO.BP	3.61669e-18	1.3189e-12	1.6695e-14	128	0.371014	0.182909	2.02841	345	345	0.167979	762	cell surface receptor signaling pathway	(More than 50 overlapping genes)
5	24	GO:0002757	immune response-activating signal transduction	GO|GO.BP	3.96757e-18	1.44686e-12	1.80858e-14	56	0.162319	0.0465675	3.48567	345	345	0.28866	194	immune response-activating signal transduction	(More than 50 overlapping genes)
5	25	GO:0044425	membrane part	GO|GO.CC	6.15116e-18	2.24316e-12	2.76933e-14	175	0.507246	0.295967	1.71386	345	345	0.14193	1233	membrane part	(More than 50 overlapping genes)
5	26	GO:0002429	immune response-activating cell surface receptor signaling pathway	GO|GO.BP	1.71274e-17	6.24587e-12	6.967e-14	43	0.124638	0.0295247	4.22147	345	345	0.349593	123	immune response-activating cell surface receptor signaling pathway	640 (BLK)|660 (BMX)|695 (BTK)|930 (CD19)|933 (CD22)|973 (CD79A)|974 (CD79B)|1236 (CCR7)|1380 (CR2)|1445 (CSK)|2213 (FCGR2B)|3071 (NCKAP1L)|3384 (ICAM2)|3385 (ICAM3)|3493 (IGHA1)|3495 (IGHD)|3507 (IGHM)|3514 (IGKC)|3551 (IKBKB)|3702 (ITK)|3783 (KCNN4)|4790 (NFKB1)|5336 (PLCG2)|5583 (PRKCH)|5594 (MAPK1)|5777 (PTPN6)|5788 (PTPRC)|7294 (TXK)|7409 (VAV1)|8631 (SKAP1)|9404 (LPXN)|10384 (BTN3A3)|10451 (…
5	27	GO:0050851	antigen receptor-mediated signaling pathway	GO|GO.BP	1.7651e-17	6.43682e-12	7.07343e-14	34	0.0985507	0.018723	5.26362	345	345	0.435897	78	antigen receptor-mediated signaling pathway	640 (BLK)|660 (BMX)|695 (BTK)|930 (CD19)|933 (CD22)|973 (CD79A)|974 (CD79B)|1236 (CCR7)|1445 (CSK)|3071 (NCKAP1L)|3493 (IGHA1)|3495 (IGHD)|3507 (IGHM)|3514 (IGKC)|3551 (IKBKB)|3702 (ITK)|3783 (KCNN4)|4790 (NFKB1)|5336 (PLCG2)|5583 (PRKCH)|5594 (MAPK1)|5777 (PTPN6)|5788 (PTPRC)|7294 (TXK)|8631 (SKAP1)|9404 (LPXN)|10384 (BTN3A3)|10451 (VAV3)|11118 (BTN3A2)|11119 (BTN3A1)|26191 (PTPN22)|26228 (STAP1…
5	28	GO:0002768	immune response-regulating cell surface receptor signaling pathway	GO|GO.BP	2.40117e-17	8.75638e-12	9.51781e-14	45	0.130435	0.0324052	4.02512	345	345	0.333333	135	immune response-regulating cell surface receptor signaling pathway	640 (BLK)|660 (BMX)|695 (BTK)|930 (CD19)|933 (CD22)|973 (CD79A)|974 (CD79B)|1236 (CCR7)|1380 (CR2)|1445 (CSK)|2213 (FCGR2B)|3071 (NCKAP1L)|3384 (ICAM2)|3385 (ICAM3)|3493 (IGHA1)|3495 (IGHD)|3507 (IGHM)|3514 (IGKC)|3551 (IKBKB)|3702 (ITK)|3783 (KCNN4)|4790 (NFKB1)|5336 (PLCG2)|5583 (PRKCH)|5594 (MAPK1)|5777 (PTPN6)|5788 (PTPRC)|7294 (TXK)|7409 (VAV1)|8631 (SKAP1)|9404 (LPXN)|10384 (BTN3A3)|10451 (…
5	29	GO:0002449	lymphocyte mediated immunity	GO|GO.BP	5.05852e-17	1.8447e-11	1.88226e-13	40	0.115942	0.0264042	4.39104	345	345	0.363636	110	lymphocyte mediated immunity	695 (BTK)|730 (C7)|911 (CD1C)|925 (CD8A)|939 (CD27)|1235 (CCR6)|1380 (CR2)|2213 (FCGR2B)|3002 (GZMB)|3004 (GZMM)|3493 (IGHA1)|3495 (IGHD)|3507 (IGHM)|3514 (IGKC)|3824 (KLRD1)|5272 (SERPINB9)|5551 (PRF1)|5777 (PTPN6)|5788 (PTPRC)|5873 (RAB27A)|6778 (STAT6)|7409 (VAV1)|8809 (IL18R1)|9437 (NCR1)|9466 (IL27RA)|10225 (CD96)|10384 (BTN3A3)|10538 (BATF)|11118 (BTN3A2)|11151 (CORO1A)|23075 (SWAP70)|30009…
5	30	GO:0051249	regulation of lymphocyte activation	GO|GO.BP	2.33229e-16	8.50522e-11	7.80295e-13	49	0.142029	0.0398464	3.56441	345	345	0.295181	166	regulation of lymphocyte activation	101 (ADAM8)|678 (ZFP36L2)|695 (BTK)|864 (RUNX3)|933 (CD22)|939 (CD27)|1236 (CCR7)|1445 (CSK)|2213 (FCGR2B)|2323 (FLT3LG)|3071 (NCKAP1L)|3493 (IGHA1)|3495 (IGHD)|3507 (IGHM)|3514 (IGKC)|3570 (IL6R)|3662 (IRF4)|3707 (ITPKB)|3718 (JAK3)|5777 (PTPN6)|5788 (PTPRC)|5880 (RAC2)|6352 (CCL5)|6778 (STAT6)|7048 (TGFBR2)|7128 (TNFAIP3)|7409 (VAV1)|8600 (TNFSF11)|8740 (TNFSF14)|9308 (CD83)|9466 (IL27RA)|10451…
5	31	GO:0009897	external side of plasma membrane	GO|GO.CC	2.70106e-16	9.85001e-11	8.87389e-13	38	0.110145	0.024964	4.41215	345	345	0.365385	104	external side of plasma membrane	643 (CXCR5)|925 (CD8A)|930 (CD19)|931 (MS4A1)|939 (CD27)|969 (CD69)|973 (CD79A)|974 (CD79B)|1182 (CLCN3)|1235 (CCR6)|1236 (CCR7)|1524 (CX3CR1)|2213 (FCGR2B)|2323 (FLT3LG)|2811 (GP1BA)|3493 (IGHA1)|3495 (IGHD)|3507 (IGHM)|3514 (IGKC)|3560 (IL2RB)|3561 (IL2RG)|3570 (IL6R)|3824 (KLRD1)|5788 (PTPRC)|6402 (SELL)|6403 (SELP)|7048 (TGFBR2)|7852 (CXCR4)|9308 (CD83)|9466 (IL27RA)|10384 (BTN3A3)|11118 (BTN…
5	32	GO:0002253	activation of immune response	GO|GO.BP	2.8905e-16	1.05409e-10	9.41147e-13	60	0.173913	0.0571291	3.04421	345	345	0.252101	238	activation of immune response	(More than 50 overlapping genes)
5	33	GO:0045087	innate immune response	GO|GO.BP	4.88833e-16	1.78264e-10	1.52362e-12	73	0.211594	0.0801728	2.63923	345	345	0.218563	334	innate immune response	(More than 50 overlapping genes)
5	34	GO:0031226	intrinsic component of plasma membrane	GO|GO.CC	5.61138e-16	2.04631e-10	1.71959e-12	64	0.185507	0.0645703	2.87295	345	345	0.237918	269	intrinsic component of plasma membrane	(More than 50 overlapping genes)
5	35	GO:0050853	B cell receptor signaling pathway	GO|GO.BP	1.07976e-15	3.93759e-10	3.20129e-12	22	0.0637681	0.00864138	7.37939	345	345	0.611111	36	B cell receptor signaling pathway	640 (BLK)|660 (BMX)|695 (BTK)|930 (CD19)|933 (CD22)|973 (CD79A)|974 (CD79B)|3071 (NCKAP1L)|3493 (IGHA1)|3495 (IGHD)|3507 (IGHM)|3514 (IGKC)|3702 (ITK)|5336 (PLCG2)|5583 (PRKCH)|5594 (MAPK1)|5777 (PTPN6)|5788 (PTPRC)|9404 (LPXN)|10451 (VAV3)|26191 (PTPN22)|26228 (STAP1)
5	36	GO:0005887	integral component of plasma membrane	GO|GO.CC	1.27431e-15	4.64707e-10	3.57467e-12	62	0.17971	0.0621699	2.89063	345	345	0.239382	259	integral component of plasma membrane	(More than 50 overlapping genes)
5	37	GO:0051716	cellular response to stimulus	GO|GO.BP	1.4507e-15	5.29031e-10	3.94799e-12	220	0.637681	0.433749	1.47016	345	345	0.121749	1807	cellular response to stimulus	(More than 50 overlapping genes)
5	38	GO:0042113	B cell activation	GO|GO.BP	4.63251e-15	1.68935e-09	1.14145e-11	38	0.110145	0.0268843	4.097	345	345	0.339286	112	B cell activation	643 (CXCR5)|678 (ZFP36L2)|695 (BTK)|841 (CASP8)|931 (MS4A1)|933 (CD22)|939 (CD27)|973 (CD79A)|974 (CD79B)|1235 (CCR6)|1380 (CR2)|2185 (PTK2B)|2213 (FCGR2B)|3071 (NCKAP1L)|3087 (HHEX)|3493 (IGHA1)|3495 (IGHD)|3507 (IGHM)|3514 (IGKC)|3718 (JAK3)|4064 (CD180)|5336 (PLCG2)|5777 (PTPN6)|5788 (PTPRC)|6778 (STAT6)|7128 (TNFAIP3)|9466 (IL27RA)|10451 (VAV3)|10538 (BATF)|22806 (IKZF3)|23075 (SWAP70)|30009 …
5	39	GO:0004888	transmembrane signaling receptor activity	GO|GO.MF	4.77497e-15	1.7413e-09	1.16866e-11	41	0.118841	0.030965	3.83791	345	345	0.317829	129	transmembrane signaling receptor activity	643 (CXCR5)|939 (CD27)|969 (CD69)|971 (CD72)|973 (CD79A)|974 (CD79B)|1235 (CCR6)|1236 (CCR7)|1380 (CR2)|1524 (CX3CR1)|2041 (EPHA1)|2123 (EVI2A)|2185 (PTK2B)|2213 (FCGR2B)|2811 (GP1BA)|3560 (IL2RB)|3561 (IL2RG)|3570 (IL6R)|3588 (IL10RB)|3683 (ITGAL)|3824 (KLRD1)|4065 (LY75)|5777 (PTPN6)|5788 (PTPRC)|6504 (SLAMF1)|7048 (TGFBR2)|7852 (CXCR4)|8809 (IL18R1)|9466 (IL27RA)|10347 (ABCA7)|23765 (IL17RA)|2…
5	40	GO:0038023	signaling receptor activity	GO|GO.MF	6.79153e-15	2.47668e-09	1.64019e-11	51	0.147826	0.0460874	3.20752	345	345	0.265625	192	signaling receptor activity	(More than 50 overlapping genes)
5	41	GO:0098552	side of membrane	GO|GO.CC	1.68253e-14	6.1357e-09	3.83481e-11	47	0.136232	0.0408065	3.33848	345	345	0.276471	170	side of membrane	640 (BLK)|643 (CXCR5)|925 (CD8A)|930 (CD19)|931 (MS4A1)|939 (CD27)|969 (CD69)|973 (CD79A)|974 (CD79B)|1182 (CLCN3)|1235 (CCR6)|1236 (CCR7)|1524 (CX3CR1)|1917 (EEF1A2)|2185 (PTK2B)|2213 (FCGR2B)|2323 (FLT3LG)|2786 (GNG4)|2811 (GP1BA)|3493 (IGHA1)|3495 (IGHD)|3507 (IGHM)|3514 (IGKC)|3551 (IKBKB)|3560 (IL2RB)|3561 (IL2RG)|3570 (IL6R)|3824 (KLRD1)|5778 (PTPN7)|5788 (PTPRC)|6402 (SELL)|6403 (SELP)|704…
5	42	GO:0002252	immune effector process	GO|GO.BP	2.93398e-14	1.06994e-08	6.56404e-11	96	0.278261	0.132021	2.1077	345	345	0.174545	550	immune effector process	(More than 50 overlapping genes)
5	43	GO:0002694	regulation of leukocyte activation	GO|GO.BP	3.06818e-14	1.11888e-08	6.82244e-11	50	0.144928	0.0460874	3.14463	345	345	0.260417	192	regulation of leukocyte activation	101 (ADAM8)|678 (ZFP36L2)|695 (BTK)|864 (RUNX3)|933 (CD22)|939 (CD27)|1236 (CCR7)|1445 (CSK)|2213 (FCGR2B)|2323 (FLT3LG)|3071 (NCKAP1L)|3493 (IGHA1)|3495 (IGHD)|3507 (IGHM)|3514 (IGKC)|3570 (IL6R)|3662 (IRF4)|3707 (ITPKB)|3718 (JAK3)|5777 (PTPN6)|5788 (PTPRC)|5880 (RAC2)|6352 (CCL5)|6778 (STAT6)|7048 (TGFBR2)|7128 (TNFAIP3)|7409 (VAV1)|8600 (TNFSF11)|8740 (TNFSF14)|9308 (CD83)|9466 (IL27RA)|10451…
5	44	GO:0031224	intrinsic component of membrane	GO|GO.CC	3.30191e-14	1.20411e-08	7.29766e-11	127	0.368116	0.200912	1.83222	345	345	0.151732	837	intrinsic component of membrane	(More than 50 overlapping genes)
5	45	GO:0002460	adaptive immune response based on somatic recombination of immune receptors built from immunoglobulin superfamily domains	GO|GO.BP	4.37514e-14	1.59549e-08	9.44078e-11	38	0.110145	0.0285646	3.856	345	345	0.319328	119	adaptive immune response based on somatic recombination of immune receptors built from immunoglobulin superfamily domains	695 (BTK)|730 (C7)|911 (CD1C)|925 (CD8A)|939 (CD27)|1235 (CCR6)|1380 (CR2)|2213 (FCGR2B)|3004 (GZMM)|3493 (IGHA1)|3495 (IGHD)|3507 (IGHM)|3514 (IGKC)|3570 (IL6R)|3662 (IRF4)|3718 (JAK3)|4791 (NFKB2)|5551 (PRF1)|5777 (PTPN6)|5788 (PTPRC)|5873 (RAB27A)|6778 (STAT6)|7128 (TNFAIP3)|8809 (IL18R1)|9466 (IL27RA)|10384 (BTN3A3)|10538 (BATF)|11118 (BTN3A2)|23075 (SWAP70)|30009 (TBX21)|51176 (LEF1)|51279 (…
5	46	GO:0050900	leukocyte migration	GO|GO.BP	4.46217e-14	1.62723e-08	9.57193e-11	44	0.127536	0.037206	3.42784	345	345	0.283871	155	leukocyte migration	101 (ADAM8)|643 (CXCR5)|962 (CD48)|1235 (CCR6)|1236 (CCR7)|1524 (CX3CR1)|2185 (PTK2B)|3071 (NCKAP1L)|3493 (IGHA1)|3507 (IGHM)|3512 (JCHAIN)|3514 (IGKC)|3570 (IL6R)|3603 (IL16)|3683 (ITGAL)|3695 (ITGB7)|5294 (PIK3CG)|5777 (PTPN6)|5880 (RAC2)|6352 (CCL5)|6402 (SELL)|6403 (SELP)|6404 (SELPLG)|7409 (VAV1)|7852 (CXCR4)|8600 (TNFSF11)|8740 (TNFSF14)|10451 (VAV3)|11151 (CORO1A)|23075 (SWAP70)|23604 (DAP…
5	47	GO:0050865	regulation of cell activation	GO|GO.BP	5.39936e-14	1.969e-08	1.10618e-10	52	0.150725	0.049928	3.01884	345	345	0.25	208	regulation of cell activation	(More than 50 overlapping genes)
5	48	GO:0030098	lymphocyte differentiation	GO|GO.BP	6.44378e-14	2.34986e-08	1.30548e-10	40	0.115942	0.0316851	3.6592	345	345	0.30303	132	lymphocyte differentiation	101 (ADAM8)|399 (RHOH)|678 (ZFP36L2)|695 (BTK)|864 (RUNX3)|925 (CD8A)|939 (CD27)|973 (CD79A)|974 (CD79B)|1235 (CCR6)|1236 (CCR7)|1380 (CR2)|1794 (DOCK2)|2185 (PTK2B)|2213 (FCGR2B)|2323 (FLT3LG)|3071 (NCKAP1L)|3087 (HHEX)|3662 (IRF4)|3702 (ITK)|3707 (ITPKB)|3718 (JAK3)|5336 (PLCG2)|5777 (PTPN6)|5788 (PTPRC)|6778 (STAT6)|7048 (TGFBR2)|7409 (VAV1)|8320 (EOMES)|8809 (IL18R1)|9308 (CD83)|10320 (IKZF1)…
5	49	GO:0016021	integral component of membrane	GO|GO.CC	8.75527e-14	3.1928e-08	1.68931e-10	124	0.35942	0.196351	1.8305	345	345	0.151589	818	integral component of membrane	(More than 50 overlapping genes)
5	50	GO:0060089	molecular transducer activity	GO|GO.MF	9.76475e-14	3.56093e-08	1.87417e-10	51	0.147826	0.0489678	3.01884	345	345	0.25	204	molecular transducer activity	(More than 50 overlapping genes)
5	51	GO:0035556	intracellular signal transduction	GO|GO.BP	2.00022e-13	7.29426e-08	3.66546e-10	120	0.347826	0.18915	1.83889	345	345	0.152284	788	intracellular signal transduction	(More than 50 overlapping genes)
5	52	GO:0002521	leukocyte differentiation	GO|GO.BP	2.24104e-13	8.17243e-08	4.08621e-10	47	0.136232	0.043447	3.13559	345	345	0.259669	181	leukocyte differentiation	101 (ADAM8)|399 (RHOH)|678 (ZFP36L2)|695 (BTK)|841 (CASP8)|863 (CBFA2T3)|864 (RUNX3)|925 (CD8A)|939 (CD27)|973 (CD79A)|974 (CD79B)|1235 (CCR6)|1236 (CCR7)|1380 (CR2)|1794 (DOCK2)|2124 (EVI2B)|2185 (PTK2B)|2213 (FCGR2B)|2323 (FLT3LG)|3059 (HCLS1)|3071 (NCKAP1L)|3087 (HHEX)|3662 (IRF4)|3702 (ITK)|3707 (ITPKB)|3718 (JAK3)|4057 (LTF)|5336 (PLCG2)|5777 (PTPN6)|5788 (PTPRC)|6778 (STAT6)|7048 (TGFBR2)|7…
5	53	GO:0048518	positive regulation of biological process	GO|GO.BP	2.58816e-13	9.43829e-08	4.59999e-10	200	0.57971	0.393903	1.47171	345	345	0.121877	1641	positive regulation of biological process	(More than 50 overlapping genes)
5	54	GO:0009986	cell surface	GO|GO.CC	3.3815e-13	1.23314e-07	5.76233e-10	51	0.147826	0.0504081	2.93259	345	345	0.242857	210	cell surface	(More than 50 overlapping genes)
5	55	GO:0002520	immune system development	GO|GO.BP	4.55172e-13	1.65988e-07	7.57938e-10	63	0.182609	0.0717715	2.54431	345	345	0.210702	299	immune system development	(More than 50 overlapping genes)
5	56	GO:0007159	leukocyte cell-cell adhesion	GO|GO.BP	7.79791e-13	2.84368e-07	1.27519e-09	38	0.110145	0.030965	3.55708	345	345	0.294574	129	leukocyte cell-cell adhesion	101 (ADAM8)|864 (RUNX3)|939 (CD27)|1236 (CCR7)|1445 (CSK)|1524 (CX3CR1)|2213 (FCGR2B)|3071 (NCKAP1L)|3570 (IL6R)|3683 (ITGAL)|3695 (ITGB7)|3707 (ITPKB)|3718 (JAK3)|5777 (PTPN6)|5788 (PTPRC)|5880 (RAC2)|6352 (CCL5)|6402 (SELL)|6403 (SELP)|6404 (SELPLG)|7048 (TGFBR2)|7409 (VAV1)|8600 (TNFSF11)|8631 (SKAP1)|8740 (TNFSF14)|9308 (CD83)|11151 (CORO1A)|26191 (PTPN22)|29851 (ICOS)|30009 (TBX21)|51561 (IL…
5	57	GO:0019221	cytokine-mediated signaling pathway	GO|GO.BP	1.88976e-12	6.89144e-07	2.82436e-09	56	0.162319	0.0612098	2.65184	345	345	0.219608	255	cytokine-mediated signaling pathway	(More than 50 overlapping genes)
5	58	GO:0048534	hematopoietic or lymphoid organ development	GO|GO.BP	2.085e-12	7.60342e-07	3.10344e-09	59	0.171014	0.0667307	2.56276	345	345	0.21223	278	hematopoietic or lymphoid organ development	(More than 50 overlapping genes)
5	59	GO:0071345	cellular response to cytokine stimulus	GO|GO.BP	3.64225e-12	1.32823e-06	5.089e-09	69	0.2	0.0864138	2.31444	345	345	0.191667	360	cellular response to cytokine stimulus	(More than 50 overlapping genes)
5	60	GO:0009607	response to biotic stimulus	GO|GO.BP	4.89695e-12	1.78578e-06	6.66336e-09	66	0.191304	0.081133	2.35791	345	345	0.195266	338	response to biotic stimulus	(More than 50 overlapping genes)
5	61	GO:0051251	positive regulation of lymphocyte activation	GO|GO.BP	5.325e-12	1.94188e-06	7.19214e-09	34	0.0985507	0.0268843	3.66573	345	345	0.303571	112	positive regulation of lymphocyte activation	101 (ADAM8)|695 (BTK)|864 (RUNX3)|939 (CD27)|1236 (CCR7)|1445 (CSK)|2323 (FLT3LG)|3071 (NCKAP1L)|3493 (IGHA1)|3495 (IGHD)|3507 (IGHM)|3514 (IGKC)|3570 (IL6R)|3707 (ITPKB)|3718 (JAK3)|5777 (PTPN6)|5788 (PTPRC)|6352 (CCL5)|6778 (STAT6)|7048 (TGFBR2)|7409 (VAV1)|8600 (TNFSF11)|8740 (TNFSF14)|9308 (CD83)|10451 (VAV3)|11151 (CORO1A)|29851 (ICOS)|30009 (TBX21)|51561 (IL23A)|54106 (TLR9)|55423 (SIRPG)|8…
5	62	GO:0001816	cytokine production	GO|GO.BP	5.74888e-12	2.09645e-06	7.69793e-09	60	0.173913	0.0700912	2.48124	345	345	0.205479	292	cytokine production	(More than 50 overlapping genes)
5	63	GO:0050867	positive regulation of cell activation	GO|GO.BP	6.58169e-12	2.40016e-06	8.72785e-09	37	0.107246	0.031445	3.4106	345	345	0.282443	131	positive regulation of cell activation	101 (ADAM8)|695 (BTK)|864 (RUNX3)|939 (CD27)|1236 (CCR7)|1445 (CSK)|2323 (FLT3LG)|3071 (NCKAP1L)|3493 (IGHA1)|3495 (IGHD)|3507 (IGHM)|3514 (IGKC)|3570 (IL6R)|3707 (ITPKB)|3718 (JAK3)|5777 (PTPN6)|5788 (PTPRC)|6195 (RPS6KA1)|6352 (CCL5)|6403 (SELP)|6778 (STAT6)|7048 (TGFBR2)|7409 (VAV1)|8600 (TNFSF11)|8740 (TNFSF14)|9308 (CD83)|10451 (VAV3)|11151 (CORO1A)|26228 (STAP1)|29851 (ICOS)|30009 (TBX21)|5…
5	64	GO:0022610	biological adhesion	GO|GO.BP	8.28269e-12	3.02046e-06	1.0749e-08	69	0.2	0.0878541	2.2765	345	345	0.188525	366	biological adhesion	(More than 50 overlapping genes)
5	65	GO:0043207	response to external biotic stimulus	GO|GO.BP	1.3201e-11	4.81405e-06	1.66002e-08	64	0.185507	0.0789726	2.34901	345	345	0.194529	329	response to external biotic stimulus	(More than 50 overlapping genes)
5	66	GO:0051707	response to other organism	GO|GO.BP	1.3201e-11	4.81405e-06	1.66002e-08	64	0.185507	0.0789726	2.34901	345	345	0.194529	329	response to other organism	(More than 50 overlapping genes)
5	67	GO:0030097	hemopoiesis	GO|GO.BP	1.38837e-11	5.063e-06	1.72799e-08	56	0.162319	0.0640903	2.53266	345	345	0.209738	267	hemopoiesis	(More than 50 overlapping genes)
5	68	GO:0098609	cell-cell adhesion	GO|GO.BP	1.64238e-11	5.9893e-06	2.00983e-08	48	0.13913	0.050168	2.77329	345	345	0.229665	209	cell-cell adhesion	101 (ADAM8)|864 (RUNX3)|939 (CD27)|1236 (CCR7)|1445 (CSK)|1524 (CX3CR1)|1823 (DSC1)|2213 (FCGR2B)|2811 (GP1BA)|3071 (NCKAP1L)|3384 (ICAM2)|3385 (ICAM3)|3570 (IL6R)|3683 (ITGAL)|3695 (ITGB7)|3707 (ITPKB)|3718 (JAK3)|4155 (MBP)|5294 (PIK3CG)|5777 (PTPN6)|5788 (PTPRC)|5880 (RAC2)|6352 (CCL5)|6402 (SELL)|6403 (SELP)|6404 (SELPLG)|7048 (TGFBR2)|7409 (VAV1)|8600 (TNFSF11)|8631 (SKAP1)|8728 (ADAM19)|874…
5	69	GO:0016020	membrane	GO|GO.CC	1.85157e-11	6.75215e-06	2.24324e-08	231	0.669565	0.49904	1.34171	345	345	0.111111	2079	membrane	(More than 50 overlapping genes)
5	70	GO:0070661	leukocyte proliferation	GO|GO.BP	2.08402e-11	7.59984e-06	2.49995e-08	32	0.0927536	0.025204	3.68011	345	345	0.304762	105	leukocyte proliferation	695 (BTK)|931 (MS4A1)|933 (CD22)|973 (CD79A)|1380 (CR2)|1794 (DOCK2)|2213 (FCGR2B)|2323 (FLT3LG)|3071 (NCKAP1L)|3570 (IL6R)|3718 (JAK3)|4064 (CD180)|5294 (PIK3CG)|5699 (PSMB10)|5777 (PTPN6)|5788 (PTPRC)|5880 (RAC2)|6352 (CCL5)|7048 (TGFBR2)|7128 (TNFAIP3)|8600 (TNFSF11)|8740 (TNFSF14)|10451 (VAV3)|11119 (BTN3A1)|11151 (CORO1A)|22806 (IKZF3)|26191 (PTPN22)|51176 (LEF1)|51561 (IL23A)|54106 (TLR9)|8…
5	71	GO:0007155	cell adhesion	GO|GO.BP	2.16154e-11	7.88253e-06	2.57599e-08	68	0.197101	0.087614	2.24966	345	345	0.186301	365	cell adhesion	(More than 50 overlapping genes)
5	72	GO:0034097	response to cytokine	GO|GO.BP	2.39592e-11	8.73727e-06	2.83678e-08	72	0.208696	0.0957753	2.17901	345	345	0.180451	399	response to cytokine	(More than 50 overlapping genes)
5	73	GO:0031347	regulation of defense response	GO|GO.BP	3.19358e-11	1.16461e-05	3.70895e-08	57	0.165217	0.0672108	2.4582	345	345	0.203571	280	regulation of defense response	(More than 50 overlapping genes)
5	74	GO:0002696	positive regulation of leukocyte activation	GO|GO.BP	5.4922e-11	2.00285e-05	6.16262e-08	35	0.101449	0.0304849	3.32786	345	345	0.275591	127	positive regulation of leukocyte activation	101 (ADAM8)|695 (BTK)|864 (RUNX3)|939 (CD27)|1236 (CCR7)|1445 (CSK)|2323 (FLT3LG)|3071 (NCKAP1L)|3493 (IGHA1)|3495 (IGHD)|3507 (IGHM)|3514 (IGKC)|3570 (IL6R)|3707 (ITPKB)|3718 (JAK3)|5777 (PTPN6)|5788 (PTPRC)|6352 (CCL5)|6778 (STAT6)|7048 (TGFBR2)|7409 (VAV1)|8600 (TNFSF11)|8740 (TNFSF14)|9308 (CD83)|10451 (VAV3)|11151 (CORO1A)|26228 (STAP1)|29851 (ICOS)|30009 (TBX21)|51561 (IL23A)|54106 (TLR9)|5…
5	75	GO:0050789	regulation of biological process	GO|GO.BP	7.80779e-11	2.84728e-05	8.3498e-08	276	0.8	0.647144	1.2362	345	345	0.102374	2696	regulation of biological process	(More than 50 overlapping genes)
5	76	GO:0009617	response to bacterium	GO|GO.BP	9.27582e-11	3.38263e-05	9.63528e-08	45	0.130435	0.0472876	2.75833	345	345	0.228426	197	response to bacterium	841 (CASP8)|931 (MS4A1)|974 (CD79B)|1236 (CCR7)|1524 (CX3CR1)|2213 (FCGR2B)|2672 (GFI1)|3001 (GZMA)|3394 (IRF8)|3493 (IGHA1)|3495 (IGHD)|3507 (IGHM)|3512 (JCHAIN)|3514 (IGKC)|3570 (IL6R)|3661 (IRF3)|3663 (IRF5)|4057 (LTF)|4064 (CD180)|4790 (NFKB1)|4791 (NFKB2)|4792 (NFKBIA)|5199 (CFP)|5272 (SERPINB9)|5336 (PLCG2)|5594 (MAPK1)|6352 (CCL5)|6403 (SELP)|7128 (TNFAIP3)|8564 (KMO)|8837 (CFLAR)|9466 (IL…
5	77	GO:0009966	regulation of signal transduction	GO|GO.BP	1.10259e-10	4.02083e-05	1.13583e-07	117	0.33913	0.198992	1.70424	345	345	0.141134	829	regulation of signal transduction	(More than 50 overlapping genes)
5	78	GO:0023051	regulation of signaling	GO|GO.BP	1.64391e-10	5.99487e-05	1.64694e-07	123	0.356522	0.214594	1.66138	345	345	0.137584	894	regulation of signaling	(More than 50 overlapping genes)
5	79	GO:0002443	leukocyte mediated immunity	GO|GO.BP	1.64983e-10	6.01648e-05	1.64835e-07	68	0.197101	0.0914546	2.15518	345	345	0.178478	381	leukocyte mediated immunity	(More than 50 overlapping genes)
5	80	GO:0050863	regulation of T cell activation	GO|GO.BP	1.78873e-10	6.52298e-05	1.77255e-07	32	0.0927536	0.0271243	3.41957	345	345	0.283186	113	regulation of T cell activation	101 (ADAM8)|864 (RUNX3)|939 (CD27)|1236 (CCR7)|1445 (CSK)|2213 (FCGR2B)|3071 (NCKAP1L)|3570 (IL6R)|3662 (IRF4)|3707 (ITPKB)|3718 (JAK3)|5777 (PTPN6)|5788 (PTPRC)|5880 (RAC2)|6352 (CCL5)|7048 (TGFBR2)|7409 (VAV1)|8600 (TNFSF11)|8740 (TNFSF14)|9308 (CD83)|11151 (CORO1A)|26191 (PTPN22)|29851 (ICOS)|30009 (TBX21)|51561 (IL23A)|54900 (LAX1)|55423 (SIRPG)|56940 (DUSP22)|79626 (TNFAIP8L2)|81704 (DOCK8)|…
5	81	GO:0010646	regulation of cell communication	GO|GO.BP	2.09786e-10	7.65032e-05	2.05654e-07	122	0.353623	0.212914	1.66087	345	345	0.137542	887	regulation of cell communication	(More than 50 overlapping genes)
5	82	GO:0001817	regulation of cytokine production	GO|GO.BP	2.25467e-10	8.22214e-05	2.18674e-07	53	0.153623	0.0628901	2.44273	345	345	0.20229	262	regulation of cytokine production	(More than 50 overlapping genes)
6	1	GO:0005886	plasma membrane	GO|GO.CC	1.59086e-19	5.80142e-14	9.83291e-16	113	0.533019	0.25108	2.1229	212	212	0.108031	1046	plasma membrane	(More than 50 overlapping genes)
6	2	GO:0071944	cell periphery	GO|GO.CC	1.93648e-18	7.06179e-13	9.54296e-15	113	0.533019	0.258521	2.0618	212	212	0.104921	1077	cell periphery	(More than 50 overlapping genes)
6	3	GO:0031982	vesicle	GO|GO.CC	1.12322e-17	4.09607e-12	4.81891e-14	121	0.570755	0.295967	1.92844	212	212	0.0981346	1233	vesicle	(More than 50 overlapping genes)
6	4	GO:0046903	secretion	GO|GO.BP	1.35695e-15	4.94841e-10	3.77741e-12	72	0.339623	0.132501	2.56317	212	212	0.130435	552	secretion	(More than 50 overlapping genes)
6	5	GO:0032940	secretion by cell	GO|GO.BP	2.0605e-15	7.51408e-10	5.44499e-12	70	0.330189	0.12722	2.59541	212	212	0.132075	530	secretion by cell	(More than 50 overlapping genes)
6	6	GO:0030141	secretory granule	GO|GO.CC	9.45371e-15	3.4475e-09	2.25327e-11	53	0.25	0.0806529	3.0997	212	212	0.157738	336	secretory granule	(More than 50 overlapping genes)
6	7	GO:0099503	secretory vesicle	GO|GO.CC	1.07797e-14	3.93105e-09	2.53616e-11	55	0.259434	0.0864138	3.00223	212	212	0.152778	360	secretory vesicle	(More than 50 overlapping genes)
6	8	GO:0006955	immune response	GO|GO.BP	3.40775e-14	1.24271e-08	7.44139e-11	87	0.410377	0.191791	2.13971	212	212	0.108886	799	immune response	(More than 50 overlapping genes)
6	9	GO:0002274	myeloid leukocyte activation	GO|GO.BP	3.43119e-14	1.25126e-08	7.44797e-11	50	0.235849	0.074892	3.14919	212	212	0.160256	312	myeloid leukocyte activation	175 (AGA)|199 (AIF1)|306 (ANXA3)|567 (B2M)|683 (BST1)|847 (CAT)|945 (CD33)|948 (CD36)|965 (CD58)|966 (CD59)|972 (CD74)|1075 (CTSC)|1512 (CTSH)|1520 (CTSS)|1536 (CYBB)|2040 (STOM)|2517 (FUCA1)|3074 (HEXB)|3920 (LAMP2)|4069 (LYZ)|4332 (MNDA)|5337 (PLD1)|5547 (PRCP)|5836 (PYGL)|5906 (RAP1A)|6386 (SDCBP)|7096 (TLR1)|7097 (TLR2)|7099 (TLR4)|7414 (VCL)|8673 (VAMP8)|8773 (SNAP23)|8826 (IQGAP1)|8832 (CD8…
6	10	GO:0005576	extracellular region	GO|GO.CC	1.81863e-13	6.63204e-08	3.38369e-10	103	0.485849	0.257561	1.88634	212	212	0.0959925	1073	extracellular region	(More than 50 overlapping genes)
6	11	GO:0031224	intrinsic component of membrane	GO|GO.CC	1.94838e-13	7.10519e-08	3.58848e-10	88	0.415094	0.200912	2.06605	212	212	0.105137	837	intrinsic component of membrane	(More than 50 overlapping genes)
6	12	GO:0045055	regulated exocytosis	GO|GO.BP	2.55658e-13	9.32313e-08	4.57016e-10	52	0.245283	0.0842535	2.91125	212	212	0.148148	351	regulated exocytosis	(More than 50 overlapping genes)
6	13	GO:0031410	cytoplasmic vesicle	GO|GO.CC	2.95268e-13	1.07676e-07	5.15196e-10	81	0.382075	0.177148	2.15681	212	212	0.109756	738	cytoplasmic vesicle	(More than 50 overlapping genes)
6	14	GO:0097708	intracellular vesicle	GO|GO.CC	2.95268e-13	1.07676e-07	5.15196e-10	81	0.382075	0.177148	2.15681	212	212	0.109756	738	intracellular vesicle	(More than 50 overlapping genes)
6	15	GO:0044425	membrane part	GO|GO.CC	3.20002e-13	1.16696e-07	5.47867e-10	112	0.528302	0.295967	1.785	212	212	0.0908354	1233	membrane part	(More than 50 overlapping genes)
6	16	GO:0045321	leukocyte activation	GO|GO.BP	4.33621e-13	1.5813e-07	7.25365e-10	65	0.306604	0.12458	2.4611	212	212	0.125241	519	leukocyte activation	(More than 50 overlapping genes)
6	17	GO:0043312	neutrophil degranulation	GO|GO.BP	5.10351e-13	1.86111e-07	8.45959e-10	43	0.20283	0.0612098	3.31369	212	212	0.168627	255	neutrophil degranulation	175 (AGA)|306 (ANXA3)|567 (B2M)|683 (BST1)|847 (CAT)|945 (CD33)|948 (CD36)|965 (CD58)|966 (CD59)|1075 (CTSC)|1512 (CTSH)|1520 (CTSS)|1536 (CYBB)|2040 (STOM)|2517 (FUCA1)|3074 (HEXB)|3920 (LAMP2)|4069 (LYZ)|4332 (MNDA)|5337 (PLD1)|5547 (PRCP)|5836 (PYGL)|5906 (RAP1A)|6386 (SDCBP)|7097 (TLR2)|7414 (VCL)|8673 (VAMP8)|8773 (SNAP23)|8826 (IQGAP1)|10487 (CAP1)|10577 (NPC2)|10788 (IQGAP2)|10855 (HPSE)|1…
6	18	GO:0002283	neutrophil activation involved in immune response	GO|GO.BP	5.87673e-13	2.14308e-07	9.69718e-10	43	0.20283	0.0614498	3.30074	212	212	0.167969	256	neutrophil activation involved in immune response	175 (AGA)|306 (ANXA3)|567 (B2M)|683 (BST1)|847 (CAT)|945 (CD33)|948 (CD36)|965 (CD58)|966 (CD59)|1075 (CTSC)|1512 (CTSH)|1520 (CTSS)|1536 (CYBB)|2040 (STOM)|2517 (FUCA1)|3074 (HEXB)|3920 (LAMP2)|4069 (LYZ)|4332 (MNDA)|5337 (PLD1)|5547 (PRCP)|5836 (PYGL)|5906 (RAP1A)|6386 (SDCBP)|7097 (TLR2)|7414 (VCL)|8673 (VAMP8)|8773 (SNAP23)|8826 (IQGAP1)|10487 (CAP1)|10577 (NPC2)|10788 (IQGAP2)|10855 (HPSE)|1…
6	19	GO:0005615	extracellular space	GO|GO.CC	7.66372e-13	2.79474e-07	1.25889e-09	92	0.433962	0.220355	1.96938	212	212	0.100218	918	extracellular space	(More than 50 overlapping genes)
6	20	GO:0042119	neutrophil activation	GO|GO.BP	8.93049e-13	3.2567e-07	1.44047e-09	43	0.20283	0.0621699	3.26251	212	212	0.166023	259	neutrophil activation	175 (AGA)|306 (ANXA3)|567 (B2M)|683 (BST1)|847 (CAT)|945 (CD33)|948 (CD36)|965 (CD58)|966 (CD59)|1075 (CTSC)|1512 (CTSH)|1520 (CTSS)|1536 (CYBB)|2040 (STOM)|2517 (FUCA1)|3074 (HEXB)|3920 (LAMP2)|4069 (LYZ)|4332 (MNDA)|5337 (PLD1)|5547 (PRCP)|5836 (PYGL)|5906 (RAP1A)|6386 (SDCBP)|7097 (TLR2)|7414 (VCL)|8673 (VAMP8)|8773 (SNAP23)|8826 (IQGAP1)|10487 (CAP1)|10577 (NPC2)|10788 (IQGAP2)|10855 (HPSE)|1…
6	21	GO:0002446	neutrophil mediated immunity	GO|GO.BP	1.02513e-12	3.73836e-07	1.63247e-09	43	0.20283	0.06241	3.24996	212	212	0.165385	260	neutrophil mediated immunity	175 (AGA)|306 (ANXA3)|567 (B2M)|683 (BST1)|847 (CAT)|945 (CD33)|948 (CD36)|965 (CD58)|966 (CD59)|1075 (CTSC)|1512 (CTSH)|1520 (CTSS)|1536 (CYBB)|2040 (STOM)|2517 (FUCA1)|3074 (HEXB)|3920 (LAMP2)|4069 (LYZ)|4332 (MNDA)|5337 (PLD1)|5547 (PRCP)|5836 (PYGL)|5906 (RAP1A)|6386 (SDCBP)|7097 (TLR2)|7414 (VCL)|8673 (VAMP8)|8773 (SNAP23)|8826 (IQGAP1)|10487 (CAP1)|10577 (NPC2)|10788 (IQGAP2)|10855 (HPSE)|1…
6	22	GO:0016021	integral component of membrane	GO|GO.CC	1.34885e-12	4.91887e-07	2.09314e-09	85	0.400943	0.196351	2.04197	212	212	0.103912	818	integral component of membrane	(More than 50 overlapping genes)
6	23	GO:0006887	exocytosis	GO|GO.BP	1.37621e-12	5.01865e-07	2.12655e-09	54	0.254717	0.093615	2.7209	212	212	0.138462	390	exocytosis	(More than 50 overlapping genes)
6	24	GO:0036230	granulocyte activation	GO|GO.BP	1.76638e-12	6.44149e-07	2.65082e-09	43	0.20283	0.0633701	3.20072	212	212	0.162879	264	granulocyte activation	175 (AGA)|306 (ANXA3)|567 (B2M)|683 (BST1)|847 (CAT)|945 (CD33)|948 (CD36)|965 (CD58)|966 (CD59)|1075 (CTSC)|1512 (CTSH)|1520 (CTSS)|1536 (CYBB)|2040 (STOM)|2517 (FUCA1)|3074 (HEXB)|3920 (LAMP2)|4069 (LYZ)|4332 (MNDA)|5337 (PLD1)|5547 (PRCP)|5836 (PYGL)|5906 (RAP1A)|6386 (SDCBP)|7097 (TLR2)|7414 (VCL)|8673 (VAMP8)|8773 (SNAP23)|8826 (IQGAP1)|10487 (CAP1)|10577 (NPC2)|10788 (IQGAP2)|10855 (HPSE)|1…
6	25	GO:0043299	leukocyte degranulation	GO|GO.BP	2.60107e-12	9.48537e-07	3.72559e-09	44	0.207547	0.0667307	3.11022	212	212	0.158273	278	leukocyte degranulation	175 (AGA)|306 (ANXA3)|567 (B2M)|683 (BST1)|847 (CAT)|945 (CD33)|948 (CD36)|965 (CD58)|966 (CD59)|1075 (CTSC)|1512 (CTSH)|1520 (CTSS)|1536 (CYBB)|2040 (STOM)|2517 (FUCA1)|3074 (HEXB)|3920 (LAMP2)|4069 (LYZ)|4332 (MNDA)|5337 (PLD1)|5547 (PRCP)|5836 (PYGL)|5906 (RAP1A)|6386 (SDCBP)|7097 (TLR2)|7414 (VCL)|8673 (VAMP8)|8773 (SNAP23)|8826 (IQGAP1)|8832 (CD84)|10487 (CAP1)|10577 (NPC2)|10788 (IQGAP2)|10…
6	26	GO:0044421	extracellular region part	GO|GO.CC	2.60515e-12	9.50025e-07	3.72559e-09	93	0.438679	0.228517	1.91968	212	212	0.0976891	952	extracellular region part	(More than 50 overlapping genes)
6	27	GO:0070062	extracellular exosome	GO|GO.CC	2.84043e-12	1.03582e-06	4.03045e-09	82	0.386792	0.18795	2.05795	212	212	0.104725	783	extracellular exosome	(More than 50 overlapping genes)
6	28	GO:0043230	extracellular organelle	GO|GO.CC	3.28081e-12	1.19642e-06	4.60162e-09	82	0.386792	0.18843	2.05271	212	212	0.104459	785	extracellular organelle	(More than 50 overlapping genes)
6	29	GO:1903561	extracellular vesicle	GO|GO.CC	3.28081e-12	1.19642e-06	4.60162e-09	82	0.386792	0.18843	2.05271	212	212	0.104459	785	extracellular vesicle	(More than 50 overlapping genes)
6	30	GO:0044433	cytoplasmic vesicle part	GO|GO.CC	4.32564e-12	1.57744e-06	5.99064e-09	64	0.301887	0.12746	2.36848	212	212	0.120527	531	cytoplasmic vesicle part	(More than 50 overlapping genes)
6	31	GO:0002275	myeloid cell activation involved in immune response	GO|GO.BP	4.33685e-12	1.58153e-06	5.99064e-09	44	0.207547	0.0676908	3.0661	212	212	0.156028	282	myeloid cell activation involved in immune response	175 (AGA)|306 (ANXA3)|567 (B2M)|683 (BST1)|847 (CAT)|945 (CD33)|948 (CD36)|965 (CD58)|966 (CD59)|1075 (CTSC)|1512 (CTSH)|1520 (CTSS)|1536 (CYBB)|2040 (STOM)|2517 (FUCA1)|3074 (HEXB)|3920 (LAMP2)|4069 (LYZ)|4332 (MNDA)|5337 (PLD1)|5547 (PRCP)|5836 (PYGL)|5906 (RAP1A)|6386 (SDCBP)|7097 (TLR2)|7414 (VCL)|8673 (VAMP8)|8773 (SNAP23)|8826 (IQGAP1)|8832 (CD84)|10487 (CAP1)|10577 (NPC2)|10788 (IQGAP2)|10…
6	32	GO:0001775	cell activation	GO|GO.BP	4.71964e-12	1.72112e-06	6.44615e-09	67	0.316038	0.137542	2.29775	212	212	0.116928	573	cell activation	(More than 50 overlapping genes)
6	33	GO:0002444	myeloid leukocyte mediated immunity	GO|GO.BP	6.31922e-12	2.30444e-06	8.41038e-09	44	0.207547	0.0684109	3.03383	212	212	0.154386	285	myeloid leukocyte mediated immunity	175 (AGA)|306 (ANXA3)|567 (B2M)|683 (BST1)|847 (CAT)|945 (CD33)|948 (CD36)|965 (CD58)|966 (CD59)|1075 (CTSC)|1512 (CTSH)|1520 (CTSS)|1536 (CYBB)|2040 (STOM)|2517 (FUCA1)|3074 (HEXB)|3920 (LAMP2)|4069 (LYZ)|4332 (MNDA)|5337 (PLD1)|5547 (PRCP)|5836 (PYGL)|5906 (RAP1A)|6386 (SDCBP)|7097 (TLR2)|7414 (VCL)|8673 (VAMP8)|8773 (SNAP23)|8826 (IQGAP1)|8832 (CD84)|10487 (CAP1)|10577 (NPC2)|10788 (IQGAP2)|10…
6	34	GO:0002376	immune system process	GO|GO.BP	9.55516e-12	3.4845e-06	1.22694e-08	97	0.457547	0.24892	1.83813	212	212	0.0935391	1037	immune system process	(More than 50 overlapping genes)
6	35	GO:0031226	intrinsic component of plasma membrane	GO|GO.CC	1.43908e-11	5.24792e-06	1.77896e-08	42	0.198113	0.0645703	3.06818	212	212	0.156134	269	intrinsic component of plasma membrane	19 (ABCA1)|683 (BST1)|945 (CD33)|948 (CD36)|953 (ENTPD1)|965 (CD58)|966 (CD59)|1436 (CSF1R)|1438 (CSF2RA)|1536 (CYBB)|1880 (GPR183)|2040 (STOM)|2059 (EPS8)|3459 (IFNGR1)|3556 (IL1RAP)|3572 (IL6ST)|3672 (ITGA1)|3673 (ITGA2)|3676 (ITGA4)|3688 (ITGB1)|4074 (M6PR)|4688 (NCF2)|4853 (NOTCH2)|6386 (SDCBP)|7049 (TGFBR3)|7096 (TLR1)|7097 (TLR2)|7099 (TLR4)|7225 (TRPC6)|7412 (VCAM1)|8477 (GPR65)|8611 (PLPP…
6	36	GO:0005887	integral component of plasma membrane	GO|GO.CC	1.67092e-11	6.09338e-06	2.03792e-08	41	0.193396	0.0621699	3.11077	212	212	0.158301	259	integral component of plasma membrane	19 (ABCA1)|683 (BST1)|945 (CD33)|948 (CD36)|953 (ENTPD1)|965 (CD58)|1436 (CSF1R)|1438 (CSF2RA)|1536 (CYBB)|1880 (GPR183)|2040 (STOM)|2059 (EPS8)|3459 (IFNGR1)|3556 (IL1RAP)|3572 (IL6ST)|3672 (ITGA1)|3673 (ITGA2)|3676 (ITGA4)|3688 (ITGB1)|4074 (M6PR)|4688 (NCF2)|4853 (NOTCH2)|6386 (SDCBP)|7049 (TGFBR3)|7096 (TLR1)|7097 (TLR2)|7099 (TLR4)|7225 (TRPC6)|7412 (VCAM1)|8477 (GPR65)|8611 (PLPP1)|8832 (CD…
6	37	GO:0016020	membrane	GO|GO.CC	3.04446e-11	1.11023e-05	3.54705e-08	152	0.716981	0.49904	1.43672	212	212	0.0731121	2079	membrane	(More than 50 overlapping genes)
6	38	GO:0002366	leukocyte activation involved in immune response	GO|GO.BP	3.90498e-11	1.42404e-05	4.4781e-08	48	0.226415	0.0835334	2.71047	212	212	0.137931	348	leukocyte activation involved in immune response	175 (AGA)|306 (ANXA3)|567 (B2M)|683 (BST1)|847 (CAT)|945 (CD33)|948 (CD36)|965 (CD58)|966 (CD59)|1075 (CTSC)|1512 (CTSH)|1520 (CTSS)|1536 (CYBB)|1880 (GPR183)|2040 (STOM)|2517 (FUCA1)|3074 (HEXB)|3920 (LAMP2)|4069 (LYZ)|4332 (MNDA)|4853 (NOTCH2)|5337 (PLD1)|5547 (PRCP)|5836 (PYGL)|5906 (RAP1A)|6386 (SDCBP)|7097 (TLR2)|7099 (TLR4)|7414 (VCL)|8673 (VAMP8)|8773 (SNAP23)|8826 (IQGAP1)|8832 (CD84)|104…
6	39	GO:0002263	cell activation involved in immune response	GO|GO.BP	4.81897e-11	1.75734e-05	5.44611e-08	48	0.226415	0.0840134	2.69499	212	212	0.137143	350	cell activation involved in immune response	175 (AGA)|306 (ANXA3)|567 (B2M)|683 (BST1)|847 (CAT)|945 (CD33)|948 (CD36)|965 (CD58)|966 (CD59)|1075 (CTSC)|1512 (CTSH)|1520 (CTSS)|1536 (CYBB)|1880 (GPR183)|2040 (STOM)|2517 (FUCA1)|3074 (HEXB)|3920 (LAMP2)|4069 (LYZ)|4332 (MNDA)|4853 (NOTCH2)|5337 (PLD1)|5547 (PRCP)|5836 (PYGL)|5906 (RAP1A)|6386 (SDCBP)|7097 (TLR2)|7099 (TLR4)|7414 (VCL)|8673 (VAMP8)|8773 (SNAP23)|8826 (IQGAP1)|8832 (CD84)|104…
6	40	GO:0005764	lysosome	GO|GO.CC	7.04113e-11	2.5677e-05	7.68035e-08	39	0.183962	0.0595295	3.09027	212	212	0.157258	248	lysosome	175 (AGA)|847 (CAT)|972 (CD74)|1075 (CTSC)|1512 (CTSH)|1520 (CTSS)|2040 (STOM)|2517 (FUCA1)|3074 (HEXB)|3920 (LAMP2)|3988 (LIPA)|4060 (LUM)|4069 (LYZ)|4074 (M6PR)|4332 (MNDA)|4688 (NCF2)|5337 (PLD1)|5445 (PON2)|5538 (PPT1)|5547 (PRCP)|5552 (SRGN)|6039 (RNASE6)|6386 (SDCBP)|8673 (VAMP8)|8773 (SNAP23)|9367 (RAB9A)|10487 (CAP1)|10577 (NPC2)|10855 (HPSE)|11010 (GLIPR1)|25801 (GCA)|51284 (TLR7)|51311 …
6	41	GO:0044459	plasma membrane part	GO|GO.CC	7.84735e-11	2.86171e-05	8.36757e-08	62	0.292453	0.129141	2.26461	212	212	0.115242	538	plasma membrane part	(More than 50 overlapping genes)
6	42	GO:0000323	lytic vacuole	GO|GO.CC	7.99264e-11	2.91469e-05	8.49764e-08	39	0.183962	0.0597696	3.07786	212	212	0.156627	249	lytic vacuole	175 (AGA)|847 (CAT)|972 (CD74)|1075 (CTSC)|1512 (CTSH)|1520 (CTSS)|2040 (STOM)|2517 (FUCA1)|3074 (HEXB)|3920 (LAMP2)|3988 (LIPA)|4060 (LUM)|4069 (LYZ)|4074 (M6PR)|4332 (MNDA)|4688 (NCF2)|5337 (PLD1)|5445 (PON2)|5538 (PPT1)|5547 (PRCP)|5552 (SRGN)|6039 (RNASE6)|6386 (SDCBP)|8673 (VAMP8)|8773 (SNAP23)|9367 (RAB9A)|10487 (CAP1)|10577 (NPC2)|10855 (HPSE)|11010 (GLIPR1)|25801 (GCA)|51284 (TLR7)|51311 …
6	43	GO:0002443	leukocyte mediated immunity	GO|GO.BP	9.00588e-11	3.28419e-05	9.38341e-08	50	0.235849	0.0914546	2.57886	212	212	0.131234	381	leukocyte mediated immunity	175 (AGA)|306 (ANXA3)|567 (B2M)|683 (BST1)|847 (CAT)|945 (CD33)|948 (CD36)|965 (CD58)|966 (CD59)|972 (CD74)|1075 (CTSC)|1512 (CTSH)|1520 (CTSS)|1536 (CYBB)|2040 (STOM)|2517 (FUCA1)|3074 (HEXB)|3426 (CFI)|3920 (LAMP2)|4069 (LYZ)|4332 (MNDA)|5337 (PLD1)|5547 (PRCP)|5836 (PYGL)|5906 (RAP1A)|6386 (SDCBP)|7097 (TLR2)|7099 (TLR4)|7414 (VCL)|8673 (VAMP8)|8773 (SNAP23)|8826 (IQGAP1)|8832 (CD84)|10487 (CA…
6	44	GO:0030667	secretory granule membrane	GO|GO.CC	2.06401e-10	7.52686e-05	2.0288e-07	27	0.127358	0.0316851	4.01951	212	212	0.204545	132	secretory granule membrane	310 (ANXA7)|683 (BST1)|945 (CD33)|948 (CD36)|952 (CD38)|965 (CD58)|966 (CD59)|1536 (CYBB)|2040 (STOM)|3920 (LAMP2)|5337 (PLD1)|5547 (PRCP)|5906 (RAP1A)|6678 (SPARC)|7097 (TLR2)|8673 (VAMP8)|8773 (SNAP23)|8826 (IQGAP1)|10788 (IQGAP2)|11010 (GLIPR1)|11031 (RAB31)|54918 (CMTM6)|79895 (ATP8B4)|84061 (MAGT1)|135228 (CD109)|160364 (CLEC12A)|338339 (CLEC4D)
7	1	GO:0005576	extracellular region	GO|GO.CC	1.25819e-47	4.58826e-42	4.58826e-42	112	0.848485	0.257561	3.2943	132	132	0.10438	1073	extracellular region	(More than 50 overlapping genes)
7	2	GO:0044421	extracellular region part	GO|GO.CC	5.71616e-46	2.08452e-40	1.04226e-40	106	0.80303	0.228517	3.5141	132	132	0.111345	952	extracellular region part	(More than 50 overlapping genes)
7	3	GO:0005615	extracellular space	GO|GO.CC	2.91857e-45	1.06432e-39	3.54773e-40	104	0.787879	0.220355	3.57549	132	132	0.11329	918	extracellular space	(More than 50 overlapping genes)
7	4	GO:0072562	blood microparticle	GO|GO.CC	2.22502e-34	8.11402e-29	1.35234e-29	31	0.234848	0.012722	18.46	132	132	0.584906	53	blood microparticle	173 (AFM)|183 (AGT)|197 (AHSG)|259 (AMBP)|325 (APCS)|336 (APOA2)|462 (SERPINC1)|731 (C8A)|733 (C8G)|735 (C9)|1356 (CP)|1370 (CPN2)|2147 (F2)|2243 (FGA)|2244 (FGB)|2266 (FGG)|2638 (GC)|3078 (CFHR1)|3240 (HP)|3263 (HPX)|3273 (HRG)|3697 (ITIH1)|3698 (ITIH2)|3827 (KNG1)|5004 (ORM1)|5005 (ORM2)|5345 (SERPINF2)|5444 (PON1)|5858 (PZP)|7018 (TF)|8547 (FCN3)
7	5	GO:0072376	protein activation cascade	GO|GO.BP	1.06106e-33	3.8694e-28	5.52771e-29	32	0.242424	0.0144023	16.8323	132	132	0.533333	60	protein activation cascade	325 (APCS)|350 (APOH)|462 (SERPINC1)|725 (C4BPB)|727 (C5)|729 (C6)|731 (C8A)|732 (C8B)|733 (C8G)|735 (C9)|1361 (CPB2)|1369 (CPN1)|1370 (CPN2)|2147 (F2)|2155 (F7)|2158 (F9)|2159 (F10)|2165 (F13B)|2243 (FGA)|2244 (FGB)|2266 (FGG)|3078 (CFHR1)|3080 (CFHR2)|3818 (KLKB1)|3827 (KNG1)|4153 (MBL2)|5648 (MASP1)|8547 (FCN3)|10584 (COLEC10)|10877 (CFHR4)|78989 (COLEC11)|81494 (CFHR5)
7	6	GO:0002526	acute inflammatory response	GO|GO.BP	1.30171e-29	4.74696e-24	3.65151e-25	31	0.234848	0.0165627	14.1794	132	132	0.449275	69	acute inflammatory response	197 (AHSG)|325 (APCS)|336 (APOA2)|445 (ASS1)|462 (SERPINC1)|725 (C4BPB)|727 (C5)|729 (C6)|731 (C8A)|732 (C8B)|733 (C8G)|735 (C9)|1361 (CPB2)|1369 (CPN1)|1370 (CPN2)|2147 (F2)|3078 (CFHR1)|3080 (CFHR2)|3240 (HP)|3818 (KLKB1)|3929 (LBP)|4153 (MBL2)|5004 (ORM1)|5005 (ORM2)|5345 (SERPINF2)|6288 (SAA1)|6289 (SAA2)|6291 (SAA4)|8876 (VNN1)|10877 (CFHR4)|81494 (CFHR5)
7	7	GO:0043230	extracellular organelle	GO|GO.CC	2.69875e-26	9.84159e-21	5.46755e-22	79	0.598485	0.18843	3.17616	132	132	0.100637	785	extracellular organelle	(More than 50 overlapping genes)
7	8	GO:1903561	extracellular vesicle	GO|GO.CC	2.69875e-26	9.84159e-21	5.46755e-22	79	0.598485	0.18843	3.17616	132	132	0.100637	785	extracellular vesicle	(More than 50 overlapping genes)
7	9	GO:0070062	extracellular exosome	GO|GO.CC	1.56418e-25	5.70414e-20	2.71626e-21	78	0.590909	0.18795	3.14397	132	132	0.0996169	783	extracellular exosome	(More than 50 overlapping genes)
7	10	GO:0006508	proteolysis	GO|GO.BP	1.44365e-21	5.26458e-16	1.38542e-17	61	0.462121	0.129621	3.56518	132	132	0.112963	540	proteolysis	(More than 50 overlapping genes)
7	11	GO:0006956	complement activation	GO|GO.BP	2.01618e-21	7.35245e-16	1.75058e-17	21	0.159091	0.0100816	15.7803	132	132	0.5	42	complement activation	325 (APCS)|725 (C4BPB)|727 (C5)|729 (C6)|731 (C8A)|732 (C8B)|733 (C8G)|735 (C9)|1361 (CPB2)|1369 (CPN1)|1370 (CPN2)|2147 (F2)|3078 (CFHR1)|3080 (CFHR2)|4153 (MBL2)|5648 (MASP1)|8547 (FCN3)|10584 (COLEC10)|10877 (CFHR4)|78989 (COLEC11)|81494 (CFHR5)
7	12	GO:0004866	endopeptidase inhibitor activity	GO|GO.MF	2.44636e-19	8.9212e-14	1.46249e-15	22	0.166667	0.0136822	12.1813	132	132	0.385965	57	endopeptidase inhibitor activity	183 (AGT)|197 (AHSG)|259 (AMBP)|462 (SERPINC1)|727 (C5)|866 (SERPINA6)|3053 (SERPIND1)|3273 (HRG)|3697 (ITIH1)|3698 (ITIH2)|3699 (ITIH3)|3827 (KNG1)|4018 (LPA)|5267 (SERPINA4)|5345 (SERPINF2)|5858 (PZP)|6694 (SPP2)|6906 (SERPINA7)|7429 (VIL1)|26998 (FETUB)|51156 (SERPINA10)|256394 (SERPINA11)
7	13	GO:0030414	peptidase inhibitor activity	GO|GO.MF	3.84066e-19	1.40058e-13	2.18841e-15	22	0.166667	0.0139222	11.9713	132	132	0.37931	58	peptidase inhibitor activity	183 (AGT)|197 (AHSG)|259 (AMBP)|462 (SERPINC1)|727 (C5)|866 (SERPINA6)|3053 (SERPIND1)|3273 (HRG)|3697 (ITIH1)|3698 (ITIH2)|3699 (ITIH3)|3827 (KNG1)|4018 (LPA)|5267 (SERPINA4)|5345 (SERPINF2)|5858 (PZP)|6694 (SPP2)|6906 (SERPINA7)|7429 (VIL1)|26998 (FETUB)|51156 (SERPINA10)|256394 (SERPINA11)
7	14	GO:0006959	humoral immune response	GO|GO.BP	1.09041e-18	3.97641e-13	5.76291e-15	25	0.189394	0.0201632	9.39304	132	132	0.297619	84	humoral immune response	325 (APCS)|725 (C4BPB)|727 (C5)|729 (C6)|731 (C8A)|732 (C8B)|733 (C8G)|735 (C9)|1361 (CPB2)|1369 (CPN1)|1370 (CPN2)|2147 (F2)|2243 (FGA)|2244 (FGB)|3078 (CFHR1)|3080 (CFHR2)|3263 (HPX)|3273 (HRG)|4153 (MBL2)|5648 (MASP1)|8547 (FCN3)|10584 (COLEC10)|10877 (CFHR4)|78989 (COLEC11)|81494 (CFHR5)
7	15	GO:0061135	endopeptidase regulator activity	GO|GO.MF	1.39944e-18	5.10336e-13	7.18784e-15	22	0.166667	0.0146423	11.3825	132	132	0.360656	61	endopeptidase regulator activity	183 (AGT)|197 (AHSG)|259 (AMBP)|462 (SERPINC1)|727 (C5)|866 (SERPINA6)|3053 (SERPIND1)|3273 (HRG)|3697 (ITIH1)|3698 (ITIH2)|3699 (ITIH3)|3827 (KNG1)|4018 (LPA)|5267 (SERPINA4)|5345 (SERPINF2)|5858 (PZP)|6694 (SPP2)|6906 (SERPINA7)|7429 (VIL1)|26998 (FETUB)|51156 (SERPINA10)|256394 (SERPINA11)
7	16	GO:0016485	protein processing	GO|GO.BP	9.4823e-18	3.45793e-12	4.14542e-14	25	0.189394	0.0218435	8.6705	132	132	0.274725	91	protein processing	350 (APOH)|725 (C4BPB)|727 (C5)|729 (C6)|731 (C8A)|732 (C8B)|733 (C8G)|735 (C9)|1361 (CPB2)|1369 (CPN1)|1370 (CPN2)|2147 (F2)|2155 (F7)|2158 (F9)|2243 (FGA)|2244 (FGB)|2266 (FGG)|3078 (CFHR1)|3080 (CFHR2)|3818 (KLKB1)|5046 (PCSK6)|5345 (SERPINF2)|10877 (CFHR4)|81494 (CFHR5)|255738 (PCSK9)
7	17	GO:0031982	vesicle	GO|GO.CC	9.54871e-18	3.48215e-12	4.14542e-14	86	0.651515	0.295967	2.20131	132	132	0.0697486	1233	vesicle	(More than 50 overlapping genes)
7	18	GO:0004867	serine-type endopeptidase inhibitor activity	GO|GO.MF	1.50191e-17	5.47705e-12	6.22392e-14	15	0.113636	0.00576092	19.7254	132	132	0.625	24	serine-type endopeptidase inhibitor activity	183 (AGT)|259 (AMBP)|462 (SERPINC1)|866 (SERPINA6)|3053 (SERPIND1)|3273 (HRG)|3697 (ITIH1)|3698 (ITIH2)|3699 (ITIH3)|5267 (SERPINA4)|5345 (SERPINF2)|5858 (PZP)|6906 (SERPINA7)|51156 (SERPINA10)|256394 (SERPINA11)
7	19	GO:0030162	regulation of proteolysis	GO|GO.BP	5.6365e-17	2.05547e-11	2.05547e-13	39	0.295455	0.0643303	4.59277	132	132	0.145522	268	regulation of proteolysis	183 (AGT)|197 (AHSG)|259 (AMBP)|462 (SERPINC1)|725 (C4BPB)|727 (C5)|729 (C6)|731 (C8A)|732 (C8B)|733 (C8G)|735 (C9)|866 (SERPINA6)|1361 (CPB2)|1369 (CPN1)|1370 (CPN2)|2147 (F2)|2168 (FABP1)|3053 (SERPIND1)|3078 (CFHR1)|3080 (CFHR2)|3273 (HRG)|3697 (ITIH1)|3698 (ITIH2)|3699 (ITIH3)|3818 (KLKB1)|3827 (KNG1)|4018 (LPA)|5267 (SERPINA4)|5345 (SERPINF2)|5858 (PZP)|6694 (SPP2)|6906 (SERPINA7)|7429 (VIL1…
7	20	GO:2000257	regulation of protein activation cascade	GO|GO.BP	8.29897e-17	3.0264e-11	2.99644e-13	16	0.121212	0.00744119	16.2893	132	132	0.516129	31	regulation of protein activation cascade	462 (SERPINC1)|725 (C4BPB)|727 (C5)|729 (C6)|731 (C8A)|732 (C8B)|733 (C8G)|735 (C9)|1361 (CPB2)|1369 (CPN1)|1370 (CPN2)|2147 (F2)|3078 (CFHR1)|3080 (CFHR2)|10877 (CFHR4)|81494 (CFHR5)
7	21	GO:0010951	negative regulation of endopeptidase activity	GO|GO.BP	1.80391e-16	6.57835e-11	6.20599e-13	23	0.174242	0.0199232	8.74571	132	132	0.277108	83	negative regulation of endopeptidase activity	183 (AGT)|197 (AHSG)|259 (AMBP)|462 (SERPINC1)|727 (C5)|866 (SERPINA6)|2168 (FABP1)|3053 (SERPIND1)|3273 (HRG)|3697 (ITIH1)|3698 (ITIH2)|3699 (ITIH3)|3827 (KNG1)|4018 (LPA)|5267 (SERPINA4)|5345 (SERPINF2)|5858 (PZP)|6694 (SPP2)|6906 (SERPINA7)|7429 (VIL1)|26998 (FETUB)|51156 (SERPINA10)|256394 (SERPINA11)
7	22	GO:0010466	negative regulation of peptidase activity	GO|GO.BP	4.30227e-16	1.56892e-10	1.37624e-12	23	0.174242	0.0206433	8.44063	132	132	0.267442	86	negative regulation of peptidase activity	183 (AGT)|197 (AHSG)|259 (AMBP)|462 (SERPINC1)|727 (C5)|866 (SERPINA6)|2168 (FABP1)|3053 (SERPIND1)|3273 (HRG)|3697 (ITIH1)|3698 (ITIH2)|3699 (ITIH3)|3827 (KNG1)|4018 (LPA)|5267 (SERPINA4)|5345 (SERPINF2)|5858 (PZP)|6694 (SPP2)|6906 (SERPINA7)|7429 (VIL1)|26998 (FETUB)|51156 (SERPINA10)|256394 (SERPINA11)
7	23	GO:0051346	negative regulation of hydrolase activity	GO|GO.BP	4.43334e-16	1.61671e-10	1.40584e-12	29	0.219697	0.0357657	6.14267	132	132	0.194631	149	negative regulation of hydrolase activity	183 (AGT)|197 (AHSG)|259 (AMBP)|325 (APCS)|336 (APOA2)|345 (APOC3)|462 (SERPINC1)|727 (C5)|866 (SERPINA6)|2168 (FABP1)|3053 (SERPIND1)|3273 (HRG)|3697 (ITIH1)|3698 (ITIH2)|3699 (ITIH3)|3827 (KNG1)|4018 (LPA)|5267 (SERPINA4)|5345 (SERPINF2)|5858 (PZP)|6694 (SPP2)|6906 (SERPINA7)|7429 (VIL1)|9104 (RGN)|26998 (FETUB)|27329 (ANGPTL3)|51156 (SERPINA10)|63898 (SH2D4A)|256394 (SERPINA11)
7	24	GO:0061134	peptidase regulator activity	GO|GO.MF	5.76329e-16	2.10171e-10	1.75142e-12	22	0.166667	0.018723	8.90171	132	132	0.282051	78	peptidase regulator activity	183 (AGT)|197 (AHSG)|259 (AMBP)|462 (SERPINC1)|727 (C5)|866 (SERPINA6)|3053 (SERPIND1)|3273 (HRG)|3697 (ITIH1)|3698 (ITIH2)|3699 (ITIH3)|3827 (KNG1)|4018 (LPA)|5267 (SERPINA4)|5345 (SERPINF2)|5858 (PZP)|6694 (SPP2)|6906 (SERPINA7)|7429 (VIL1)|26998 (FETUB)|51156 (SERPINA10)|256394 (SERPINA11)
7	25	GO:0034358	plasma lipoprotein particle	GO|GO.CC	1.15219e-15	4.20172e-10	3.33694e-12	13	0.0984848	0.00480077	20.5144	132	132	0.65	20	plasma lipoprotein particle	319 (APOF)|336 (APOA2)|345 (APOC3)|346 (APOC4)|350 (APOH)|4018 (LPA)|5444 (PON1)|6288 (SAA1)|6289 (SAA2)|6291 (SAA4)|51599 (LSR)|55937 (APOM)|116519 (APOA5)
7	26	GO:1990777	lipoprotein particle	GO|GO.CC	1.15219e-15	4.20172e-10	3.33694e-12	13	0.0984848	0.00480077	20.5144	132	132	0.65	20	lipoprotein particle	319 (APOF)|336 (APOA2)|345 (APOC3)|346 (APOC4)|350 (APOH)|4018 (LPA)|5444 (PON1)|6288 (SAA1)|6289 (SAA2)|6291 (SAA4)|51599 (LSR)|55937 (APOM)|116519 (APOA5)
7	27	GO:0004857	enzyme inhibitor activity	GO|GO.MF	1.16212e-15	4.23792e-10	3.33694e-12	26	0.19697	0.0288046	6.83813	132	132	0.216667	120	enzyme inhibitor activity	183 (AGT)|197 (AHSG)|259 (AMBP)|307 (ANXA4)|336 (APOA2)|345 (APOC3)|462 (SERPINC1)|727 (C5)|866 (SERPINA6)|3053 (SERPIND1)|3273 (HRG)|3697 (ITIH1)|3698 (ITIH2)|3699 (ITIH3)|3827 (KNG1)|4018 (LPA)|5267 (SERPINA4)|5345 (SERPINF2)|5858 (PZP)|6694 (SPP2)|6906 (SERPINA7)|7429 (VIL1)|26998 (FETUB)|27329 (ANGPTL3)|51156 (SERPINA10)|256394 (SERPINA11)
7	28	GO:0031012	extracellular matrix	GO|GO.CC	1.16212e-15	4.23792e-10	3.33694e-12	26	0.19697	0.0288046	6.83813	132	132	0.216667	120	extracellular matrix	197 (AHSG)|259 (AMBP)|307 (ANXA4)|325 (APCS)|345 (APOC3)|350 (APOH)|462 (SERPINC1)|563 (AZGP1)|1370 (CPN2)|2243 (FGA)|2244 (FGB)|2266 (FGG)|3263 (HPX)|3273 (HRG)|3483 (IGFALS)|3697 (ITIH1)|3698 (ITIH2)|3827 (KNG1)|3898 (LAD1)|4153 (MBL2)|5004 (ORM1)|5005 (ORM2)|5046 (PCSK6)|5345 (SERPINF2)|6694 (SPP2)|10216 (PRG4)
7	29	GO:0045861	negative regulation of proteolysis	GO|GO.BP	1.443e-15	5.26221e-10	3.94799e-12	26	0.19697	0.0290446	6.78162	132	132	0.214876	121	negative regulation of proteolysis	183 (AGT)|197 (AHSG)|259 (AMBP)|462 (SERPINC1)|725 (C4BPB)|727 (C5)|866 (SERPINA6)|1361 (CPB2)|2147 (F2)|2168 (FABP1)|3053 (SERPIND1)|3273 (HRG)|3697 (ITIH1)|3698 (ITIH2)|3699 (ITIH3)|3827 (KNG1)|4018 (LPA)|5267 (SERPINA4)|5345 (SERPINF2)|5858 (PZP)|6694 (SPP2)|6906 (SERPINA7)|7429 (VIL1)|26998 (FETUB)|51156 (SERPINA10)|256394 (SERPINA11)
7	30	GO:0002673	regulation of acute inflammatory response	GO|GO.BP	1.50947e-15	5.5046e-10	4.06769e-12	17	0.128788	0.0100816	12.7745	132	132	0.404762	42	regulation of acute inflammatory response	325 (APCS)|725 (C4BPB)|727 (C5)|729 (C6)|731 (C8A)|732 (C8B)|733 (C8G)|735 (C9)|1361 (CPB2)|1369 (CPN1)|1370 (CPN2)|2147 (F2)|3078 (CFHR1)|3080 (CFHR2)|3818 (KLKB1)|10877 (CFHR4)|81494 (CFHR5)
7	31	GO:0030449	regulation of complement activation	GO|GO.BP	1.517e-15	5.53206e-10	4.06769e-12	15	0.113636	0.00720115	15.7803	132	132	0.5	30	regulation of complement activation	725 (C4BPB)|727 (C5)|729 (C6)|731 (C8A)|732 (C8B)|733 (C8G)|735 (C9)|1361 (CPB2)|1369 (CPN1)|1370 (CPN2)|2147 (F2)|3078 (CFHR1)|3080 (CFHR2)|10877 (CFHR4)|81494 (CFHR5)
7	32	GO:0005788	endoplasmic reticulum lumen	GO|GO.CC	2.19146e-15	7.99162e-10	5.73838e-12	23	0.174242	0.0220835	7.89015	132	132	0.25	92	endoplasmic reticulum lumen	197 (AHSG)|336 (APOA2)|462 (SERPINC1)|1066 (CES1)|1356 (CP)|2147 (F2)|2153 (F5)|2155 (F7)|2158 (F9)|2159 (F10)|2243 (FGA)|2266 (FGG)|3053 (SERPIND1)|3484 (IGFBP1)|3698 (ITIH2)|3827 (KNG1)|5624 (PROC)|6694 (SPP2)|7018 (TF)|8858 (PROZ)|51156 (SERPINA10)|116519 (APOA5)|255738 (PCSK9)
7	33	GO:0004252	serine-type endopeptidase activity	GO|GO.MF	2.47268e-15	9.01718e-10	6.39517e-12	18	0.136364	0.0120019	11.3618	132	132	0.36	50	serine-type endopeptidase activity	2147 (F2)|2155 (F7)|2158 (F9)|2159 (F10)|3026 (HABP2)|3083 (HGFAC)|3240 (HP)|3818 (KLKB1)|4018 (LPA)|4153 (MBL2)|5046 (PCSK6)|5624 (PROC)|5648 (MASP1)|8547 (FCN3)|8858 (PROZ)|10584 (COLEC10)|78989 (COLEC11)|255738 (PCSK9)
7	34	GO:0032994	protein-lipid complex	GO|GO.CC	2.94398e-15	1.07359e-09	7.5076e-12	13	0.0984848	0.00504081	19.5375	132	132	0.619048	21	protein-lipid complex	319 (APOF)|336 (APOA2)|345 (APOC3)|346 (APOC4)|350 (APOH)|4018 (LPA)|5444 (PON1)|6288 (SAA1)|6289 (SAA2)|6291 (SAA4)|51599 (LSR)|55937 (APOM)|116519 (APOA5)
7	35	GO:0002920	regulation of humoral immune response	GO|GO.BP	3.02875e-15	1.1045e-09	7.67015e-12	16	0.121212	0.00888142	13.6478	132	132	0.432432	37	regulation of humoral immune response	725 (C4BPB)|727 (C5)|729 (C6)|731 (C8A)|732 (C8B)|733 (C8G)|735 (C9)|1361 (CPB2)|1369 (CPN1)|1370 (CPN2)|2147 (F2)|3078 (CFHR1)|3080 (CFHR2)|3263 (HPX)|10877 (CFHR4)|81494 (CFHR5)
7	36	GO:0051604	protein maturation	GO|GO.BP	4.07181e-15	1.48487e-09	1.01012e-11	25	0.189394	0.0276044	6.861	132	132	0.217391	115	protein maturation	350 (APOH)|725 (C4BPB)|727 (C5)|729 (C6)|731 (C8A)|732 (C8B)|733 (C8G)|735 (C9)|1361 (CPB2)|1369 (CPN1)|1370 (CPN2)|2147 (F2)|2155 (F7)|2158 (F9)|2243 (FGA)|2244 (FGB)|2266 (FGG)|3078 (CFHR1)|3080 (CFHR2)|3818 (KLKB1)|5046 (PCSK6)|5345 (SERPINF2)|10877 (CFHR4)|81494 (CFHR5)|255738 (PCSK9)
7	37	GO:0062023	collagen-containing extracellular matrix	GO|GO.CC	1.24501e-14	4.54022e-09	2.89186e-11	23	0.174242	0.0237638	7.33226	132	132	0.232323	99	collagen-containing extracellular matrix	197 (AHSG)|259 (AMBP)|307 (ANXA4)|325 (APCS)|345 (APOC3)|350 (APOH)|462 (SERPINC1)|563 (AZGP1)|2243 (FGA)|2244 (FGB)|2266 (FGG)|3263 (HPX)|3273 (HRG)|3697 (ITIH1)|3698 (ITIH2)|3827 (KNG1)|3898 (LAD1)|5004 (ORM1)|5005 (ORM2)|5046 (PCSK6)|5345 (SERPINF2)|6694 (SPP2)|10216 (PRG4)
7	38	GO:0006953	acute-phase response	GO|GO.BP	3.33042e-14	1.21451e-08	7.31634e-11	13	0.0984848	0.00576092	17.0953	132	132	0.541667	24	acute-phase response	197 (AHSG)|325 (APCS)|445 (ASS1)|2147 (F2)|3240 (HP)|3929 (LBP)|4153 (MBL2)|5004 (ORM1)|5005 (ORM2)|5345 (SERPINF2)|6288 (SAA1)|6289 (SAA2)|6291 (SAA4)
7	39	GO:0070613	regulation of protein processing	GO|GO.BP	4.71673e-14	1.72006e-08	1.00003e-10	17	0.128788	0.0120019	10.7306	132	132	0.34	50	regulation of protein processing	725 (C4BPB)|727 (C5)|729 (C6)|731 (C8A)|732 (C8B)|733 (C8G)|735 (C9)|1361 (CPB2)|1369 (CPN1)|1370 (CPN2)|2147 (F2)|3078 (CFHR1)|3080 (CFHR2)|3818 (KLKB1)|5345 (SERPINF2)|10877 (CFHR4)|81494 (CFHR5)
7	40	GO:1903317	regulation of protein maturation	GO|GO.BP	4.71673e-14	1.72006e-08	1.00003e-10	17	0.128788	0.0120019	10.7306	132	132	0.34	50	regulation of protein maturation	725 (C4BPB)|727 (C5)|729 (C6)|731 (C8A)|732 (C8B)|733 (C8G)|735 (C9)|1361 (CPB2)|1369 (CPN1)|1370 (CPN2)|2147 (F2)|3078 (CFHR1)|3080 (CFHR2)|3818 (KLKB1)|5345 (SERPINF2)|10877 (CFHR4)|81494 (CFHR5)
7	41	GO:0008236	serine-type peptidase activity	GO|GO.MF	4.98464e-14	1.81776e-08	1.03282e-10	18	0.136364	0.0139222	9.79467	132	132	0.310345	58	serine-type peptidase activity	2147 (F2)|2155 (F7)|2158 (F9)|2159 (F10)|3026 (HABP2)|3083 (HGFAC)|3240 (HP)|3818 (KLKB1)|4018 (LPA)|4153 (MBL2)|5046 (PCSK6)|5624 (PROC)|5648 (MASP1)|8547 (FCN3)|8858 (PROZ)|10584 (COLEC10)|78989 (COLEC11)|255738 (PCSK9)
7	42	GO:0072378	blood coagulation, fibrin clot formation	GO|GO.BP	6.30585e-14	2.29957e-08	1.28468e-10	12	0.0909091	0.00480077	18.9364	132	132	0.6	20	blood coagulation, fibrin clot formation	350 (APOH)|462 (SERPINC1)|2147 (F2)|2155 (F7)|2158 (F9)|2159 (F10)|2165 (F13B)|2243 (FGA)|2244 (FGB)|2266 (FGG)|3818 (KLKB1)|3827 (KNG1)
7	43	GO:0017171	serine hydrolase activity	GO|GO.MF	6.98513e-14	2.54728e-08	1.39961e-10	18	0.136364	0.0141623	9.62866	132	132	0.305085	59	serine hydrolase activity	2147 (F2)|2155 (F7)|2158 (F9)|2159 (F10)|3026 (HABP2)|3083 (HGFAC)|3240 (HP)|3818 (KLKB1)|4018 (LPA)|4153 (MBL2)|5046 (PCSK6)|5624 (PROC)|5648 (MASP1)|8547 (FCN3)|8858 (PROZ)|10584 (COLEC10)|78989 (COLEC11)|255738 (PCSK9)
7	44	GO:0042060	wound healing	GO|GO.BP	7.17365e-14	2.61603e-08	1.42952e-10	29	0.219697	0.0429669	5.11317	132	132	0.162011	179	wound healing	325 (APCS)|350 (APOH)|462 (SERPINC1)|634 (CEACAM1)|725 (C4BPB)|1361 (CPB2)|1832 (DSP)|2147 (F2)|2153 (F5)|2155 (F7)|2158 (F9)|2159 (F10)|2165 (F13B)|2243 (FGA)|2244 (FGB)|2266 (FGG)|3053 (SERPIND1)|3273 (HRG)|3484 (IGFBP1)|3818 (KLKB1)|3827 (KNG1)|5345 (SERPINF2)|5624 (PROC)|6288 (SAA1)|6385 (SDC4)|7429 (VIL1)|8858 (PROZ)|51156 (SERPINA10)|116519 (APOA5)
7	45	GO:0006954	inflammatory response	GO|GO.BP	7.27775e-14	2.65399e-08	1.44239e-10	34	0.257576	0.0600096	4.29224	132	132	0.136	250	inflammatory response	183 (AGT)|197 (AHSG)|325 (APCS)|336 (APOA2)|445 (ASS1)|462 (SERPINC1)|725 (C4BPB)|727 (C5)|729 (C6)|731 (C8A)|732 (C8B)|733 (C8G)|735 (C9)|1361 (CPB2)|1369 (CPN1)|1370 (CPN2)|2147 (F2)|3078 (CFHR1)|3080 (CFHR2)|3240 (HP)|3818 (KLKB1)|3827 (KNG1)|3929 (LBP)|4153 (MBL2)|5004 (ORM1)|5005 (ORM2)|5345 (SERPINF2)|5624 (PROC)|6288 (SAA1)|6289 (SAA2)|6291 (SAA4)|8876 (VNN1)|10877 (CFHR4)|81494 (CFHR5)
7	46	GO:0034364	high-density lipoprotein particle	GO|GO.CC	8.14161e-14	2.96902e-08	1.58771e-10	11	0.0833333	0.00384061	21.6979	132	132	0.6875	16	high-density lipoprotein particle	319 (APOF)|336 (APOA2)|345 (APOC3)|346 (APOC4)|350 (APOH)|5444 (PON1)|6288 (SAA1)|6289 (SAA2)|6291 (SAA4)|55937 (APOM)|116519 (APOA5)
7	47	GO:0019835	cytolysis	GO|GO.BP	1.43211e-13	5.22251e-08	2.72006e-10	12	0.0909091	0.00504081	18.0346	132	132	0.571429	21	cytolysis	727 (C5)|729 (C6)|731 (C8A)|732 (C8B)|733 (C8G)|735 (C9)|2147 (F2)|3078 (CFHR1)|3080 (CFHR2)|3273 (HRG)|3929 (LBP)|81494 (CFHR5)
7	48	GO:0030193	regulation of blood coagulation	GO|GO.BP	2.52607e-13	9.21187e-08	4.53787e-10	14	0.106061	0.00792127	13.3893	132	132	0.424242	33	regulation of blood coagulation	350 (APOH)|462 (SERPINC1)|634 (CEACAM1)|1361 (CPB2)|2147 (F2)|2155 (F7)|2243 (FGA)|2244 (FGB)|2266 (FGG)|3273 (HRG)|3818 (KLKB1)|3827 (KNG1)|5345 (SERPINF2)|5624 (PROC)
7	49	GO:1900046	regulation of hemostasis	GO|GO.BP	2.52607e-13	9.21187e-08	4.53787e-10	14	0.106061	0.00792127	13.3893	132	132	0.424242	33	regulation of hemostasis	350 (APOH)|462 (SERPINC1)|634 (CEACAM1)|1361 (CPB2)|2147 (F2)|2155 (F7)|2243 (FGA)|2244 (FGB)|2266 (FGG)|3273 (HRG)|3818 (KLKB1)|3827 (KNG1)|5345 (SERPINF2)|5624 (PROC)
7	50	GO:0061041	regulation of wound healing	GO|GO.BP	2.70611e-13	9.86844e-08	4.76736e-10	16	0.121212	0.0112818	10.744	132	132	0.340426	47	regulation of wound healing	325 (APCS)|350 (APOH)|462 (SERPINC1)|634 (CEACAM1)|1361 (CPB2)|2147 (F2)|2155 (F7)|2243 (FGA)|2244 (FGB)|2266 (FGG)|3273 (HRG)|3818 (KLKB1)|3827 (KNG1)|5345 (SERPINF2)|5624 (PROC)|7429 (VIL1)
7	51	GO:0009611	response to wounding	GO|GO.BP	3.11387e-13	1.13554e-07	5.3613e-10	30	0.227273	0.0487278	4.66413	132	132	0.147783	203	response to wounding	325 (APCS)|350 (APOH)|383 (ARG1)|462 (SERPINC1)|634 (CEACAM1)|725 (C4BPB)|1361 (CPB2)|1832 (DSP)|2147 (F2)|2153 (F5)|2155 (F7)|2158 (F9)|2159 (F10)|2165 (F13B)|2243 (FGA)|2244 (FGB)|2266 (FGG)|3053 (SERPIND1)|3273 (HRG)|3484 (IGFBP1)|3818 (KLKB1)|3827 (KNG1)|5345 (SERPINF2)|5624 (PROC)|6288 (SAA1)|6385 (SDC4)|7429 (VIL1)|8858 (PROZ)|51156 (SERPINA10)|116519 (APOA5)
7	52	GO:0032101	regulation of response to external stimulus	GO|GO.BP	3.11676e-13	1.1366e-07	5.3613e-10	33	0.25	0.0592895	4.2166	132	132	0.133603	247	regulation of response to external stimulus	183 (AGT)|197 (AHSG)|325 (APCS)|350 (APOH)|383 (ARG1)|462 (SERPINC1)|634 (CEACAM1)|725 (C4BPB)|727 (C5)|729 (C6)|731 (C8A)|732 (C8B)|733 (C8G)|735 (C9)|1361 (CPB2)|1369 (CPN1)|1370 (CPN2)|2147 (F2)|2155 (F7)|2243 (FGA)|2244 (FGB)|2266 (FGG)|3078 (CFHR1)|3080 (CFHR2)|3273 (HRG)|3818 (KLKB1)|3827 (KNG1)|3929 (LBP)|5345 (SERPINF2)|5624 (PROC)|6288 (SAA1)|10877 (CFHR4)|81494 (CFHR5)
7	53	GO:0050818	regulation of coagulation	GO|GO.BP	4.1802e-13	1.5244e-07	7.02489e-10	14	0.106061	0.00816131	12.9955	132	132	0.411765	34	regulation of coagulation	350 (APOH)|462 (SERPINC1)|634 (CEACAM1)|1361 (CPB2)|2147 (F2)|2155 (F7)|2243 (FGA)|2244 (FGB)|2266 (FGG)|3273 (HRG)|3818 (KLKB1)|3827 (KNG1)|5345 (SERPINF2)|5624 (PROC)
7	54	GO:0030195	negative regulation of blood coagulation	GO|GO.BP	1.21487e-12	4.4303e-07	1.90142e-09	12	0.0909091	0.00576092	15.7803	132	132	0.5	24	negative regulation of blood coagulation	350 (APOH)|634 (CEACAM1)|1361 (CPB2)|2147 (F2)|2243 (FGA)|2244 (FGB)|2266 (FGG)|3273 (HRG)|3818 (KLKB1)|3827 (KNG1)|5345 (SERPINF2)|5624 (PROC)
7	55	GO:1900047	negative regulation of hemostasis	GO|GO.BP	1.21487e-12	4.4303e-07	1.90142e-09	12	0.0909091	0.00576092	15.7803	132	132	0.5	24	negative regulation of hemostasis	350 (APOH)|634 (CEACAM1)|1361 (CPB2)|2147 (F2)|2243 (FGA)|2244 (FGB)|2266 (FGG)|3273 (HRG)|3818 (KLKB1)|3827 (KNG1)|5345 (SERPINF2)|5624 (PROC)
7	56	GO:0007596	blood coagulation	GO|GO.BP	1.75599e-12	6.40361e-07	2.64612e-09	23	0.174242	0.0295247	5.90158	132	132	0.186992	123	blood coagulation	350 (APOH)|462 (SERPINC1)|634 (CEACAM1)|725 (C4BPB)|1361 (CPB2)|2147 (F2)|2153 (F5)|2155 (F7)|2158 (F9)|2159 (F10)|2165 (F13B)|2243 (FGA)|2244 (FGB)|2266 (FGG)|3053 (SERPIND1)|3273 (HRG)|3818 (KLKB1)|3827 (KNG1)|5345 (SERPINF2)|5624 (PROC)|6288 (SAA1)|8858 (PROZ)|51156 (SERPINA10)
7	57	GO:0050817	coagulation	GO|GO.BP	1.75599e-12	6.40361e-07	2.64612e-09	23	0.174242	0.0295247	5.90158	132	132	0.186992	123	coagulation	350 (APOH)|462 (SERPINC1)|634 (CEACAM1)|725 (C4BPB)|1361 (CPB2)|2147 (F2)|2153 (F5)|2155 (F7)|2158 (F9)|2159 (F10)|2165 (F13B)|2243 (FGA)|2244 (FGB)|2266 (FGG)|3053 (SERPIND1)|3273 (HRG)|3818 (KLKB1)|3827 (KNG1)|5345 (SERPINF2)|5624 (PROC)|6288 (SAA1)|8858 (PROZ)|51156 (SERPINA10)
7	58	GO:0007599	hemostasis	GO|GO.BP	2.10051e-12	7.65999e-07	3.11382e-09	23	0.174242	0.0297648	5.85398	132	132	0.185484	124	hemostasis	350 (APOH)|462 (SERPINC1)|634 (CEACAM1)|725 (C4BPB)|1361 (CPB2)|2147 (F2)|2153 (F5)|2155 (F7)|2158 (F9)|2159 (F10)|2165 (F13B)|2243 (FGA)|2244 (FGB)|2266 (FGG)|3053 (SERPIND1)|3273 (HRG)|3818 (KLKB1)|3827 (KNG1)|5345 (SERPINF2)|5624 (PROC)|6288 (SAA1)|8858 (PROZ)|51156 (SERPINA10)
7	59	GO:0050819	negative regulation of coagulation	GO|GO.BP	2.27395e-12	8.29247e-07	3.32289e-09	12	0.0909091	0.00600096	15.1491	132	132	0.48	25	negative regulation of coagulation	350 (APOH)|634 (CEACAM1)|1361 (CPB2)|2147 (F2)|2243 (FGA)|2244 (FGB)|2266 (FGG)|3273 (HRG)|3818 (KLKB1)|3827 (KNG1)|5345 (SERPINF2)|5624 (PROC)
7	60	GO:1903034	regulation of response to wounding	GO|GO.BP	2.2757e-12	8.29883e-07	3.32289e-09	16	0.121212	0.012722	9.52773	132	132	0.301887	53	regulation of response to wounding	325 (APCS)|350 (APOH)|462 (SERPINC1)|634 (CEACAM1)|1361 (CPB2)|2147 (F2)|2155 (F7)|2243 (FGA)|2244 (FGB)|2266 (FGG)|3273 (HRG)|3818 (KLKB1)|3827 (KNG1)|5345 (SERPINF2)|5624 (PROC)|7429 (VIL1)
7	61	GO:0061045	negative regulation of wound healing	GO|GO.BP	2.278e-12	8.30722e-07	3.32289e-09	13	0.0984848	0.00744119	13.2351	132	132	0.419355	31	negative regulation of wound healing	325 (APCS)|350 (APOH)|634 (CEACAM1)|1361 (CPB2)|2147 (F2)|2243 (FGA)|2244 (FGB)|2266 (FGG)|3273 (HRG)|3818 (KLKB1)|3827 (KNG1)|5345 (SERPINF2)|5624 (PROC)
7	62	GO:0043086	negative regulation of catalytic activity	GO|GO.BP	6.90806e-12	2.51918e-06	9.08601e-09	32	0.242424	0.0621699	3.89938	132	132	0.123552	259	negative regulation of catalytic activity	183 (AGT)|197 (AHSG)|259 (AMBP)|307 (ANXA4)|325 (APCS)|336 (APOA2)|345 (APOC3)|462 (SERPINC1)|634 (CEACAM1)|727 (C5)|866 (SERPINA6)|2168 (FABP1)|3053 (SERPIND1)|3240 (HP)|3273 (HRG)|3697 (ITIH1)|3698 (ITIH2)|3699 (ITIH3)|3827 (KNG1)|4018 (LPA)|5267 (SERPINA4)|5345 (SERPINF2)|5858 (PZP)|6694 (SPP2)|6906 (SERPINA7)|7429 (VIL1)|9104 (RGN)|26998 (FETUB)|27329 (ANGPTL3)|51156 (SERPINA10)|63898 (SH2D4A…
7	63	GO:1903035	negative regulation of response to wounding	GO|GO.BP	9.45157e-12	3.44672e-06	1.21792e-08	13	0.0984848	0.00816131	12.0673	132	132	0.382353	34	negative regulation of response to wounding	325 (APCS)|350 (APOH)|634 (CEACAM1)|1361 (CPB2)|2147 (F2)|2243 (FGA)|2244 (FGB)|2266 (FGG)|3273 (HRG)|3818 (KLKB1)|3827 (KNG1)|5345 (SERPINF2)|5624 (PROC)
7	64	GO:0050878	regulation of body fluid levels	GO|GO.BP	1.8503e-11	6.74751e-06	2.24324e-08	24	0.181818	0.0360058	5.0497	132	132	0.16	150	regulation of body fluid levels	350 (APOH)|462 (SERPINC1)|634 (CEACAM1)|725 (C4BPB)|1361 (CPB2)|2147 (F2)|2153 (F5)|2155 (F7)|2158 (F9)|2159 (F10)|2165 (F13B)|2243 (FGA)|2244 (FGB)|2266 (FGG)|3053 (SERPIND1)|3273 (HRG)|3818 (KLKB1)|3827 (KNG1)|5345 (SERPINF2)|5624 (PROC)|6288 (SAA1)|8858 (PROZ)|51156 (SERPINA10)|66002 (CYP4F12)
7	65	GO:0042730	fibrinolysis	GO|GO.BP	4.29772e-11	1.56726e-05	4.89768e-08	9	0.0681818	0.00336054	20.289	132	132	0.642857	14	fibrinolysis	350 (APOH)|1361 (CPB2)|2147 (F2)|2243 (FGA)|2244 (FGB)|2266 (FGG)|3273 (HRG)|3818 (KLKB1)|5345 (SERPINF2)
7	66	GO:0052548	regulation of endopeptidase activity	GO|GO.BP	6.19771e-11	2.26013e-05	6.82819e-08	23	0.174242	0.0348056	5.00617	132	132	0.158621	145	regulation of endopeptidase activity	183 (AGT)|197 (AHSG)|259 (AMBP)|462 (SERPINC1)|727 (C5)|866 (SERPINA6)|2168 (FABP1)|3053 (SERPIND1)|3273 (HRG)|3697 (ITIH1)|3698 (ITIH2)|3699 (ITIH3)|3827 (KNG1)|4018 (LPA)|5267 (SERPINA4)|5345 (SERPINF2)|5858 (PZP)|6694 (SPP2)|6906 (SERPINA7)|7429 (VIL1)|26998 (FETUB)|51156 (SERPINA10)|256394 (SERPINA11)
7	67	GO:0006629	lipid metabolic process	GO|GO.BP	7.05543e-11	2.57292e-05	7.68035e-08	37	0.280303	0.0888142	3.15606	132	132	0.1	370	lipid metabolic process	30 (ACAA1)|127 (ADH4)|183 (AGT)|319 (APOF)|336 (APOA2)|345 (APOC3)|346 (APOC4)|350 (APOH)|634 (CEACAM1)|866 (SERPINA6)|1066 (CES1)|1373 (CPS1)|1962 (EHHADH)|2147 (F2)|2168 (FABP1)|2638 (GC)|3290 (HSD11B1)|4018 (LPA)|4051 (CYP4F3)|5106 (PCK2)|5444 (PON1)|5446 (PON3)|5950 (RBP4)|6097 (RORC)|6385 (SDC4)|6718 (AKR1D1)|6783 (SULT1E1)|7276 (TTR)|9104 (RGN)|23541 (SEC14L2)|27329 (ANGPTL3)|51599 (LSR)|55…
7	68	GO:0044092	negative regulation of molecular function	GO|GO.BP	7.80139e-11	2.84495e-05	8.3498e-08	36	0.272727	0.0847336	3.21865	132	132	0.101983	353	negative regulation of molecular function	183 (AGT)|197 (AHSG)|259 (AMBP)|307 (ANXA4)|325 (APCS)|336 (APOA2)|345 (APOC3)|462 (SERPINC1)|634 (CEACAM1)|727 (C5)|866 (SERPINA6)|2168 (FABP1)|3053 (SERPIND1)|3078 (CFHR1)|3080 (CFHR2)|3240 (HP)|3273 (HRG)|3697 (ITIH1)|3698 (ITIH2)|3699 (ITIH3)|3827 (KNG1)|4018 (LPA)|5267 (SERPINA4)|5345 (SERPINF2)|5858 (PZP)|6694 (SPP2)|6906 (SERPINA7)|7429 (VIL1)|9104 (RGN)|26998 (FETUB)|27329 (ANGPTL3)|51156…
7	69	GO:0050727	regulation of inflammatory response	GO|GO.BP	1.14483e-10	4.17488e-05	1.17602e-07	22	0.166667	0.0326452	5.10539	132	132	0.161765	136	regulation of inflammatory response	183 (AGT)|197 (AHSG)|325 (APCS)|725 (C4BPB)|727 (C5)|729 (C6)|731 (C8A)|732 (C8B)|733 (C8G)|735 (C9)|1361 (CPB2)|1369 (CPN1)|1370 (CPN2)|2147 (F2)|3078 (CFHR1)|3080 (CFHR2)|3818 (KLKB1)|3929 (LBP)|5624 (PROC)|6288 (SAA1)|10877 (CFHR4)|81494 (CFHR5)
7	70	GO:0008201	heparin binding	GO|GO.MF	1.48536e-10	5.4167e-05	1.50464e-07	13	0.0984848	0.00984157	10.007	132	132	0.317073	41	heparin binding	307 (ANXA4)|350 (APOH)|462 (SERPINC1)|2147 (F2)|3053 (SERPIND1)|3273 (HRG)|3827 (KNG1)|4018 (LPA)|5046 (PCSK6)|6288 (SAA1)|27329 (ANGPTL3)|51156 (SERPINA10)|116519 (APOA5)
7	71	GO:0006952	defense response	GO|GO.BP	2.11846e-10	7.72543e-05	2.07116e-07	45	0.340909	0.130341	2.61552	132	132	0.0828729	543	defense response	183 (AGT)|197 (AHSG)|325 (APCS)|336 (APOA2)|383 (ARG1)|445 (ASS1)|462 (SERPINC1)|634 (CEACAM1)|725 (C4BPB)|727 (C5)|729 (C6)|731 (C8A)|732 (C8B)|733 (C8G)|735 (C9)|1361 (CPB2)|1369 (CPN1)|1370 (CPN2)|2147 (F2)|2243 (FGA)|2244 (FGB)|2266 (FGG)|3078 (CFHR1)|3080 (CFHR2)|3240 (HP)|3263 (HPX)|3273 (HRG)|3818 (KLKB1)|3827 (KNG1)|3929 (LBP)|4153 (MBL2)|5004 (ORM1)|5005 (ORM2)|5345 (SERPINF2)|5624 (PROC…
7	72	GO:0052547	regulation of peptidase activity	GO|GO.BP	2.50787e-10	9.14551e-05	2.41306e-07	23	0.174242	0.037206	4.68319	132	132	0.148387	155	regulation of peptidase activity	183 (AGT)|197 (AHSG)|259 (AMBP)|462 (SERPINC1)|727 (C5)|866 (SERPINA6)|2168 (FABP1)|3053 (SERPIND1)|3273 (HRG)|3697 (ITIH1)|3698 (ITIH2)|3699 (ITIH3)|3827 (KNG1)|4018 (LPA)|5267 (SERPINA4)|5345 (SERPINF2)|5858 (PZP)|6694 (SPP2)|6906 (SERPINA7)|7429 (VIL1)|26998 (FETUB)|51156 (SERPINA10)|256394 (SERPINA11)
8	1	GO:0098803	respiratory chain complex	GO|GO.CC	5.59354e-07	0.203981	0.000275278	7	0.0958904	0.00720115	13.316	73	73	0.233333	30	respiratory chain complex	1351 (COX8A)|4695 (NDUFA2)|4702 (NDUFA8)|4722 (NDUFS3)|4723 (NDUFV1)|4728 (NDUFS8)|27089 (UQCRQ)
8	2	GO:0022904	respiratory electron transport chain	GO|GO.BP	1.39773e-06	0.509714	0.000608977	7	0.0958904	0.00816131	11.7494	73	73	0.205882	34	respiratory electron transport chain	4695 (NDUFA2)|4702 (NDUFA8)|4722 (NDUFS3)|4723 (NDUFV1)|4728 (NDUFS8)|27089 (UQCRQ)|79751 (SLC25A22)
8	3	GO:1902494	catalytic complex	GO|GO.CC	1.94613e-06	0.7097	0.000815041	24	0.328767	0.120259	2.73382	73	73	0.0479042	501	catalytic complex	1603 (DAD1)|1642 (DDB1)|4695 (NDUFA2)|4702 (NDUFA8)|4722 (NDUFS3)|4723 (NDUFV1)|4728 (NDUFS8)|5436 (POLR2G)|5441 (POLR2L)|5704 (PSMC4)|5719 (PSMD13)|6881 (TAF10)|6923 (ELOB)|8772 (FADD)|9092 (SART1)|9219 (MTA2)|10978 (CLP1)|10992 (SF3B2)|25855 (BRMS1)|27089 (UQCRQ)|29095 (ORMDL2)|56160 (NSMCE3)|57332 (CBX8)|116092 (DNTTIP1)
8	4	GO:0070469	respiratory chain	GO|GO.CC	2.10911e-06	0.769134	0.000866142	7	0.0958904	0.00864138	11.0967	73	73	0.194444	36	respiratory chain	1351 (COX8A)|4695 (NDUFA2)|4702 (NDUFA8)|4722 (NDUFS3)|4723 (NDUFV1)|4728 (NDUFS8)|27089 (UQCRQ)
8	5	GO:0045333	cellular respiration	GO|GO.BP	5.72323e-06	1	0.00206235	8	0.109589	0.0139222	7.87152	73	73	0.137931	58	cellular respiration	4695 (NDUFA2)|4702 (NDUFA8)|4722 (NDUFS3)|4723 (NDUFV1)|4728 (NDUFS8)|23410 (SIRT3)|27089 (UQCRQ)|79751 (SLC25A22)
8	6	GO:0022900	electron transport chain	GO|GO.BP	8.4308e-06	1	0.00283362	8	0.109589	0.0146423	7.48439	73	73	0.131148	61	electron transport chain	1351 (COX8A)|4695 (NDUFA2)|4702 (NDUFA8)|4722 (NDUFS3)|4723 (NDUFV1)|4728 (NDUFS8)|27089 (UQCRQ)|79751 (SLC25A22)
8	7	GO:0042773	ATP synthesis coupled electron transport	GO|GO.BP	1.00115e-05	1	0.00329801	6	0.0821918	0.00720115	11.4137	73	73	0.2	30	ATP synthesis coupled electron transport	4695 (NDUFA2)|4702 (NDUFA8)|4722 (NDUFS3)|4723 (NDUFV1)|4728 (NDUFS8)|27089 (UQCRQ)
8	8	GO:0042775	mitochondrial ATP synthesis coupled electron transport	GO|GO.BP	1.00115e-05	1	0.00329801	6	0.0821918	0.00720115	11.4137	73	73	0.2	30	mitochondrial ATP synthesis coupled electron transport	4695 (NDUFA2)|4702 (NDUFA8)|4722 (NDUFS3)|4723 (NDUFV1)|4728 (NDUFS8)|27089 (UQCRQ)
8	9	GO:0006120	mitochondrial electron transport, NADH to ubiquinone	GO|GO.BP	1.03243e-05	1	0.00338274	5	0.0684932	0.00432069	15.8524	73	73	0.277778	18	mitochondrial electron transport, NADH to ubiquinone	4695 (NDUFA2)|4702 (NDUFA8)|4722 (NDUFS3)|4723 (NDUFV1)|4728 (NDUFS8)
8	10	GO:0008137	NADH dehydrogenase (ubiquinone) activity	GO|GO.MF	1.38213e-05	1	0.00432266	5	0.0684932	0.00456073	15.018	73	73	0.263158	19	NADH dehydrogenase (ubiquinone) activity	4695 (NDUFA2)|4702 (NDUFA8)|4722 (NDUFS3)|4723 (NDUFV1)|4728 (NDUFS8)
9	1	GO:0051607	defense response to virus	GO|GO.BP	6.2646e-32	2.28452e-26	2.53836e-27	28	0.509091	0.024964	20.393	55	55	0.269231	104	defense response to virus	684 (BST2)|2635 (GBP3)|3433 (IFIT2)|3434 (IFIT1)|3437 (IFIT3)|3665 (IRF7)|4599 (MX1)|4600 (MX2)|4938 (OAS1)|4939 (OAS2)|4940 (OAS3)|5359 (PLSCR1)|5610 (EIF2AK2)|6772 (STAT1)|7098 (TLR3)|7706 (TRIM25)|8638 (OASL)|9636 (ISG15)|10346 (TRIM22)|10379 (IRF9)|10964 (IFI44L)|51191 (HERC5)|56829 (ZC3HAV1)|64108 (RTP4)|64135 (IFIH1)|79132 (DHX58)|91543 (RSAD2)|151636 (DTX3L)
9	2	GO:0009615	response to virus	GO|GO.BP	4.85388e-29	1.77008e-23	1.26434e-24	29	0.527273	0.0348056	15.1491	55	55	0.2	145	response to virus	684 (BST2)|2635 (GBP3)|3433 (IFIT2)|3434 (IFIT1)|3437 (IFIT3)|3665 (IRF7)|4599 (MX1)|4600 (MX2)|4938 (OAS1)|4939 (OAS2)|4940 (OAS3)|5359 (PLSCR1)|5610 (EIF2AK2)|6772 (STAT1)|7098 (TLR3)|7706 (TRIM25)|8638 (OASL)|9636 (ISG15)|10346 (TRIM22)|10379 (IRF9)|10561 (IFI44)|10964 (IFI44L)|51191 (HERC5)|56829 (ZC3HAV1)|64108 (RTP4)|64135 (IFIH1)|79132 (DHX58)|91543 (RSAD2)|151636 (DTX3L)
9	3	GO:0060337	type I interferon signaling pathway	GO|GO.BP	1.17402e-25	4.28134e-20	2.14067e-21	19	0.345455	0.0108017	31.9814	55	55	0.422222	45	type I interferon signaling pathway	684 (BST2)|3430 (IFI35)|3433 (IFIT2)|3434 (IFIT1)|3437 (IFIT3)|3665 (IRF7)|4599 (MX1)|4600 (MX2)|4938 (OAS1)|4939 (OAS2)|4940 (OAS3)|5696 (PSMB8)|6772 (STAT1)|8638 (OASL)|9636 (ISG15)|10379 (IRF9)|11274 (USP18)|54739 (XAF1)|91543 (RSAD2)
9	4	GO:0071357	cellular response to type I interferon	GO|GO.BP	1.17402e-25	4.28134e-20	2.14067e-21	19	0.345455	0.0108017	31.9814	55	55	0.422222	45	cellular response to type I interferon	684 (BST2)|3430 (IFI35)|3433 (IFIT2)|3434 (IFIT1)|3437 (IFIT3)|3665 (IRF7)|4599 (MX1)|4600 (MX2)|4938 (OAS1)|4939 (OAS2)|4940 (OAS3)|5696 (PSMB8)|6772 (STAT1)|8638 (OASL)|9636 (ISG15)|10379 (IRF9)|11274 (USP18)|54739 (XAF1)|91543 (RSAD2)
9	5	GO:0098542	defense response to other organism	GO|GO.BP	5.56702e-25	2.03013e-19	9.22789e-21	28	0.509091	0.0422468	12.0504	55	55	0.159091	176	defense response to other organism	684 (BST2)|2635 (GBP3)|3433 (IFIT2)|3434 (IFIT1)|3437 (IFIT3)|3665 (IRF7)|4599 (MX1)|4600 (MX2)|4938 (OAS1)|4939 (OAS2)|4940 (OAS3)|5359 (PLSCR1)|5610 (EIF2AK2)|6772 (STAT1)|7098 (TLR3)|7706 (TRIM25)|8638 (OASL)|9636 (ISG15)|10346 (TRIM22)|10379 (IRF9)|10964 (IFI44L)|51191 (HERC5)|56829 (ZC3HAV1)|64108 (RTP4)|64135 (IFIH1)|79132 (DHX58)|91543 (RSAD2)|151636 (DTX3L)
9	6	GO:0034340	response to type I interferon	GO|GO.BP	8.77931e-25	3.20157e-19	1.39199e-20	19	0.345455	0.0117619	29.3707	55	55	0.387755	49	response to type I interferon	684 (BST2)|3430 (IFI35)|3433 (IFIT2)|3434 (IFIT1)|3437 (IFIT3)|3665 (IRF7)|4599 (MX1)|4600 (MX2)|4938 (OAS1)|4939 (OAS2)|4940 (OAS3)|5696 (PSMB8)|6772 (STAT1)|8638 (OASL)|9636 (ISG15)|10379 (IRF9)|11274 (USP18)|54739 (XAF1)|91543 (RSAD2)
9	7	GO:0045087	innate immune response	GO|GO.BP	7.08317e-22	2.58303e-16	7.17509e-18	32	0.581818	0.0801728	7.25705	55	55	0.0958084	334	innate immune response	684 (BST2)|3430 (IFI35)|3433 (IFIT2)|3434 (IFIT1)|3437 (IFIT3)|3665 (IRF7)|4599 (MX1)|4600 (MX2)|4938 (OAS1)|4939 (OAS2)|4940 (OAS3)|5359 (PLSCR1)|5610 (EIF2AK2)|5696 (PSMB8)|6772 (STAT1)|7098 (TLR3)|7706 (TRIM25)|8638 (OASL)|9111 (NMI)|9636 (ISG15)|10346 (TRIM22)|10379 (IRF9)|11274 (USP18)|51191 (HERC5)|54625 (PARP14)|54739 (XAF1)|56829 (ZC3HAV1)|64135 (IFIH1)|79132 (DHX58)|91543 (RSAD2)|115361 …
9	8	GO:0043207	response to external biotic stimulus	GO|GO.BP	7.53072e-21	2.74624e-15	5.97009e-17	31	0.563636	0.0789726	7.13711	55	55	0.0942249	329	response to external biotic stimulus	684 (BST2)|2635 (GBP3)|3433 (IFIT2)|3434 (IFIT1)|3437 (IFIT3)|3665 (IRF7)|4599 (MX1)|4600 (MX2)|4938 (OAS1)|4939 (OAS2)|4940 (OAS3)|5359 (PLSCR1)|5610 (EIF2AK2)|6772 (STAT1)|7098 (TLR3)|7706 (TRIM25)|8638 (OASL)|9636 (ISG15)|10346 (TRIM22)|10379 (IRF9)|10561 (IFI44)|10964 (IFI44L)|51191 (HERC5)|55008 (HERC6)|56829 (ZC3HAV1)|64108 (RTP4)|64135 (IFIH1)|79132 (DHX58)|91543 (RSAD2)|129607 (CMPK2)|151…
9	9	GO:0051707	response to other organism	GO|GO.BP	7.53072e-21	2.74624e-15	5.97009e-17	31	0.563636	0.0789726	7.13711	55	55	0.0942249	329	response to other organism	684 (BST2)|2635 (GBP3)|3433 (IFIT2)|3434 (IFIT1)|3437 (IFIT3)|3665 (IRF7)|4599 (MX1)|4600 (MX2)|4938 (OAS1)|4939 (OAS2)|4940 (OAS3)|5359 (PLSCR1)|5610 (EIF2AK2)|6772 (STAT1)|7098 (TLR3)|7706 (TRIM25)|8638 (OASL)|9636 (ISG15)|10346 (TRIM22)|10379 (IRF9)|10561 (IFI44)|10964 (IFI44L)|51191 (HERC5)|55008 (HERC6)|56829 (ZC3HAV1)|64108 (RTP4)|64135 (IFIH1)|79132 (DHX58)|91543 (RSAD2)|129607 (CMPK2)|151…
9	10	GO:0006952	defense response	GO|GO.BP	8.8441e-21	3.22519e-15	6.86212e-17	37	0.672727	0.130341	5.16129	55	55	0.06814	543	defense response	684 (BST2)|2635 (GBP3)|3430 (IFI35)|3433 (IFIT2)|3434 (IFIT1)|3437 (IFIT3)|3665 (IRF7)|4599 (MX1)|4600 (MX2)|4938 (OAS1)|4939 (OAS2)|4940 (OAS3)|5359 (PLSCR1)|5610 (EIF2AK2)|5696 (PSMB8)|6614 (SIGLEC1)|6772 (STAT1)|6890 (TAP1)|7098 (TLR3)|7706 (TRIM25)|8638 (OASL)|9111 (NMI)|9636 (ISG15)|10346 (TRIM22)|10379 (IRF9)|10964 (IFI44L)|11274 (USP18)|51191 (HERC5)|54625 (PARP14)|54739 (XAF1)|56829 (ZC3H…
9	11	GO:0009607	response to biotic stimulus	GO|GO.BP	1.71364e-20	6.24917e-15	1.24983e-16	31	0.563636	0.081133	6.94707	55	55	0.091716	338	response to biotic stimulus	684 (BST2)|2635 (GBP3)|3433 (IFIT2)|3434 (IFIT1)|3437 (IFIT3)|3665 (IRF7)|4599 (MX1)|4600 (MX2)|4938 (OAS1)|4939 (OAS2)|4940 (OAS3)|5359 (PLSCR1)|5610 (EIF2AK2)|6772 (STAT1)|7098 (TLR3)|7706 (TRIM25)|8638 (OASL)|9636 (ISG15)|10346 (TRIM22)|10379 (IRF9)|10561 (IFI44)|10964 (IFI44L)|51191 (HERC5)|55008 (HERC6)|56829 (ZC3HAV1)|64108 (RTP4)|64135 (IFIH1)|79132 (DHX58)|91543 (RSAD2)|129607 (CMPK2)|151…
9	12	GO:0034097	response to cytokine	GO|GO.BP	2.52674e-18	9.21433e-13	1.22858e-14	31	0.563636	0.0957753	5.88499	55	55	0.0776942	399	response to cytokine	684 (BST2)|2635 (GBP3)|3430 (IFI35)|3433 (IFIT2)|3434 (IFIT1)|3437 (IFIT3)|3665 (IRF7)|4599 (MX1)|4600 (MX2)|4938 (OAS1)|4939 (OAS2)|4940 (OAS3)|5359 (PLSCR1)|5610 (EIF2AK2)|5696 (PSMB8)|5721 (PSME2)|6772 (STAT1)|7098 (TLR3)|7444 (VRK2)|7706 (TRIM25)|8638 (OASL)|9111 (NMI)|9636 (ISG15)|10346 (TRIM22)|10379 (IRF9)|11274 (USP18)|54625 (PARP14)|54739 (XAF1)|64135 (IFIH1)|91543 (RSAD2)|115361 (GBP4)
9	13	GO:0019221	cytokine-mediated signaling pathway	GO|GO.BP	8.8403e-17	3.22381e-11	3.1606e-13	25	0.454545	0.0612098	7.42602	55	55	0.0980392	255	cytokine-mediated signaling pathway	684 (BST2)|3430 (IFI35)|3433 (IFIT2)|3434 (IFIT1)|3437 (IFIT3)|3665 (IRF7)|4599 (MX1)|4600 (MX2)|4938 (OAS1)|4939 (OAS2)|4940 (OAS3)|5696 (PSMB8)|5721 (PSME2)|6772 (STAT1)|7444 (VRK2)|7706 (TRIM25)|8638 (OASL)|9111 (NMI)|9636 (ISG15)|10346 (TRIM22)|10379 (IRF9)|11274 (USP18)|54625 (PARP14)|54739 (XAF1)|91543 (RSAD2)
9	14	GO:0071345	cellular response to cytokine stimulus	GO|GO.BP	2.6989e-16	9.84215e-11	8.87389e-13	28	0.509091	0.0864138	5.89131	55	55	0.0777778	360	cellular response to cytokine stimulus	684 (BST2)|2635 (GBP3)|3430 (IFI35)|3433 (IFIT2)|3434 (IFIT1)|3437 (IFIT3)|3665 (IRF7)|4599 (MX1)|4600 (MX2)|4938 (OAS1)|4939 (OAS2)|4940 (OAS3)|5696 (PSMB8)|5721 (PSME2)|6772 (STAT1)|7098 (TLR3)|7444 (VRK2)|7706 (TRIM25)|8638 (OASL)|9111 (NMI)|9636 (ISG15)|10346 (TRIM22)|10379 (IRF9)|11274 (USP18)|54625 (PARP14)|54739 (XAF1)|91543 (RSAD2)|115361 (GBP4)
9	15	GO:0051704	multi-organism process	GO|GO.BP	3.51147e-15	1.28053e-09	8.83127e-12	36	0.654545	0.176668	3.70494	55	55	0.048913	736	multi-organism process	684 (BST2)|2635 (GBP3)|3431 (SP110)|3433 (IFIT2)|3434 (IFIT1)|3437 (IFIT3)|3665 (IRF7)|4599 (MX1)|4600 (MX2)|4938 (OAS1)|4939 (OAS2)|4940 (OAS3)|5359 (PLSCR1)|5610 (EIF2AK2)|5696 (PSMB8)|5698 (PSMB9)|6772 (STAT1)|6890 (TAP1)|7098 (TLR3)|7444 (VRK2)|7706 (TRIM25)|8638 (OASL)|9636 (ISG15)|10346 (TRIM22)|10379 (IRF9)|10561 (IFI44)|10964 (IFI44L)|51191 (HERC5)|55008 (HERC6)|56829 (ZC3HAV1)|64108 (RTP…
9	16	GO:0048525	negative regulation of viral process	GO|GO.BP	6.02269e-15	2.19631e-09	1.4642e-11	13	0.236364	0.0110418	21.4063	55	55	0.282609	46	negative regulation of viral process	684 (BST2)|3434 (IFIT1)|4599 (MX1)|4938 (OAS1)|4940 (OAS3)|5359 (PLSCR1)|5610 (EIF2AK2)|6772 (STAT1)|7706 (TRIM25)|8638 (OASL)|9636 (ISG15)|56829 (ZC3HAV1)|91543 (RSAD2)
9	17	GO:0045071	negative regulation of viral genome replication	GO|GO.BP	8.22726e-15	3.00025e-09	1.97385e-11	11	0.2	0.00648104	30.8593	55	55	0.407407	27	negative regulation of viral genome replication	684 (BST2)|3434 (IFIT1)|4599 (MX1)|4938 (OAS1)|4940 (OAS3)|5359 (PLSCR1)|5610 (EIF2AK2)|8638 (OASL)|9636 (ISG15)|56829 (ZC3HAV1)|91543 (RSAD2)
9	18	GO:1903901	negative regulation of viral life cycle	GO|GO.BP	1.13787e-14	4.14949e-09	2.65993e-11	12	0.218182	0.00888142	24.5661	55	55	0.324324	37	negative regulation of viral life cycle	684 (BST2)|3434 (IFIT1)|4599 (MX1)|4938 (OAS1)|4940 (OAS3)|5359 (PLSCR1)|5610 (EIF2AK2)|7706 (TRIM25)|8638 (OASL)|9636 (ISG15)|56829 (ZC3HAV1)|91543 (RSAD2)
9	19	GO:0006955	immune response	GO|GO.BP	5.15244e-14	1.87895e-08	1.06155e-10	36	0.654545	0.191791	3.41281	55	55	0.0450563	799	immune response	684 (BST2)|3430 (IFI35)|3433 (IFIT2)|3434 (IFIT1)|3437 (IFIT3)|3665 (IRF7)|4599 (MX1)|4600 (MX2)|4938 (OAS1)|4939 (OAS2)|4940 (OAS3)|5359 (PLSCR1)|5610 (EIF2AK2)|5696 (PSMB8)|6772 (STAT1)|6890 (TAP1)|7098 (TLR3)|7706 (TRIM25)|8638 (OASL)|8743 (TNFSF10)|9111 (NMI)|9636 (ISG15)|10346 (TRIM22)|10379 (IRF9)|10561 (IFI44)|10964 (IFI44L)|11274 (USP18)|51191 (HERC5)|54625 (PARP14)|54739 (XAF1)|56829 (ZC…
9	20	GO:0043901	negative regulation of multi-organism process	GO|GO.BP	7.57923e-14	2.76393e-08	1.48598e-10	14	0.254545	0.0165627	15.3686	55	55	0.202899	69	negative regulation of multi-organism process	684 (BST2)|3434 (IFIT1)|4599 (MX1)|4938 (OAS1)|4940 (OAS3)|5359 (PLSCR1)|5610 (EIF2AK2)|6772 (STAT1)|7706 (TRIM25)|8638 (OASL)|9636 (ISG15)|56829 (ZC3HAV1)|79132 (DHX58)|91543 (RSAD2)
9	21	GO:0002376	immune system process	GO|GO.BP	8.25334e-14	3.00976e-08	1.60094e-10	40	0.727273	0.24892	2.92171	55	55	0.0385728	1037	immune system process	684 (BST2)|2635 (GBP3)|3430 (IFI35)|3433 (IFIT2)|3434 (IFIT1)|3437 (IFIT3)|3665 (IRF7)|4599 (MX1)|4600 (MX2)|4938 (OAS1)|4939 (OAS2)|4940 (OAS3)|5359 (PLSCR1)|5610 (EIF2AK2)|5696 (PSMB8)|5698 (PSMB9)|6772 (STAT1)|6890 (TAP1)|7098 (TLR3)|7706 (TRIM25)|8638 (OASL)|8743 (TNFSF10)|9111 (NMI)|9636 (ISG15)|10346 (TRIM22)|10379 (IRF9)|10561 (IFI44)|10964 (IFI44L)|11274 (USP18)|51191 (HERC5)|54625 (PARP1…
9	22	GO:0034341	response to interferon-gamma	GO|GO.BP	2.59849e-13	9.47598e-08	4.59999e-10	14	0.254545	0.0180029	14.1392	55	55	0.186667	75	response to interferon-gamma	684 (BST2)|3665 (IRF7)|4938 (OAS1)|4939 (OAS2)|4940 (OAS3)|6772 (STAT1)|7098 (TLR3)|7706 (TRIM25)|8638 (OASL)|9111 (NMI)|10346 (TRIM22)|10379 (IRF9)|54625 (PARP14)|115361 (GBP4)
9	23	GO:0009605	response to external stimulus	GO|GO.BP	3.832e-13	1.39742e-07	6.49965e-10	32	0.581818	0.155785	3.73475	55	55	0.0493066	649	response to external stimulus	684 (BST2)|2635 (GBP3)|3433 (IFIT2)|3434 (IFIT1)|3437 (IFIT3)|3665 (IRF7)|4599 (MX1)|4600 (MX2)|4938 (OAS1)|4939 (OAS2)|4940 (OAS3)|5359 (PLSCR1)|5610 (EIF2AK2)|6772 (STAT1)|7098 (TLR3)|7706 (TRIM25)|8638 (OASL)|9636 (ISG15)|10346 (TRIM22)|10379 (IRF9)|10561 (IFI44)|10964 (IFI44L)|11274 (USP18)|51191 (HERC5)|55008 (HERC6)|56829 (ZC3HAV1)|64108 (RTP4)|64135 (IFIH1)|79132 (DHX58)|91543 (RSAD2)|1296…
9	24	GO:0045069	regulation of viral genome replication	GO|GO.BP	1.28452e-12	4.68427e-07	2.00183e-09	11	0.2	0.00960154	20.83	55	55	0.275	40	regulation of viral genome replication	684 (BST2)|3434 (IFIT1)|4599 (MX1)|4938 (OAS1)|4940 (OAS3)|5359 (PLSCR1)|5610 (EIF2AK2)|8638 (OASL)|9636 (ISG15)|56829 (ZC3HAV1)|91543 (RSAD2)
9	25	GO:0071346	cellular response to interferon-gamma	GO|GO.BP	1.50606e-12	5.4922e-07	2.30765e-09	13	0.236364	0.0163226	14.4807	55	55	0.191176	68	cellular response to interferon-gamma	3665 (IRF7)|4938 (OAS1)|4939 (OAS2)|4940 (OAS3)|6772 (STAT1)|7098 (TLR3)|7706 (TRIM25)|8638 (OASL)|9111 (NMI)|10346 (TRIM22)|10379 (IRF9)|54625 (PARP14)|115361 (GBP4)
9	26	GO:0060333	interferon-gamma-mediated signaling pathway	GO|GO.BP	2.33227e-12	8.50513e-07	3.3885e-09	11	0.2	0.0100816	19.8381	55	55	0.261905	42	interferon-gamma-mediated signaling pathway	3665 (IRF7)|4938 (OAS1)|4939 (OAS2)|4940 (OAS3)|6772 (STAT1)|7706 (TRIM25)|8638 (OASL)|9111 (NMI)|10346 (TRIM22)|10379 (IRF9)|54625 (PARP14)
9	27	GO:1903900	regulation of viral life cycle	GO|GO.BP	6.8832e-12	2.51011e-06	9.08601e-09	12	0.218182	0.0144023	15.1491	55	55	0.2	60	regulation of viral life cycle	684 (BST2)|3434 (IFIT1)|4599 (MX1)|4938 (OAS1)|4940 (OAS3)|5359 (PLSCR1)|5610 (EIF2AK2)|7706 (TRIM25)|8638 (OASL)|9636 (ISG15)|56829 (ZC3HAV1)|91543 (RSAD2)
9	28	GO:0019079	viral genome replication	GO|GO.BP	6.98924e-12	2.54878e-06	9.13541e-09	11	0.2	0.0110418	18.113	55	55	0.23913	46	viral genome replication	684 (BST2)|3434 (IFIT1)|4599 (MX1)|4938 (OAS1)|4940 (OAS3)|5359 (PLSCR1)|5610 (EIF2AK2)|8638 (OASL)|9636 (ISG15)|56829 (ZC3HAV1)|91543 (RSAD2)
9	29	GO:0043900	regulation of multi-organism process	GO|GO.BP	8.7005e-12	3.17283e-06	1.12512e-08	16	0.290909	0.0331253	8.78208	55	55	0.115942	138	regulation of multi-organism process	684 (BST2)|3434 (IFIT1)|4599 (MX1)|4938 (OAS1)|4940 (OAS3)|5359 (PLSCR1)|5610 (EIF2AK2)|6772 (STAT1)|7706 (TRIM25)|8638 (OASL)|9636 (ISG15)|51191 (HERC5)|56829 (ZC3HAV1)|79132 (DHX58)|91543 (RSAD2)|151636 (DTX3L)
9	30	GO:0002252	immune effector process	GO|GO.BP	1.48733e-11	5.42387e-06	1.83239e-08	28	0.509091	0.132021	3.85613	55	55	0.0509091	550	immune effector process	684 (BST2)|2635 (GBP3)|3433 (IFIT2)|3434 (IFIT1)|3437 (IFIT3)|3665 (IRF7)|4599 (MX1)|4600 (MX2)|4938 (OAS1)|4939 (OAS2)|4940 (OAS3)|5359 (PLSCR1)|5610 (EIF2AK2)|6772 (STAT1)|7098 (TLR3)|7706 (TRIM25)|8638 (OASL)|9636 (ISG15)|10346 (TRIM22)|10379 (IRF9)|10964 (IFI44L)|51191 (HERC5)|56829 (ZC3HAV1)|64108 (RTP4)|64135 (IFIH1)|79132 (DHX58)|91543 (RSAD2)|151636 (DTX3L)
9	31	GO:0050792	regulation of viral process	GO|GO.BP	1.59213e-11	5.80606e-06	1.9549e-08	13	0.236364	0.0194431	12.1567	55	55	0.160494	81	regulation of viral process	684 (BST2)|3434 (IFIT1)|4599 (MX1)|4938 (OAS1)|4940 (OAS3)|5359 (PLSCR1)|5610 (EIF2AK2)|6772 (STAT1)|7706 (TRIM25)|8638 (OASL)|9636 (ISG15)|56829 (ZC3HAV1)|91543 (RSAD2)
9	32	GO:0071310	cellular response to organic substance	GO|GO.BP	2.04719e-11	7.46552e-06	2.46387e-08	32	0.581818	0.179309	3.24479	55	55	0.042838	747	cellular response to organic substance	684 (BST2)|840 (CASP7)|2635 (GBP3)|3430 (IFI35)|3433 (IFIT2)|3434 (IFIT1)|3437 (IFIT3)|3665 (IRF7)|4599 (MX1)|4600 (MX2)|4938 (OAS1)|4939 (OAS2)|4940 (OAS3)|5610 (EIF2AK2)|5696 (PSMB8)|5721 (PSME2)|6772 (STAT1)|7098 (TLR3)|7444 (VRK2)|7706 (TRIM25)|8638 (OASL)|9111 (NMI)|9636 (ISG15)|10346 (TRIM22)|10379 (IRF9)|11274 (USP18)|54625 (PARP14)|54739 (XAF1)|64135 (IFIH1)|91543 (RSAD2)|115361 (GBP4)|12…
9	33	GO:0016032	viral process	GO|GO.BP	4.18244e-11	1.52522e-05	4.78125e-08	22	0.4	0.0799328	5.0042	55	55	0.0660661	333	viral process	684 (BST2)|3431 (SP110)|3434 (IFIT1)|3665 (IRF7)|4599 (MX1)|4938 (OAS1)|4940 (OAS3)|5359 (PLSCR1)|5610 (EIF2AK2)|5696 (PSMB8)|5698 (PSMB9)|6772 (STAT1)|6890 (TAP1)|7444 (VRK2)|7706 (TRIM25)|8638 (OASL)|9636 (ISG15)|10346 (TRIM22)|56829 (ZC3HAV1)|64135 (IFIH1)|79132 (DHX58)|91543 (RSAD2)
9	34	GO:0043903	regulation of symbiosis, encompassing mutualism through parasitism	GO|GO.BP	6.39584e-11	2.33238e-05	7.02525e-08	13	0.236364	0.0216035	10.941	55	55	0.144444	90	regulation of symbiosis, encompassing mutualism through parasitism	684 (BST2)|3434 (IFIT1)|4599 (MX1)|4938 (OAS1)|4940 (OAS3)|5359 (PLSCR1)|5610 (EIF2AK2)|6772 (STAT1)|7706 (TRIM25)|8638 (OASL)|9636 (ISG15)|56829 (ZC3HAV1)|91543 (RSAD2)
9	35	GO:0010033	response to organic substance	GO|GO.BP	1.49334e-10	5.44578e-05	1.50853e-07	34	0.618182	0.218915	2.82384	55	55	0.0372807	912	response to organic substance	684 (BST2)|840 (CASP7)|2635 (GBP3)|3430 (IFI35)|3433 (IFIT2)|3434 (IFIT1)|3437 (IFIT3)|3665 (IRF7)|4599 (MX1)|4600 (MX2)|4938 (OAS1)|4939 (OAS2)|4940 (OAS3)|5359 (PLSCR1)|5610 (EIF2AK2)|5696 (PSMB8)|5721 (PSME2)|6772 (STAT1)|7098 (TLR3)|7444 (VRK2)|7706 (TRIM25)|8638 (OASL)|8743 (TNFSF10)|9111 (NMI)|9636 (ISG15)|10346 (TRIM22)|10379 (IRF9)|11274 (USP18)|54625 (PARP14)|54739 (XAF1)|64135 (IFIH1)|9…
9	36	GO:0044403	symbiont process	GO|GO.BP	1.57697e-10	5.75077e-05	1.58861e-07	22	0.4	0.0854537	4.6809	55	55	0.0617978	356	symbiont process	684 (BST2)|3431 (SP110)|3434 (IFIT1)|3665 (IRF7)|4599 (MX1)|4938 (OAS1)|4940 (OAS3)|5359 (PLSCR1)|5610 (EIF2AK2)|5696 (PSMB8)|5698 (PSMB9)|6772 (STAT1)|6890 (TAP1)|7444 (VRK2)|7706 (TRIM25)|8638 (OASL)|9636 (ISG15)|10346 (TRIM22)|56829 (ZC3HAV1)|64135 (IFIH1)|79132 (DHX58)|91543 (RSAD2)
9	37	GO:0006950	response to stress	GO|GO.BP	1.62497e-10	5.9258e-05	1.63245e-07	39	0.709091	0.292847	2.42137	55	55	0.0319672	1220	response to stress	684 (BST2)|2635 (GBP3)|3430 (IFI35)|3433 (IFIT2)|3434 (IFIT1)|3437 (IFIT3)|3665 (IRF7)|4599 (MX1)|4600 (MX2)|4938 (OAS1)|4939 (OAS2)|4940 (OAS3)|5359 (PLSCR1)|5610 (EIF2AK2)|5696 (PSMB8)|6614 (SIGLEC1)|6772 (STAT1)|6890 (TAP1)|7098 (TLR3)|7444 (VRK2)|7706 (TRIM25)|8638 (OASL)|9111 (NMI)|9636 (ISG15)|10346 (TRIM22)|10379 (IRF9)|10964 (IFI44L)|11274 (USP18)|51191 (HERC5)|54625 (PARP14)|54739 (XAF1)…
9	38	GO:0007166	cell surface receptor signaling pathway	GO|GO.BP	2.22341e-10	8.10816e-05	2.16796e-07	31	0.563636	0.182909	3.08151	55	55	0.0406824	762	cell surface receptor signaling pathway	684 (BST2)|3430 (IFI35)|3433 (IFIT2)|3434 (IFIT1)|3437 (IFIT3)|3665 (IRF7)|4599 (MX1)|4600 (MX2)|4938 (OAS1)|4939 (OAS2)|4940 (OAS3)|5359 (PLSCR1)|5696 (PSMB8)|5721 (PSME2)|6772 (STAT1)|7098 (TLR3)|7444 (VRK2)|7706 (TRIM25)|8638 (OASL)|8743 (TNFSF10)|9111 (NMI)|9636 (ISG15)|10346 (TRIM22)|10379 (IRF9)|11274 (USP18)|54625 (PARP14)|54739 (XAF1)|57674 (RNF213)|91543 (RSAD2)|151636 (DTX3L)|197259 (ML…
9	39	GO:0044419	interspecies interaction between organisms	GO|GO.BP	2.44324e-10	8.90983e-05	2.3571e-07	22	0.4	0.087374	4.57802	55	55	0.0604396	364	interspecies interaction between organisms	684 (BST2)|3431 (SP110)|3434 (IFIT1)|3665 (IRF7)|4599 (MX1)|4938 (OAS1)|4940 (OAS3)|5359 (PLSCR1)|5610 (EIF2AK2)|5696 (PSMB8)|5698 (PSMB9)|6772 (STAT1)|6890 (TAP1)|7444 (VRK2)|7706 (TRIM25)|8638 (OASL)|9636 (ISG15)|10346 (TRIM22)|56829 (ZC3HAV1)|64135 (IFIH1)|79132 (DHX58)|91543 (RSAD2)
10	1	GO:0072359	circulatory system development	GO|GO.BP	2.11331e-16	7.70666e-11	7.1358e-13	24	0.444444	0.0580893	7.65106	54	54	0.0991736	242	circulatory system development	59 (ACTA2)|861 (RUNX1)|1003 (CDH5)|1277 (COL1A1)|1969 (EPHA2)|2022 (ENG)|2335 (FN1)|3678 (ITGA5)|4035 (LRP1)|4052 (LTBP1)|4627 (MYH9)|4629 (MYH11)|4851 (NOTCH1)|4855 (NOTCH4)|5154 (PDGFA)|5159 (PDGFRB)|5175 (PECAM1)|8291 (DYSF)|9645 (MICAL2)|10848 (PPP1R13L)|23129 (PLXND1)|23166 (STAB1)|51564 (HDAC7)|57493 (HEG1)
10	2	GO:0001568	blood vessel development	GO|GO.BP	4.5901e-16	1.67388e-10	1.443e-12	21	0.388889	0.0415266	9.3648	54	54	0.121387	173	blood vessel development	59 (ACTA2)|861 (RUNX1)|1003 (CDH5)|1277 (COL1A1)|1969 (EPHA2)|2022 (ENG)|2335 (FN1)|3678 (ITGA5)|4035 (LRP1)|4052 (LTBP1)|4627 (MYH9)|4851 (NOTCH1)|4855 (NOTCH4)|5154 (PDGFA)|5159 (PDGFRB)|5175 (PECAM1)|8291 (DYSF)|23129 (PLXND1)|23166 (STAB1)|51564 (HDAC7)|57493 (HEG1)
10	3	GO:0001944	vasculature development	GO|GO.BP	1.05155e-15	3.83471e-10	3.14321e-12	21	0.388889	0.0432069	9.00062	54	54	0.116667	180	vasculature development	59 (ACTA2)|861 (RUNX1)|1003 (CDH5)|1277 (COL1A1)|1969 (EPHA2)|2022 (ENG)|2335 (FN1)|3678 (ITGA5)|4035 (LRP1)|4052 (LTBP1)|4627 (MYH9)|4851 (NOTCH1)|4855 (NOTCH4)|5154 (PDGFA)|5159 (PDGFRB)|5175 (PECAM1)|8291 (DYSF)|23129 (PLXND1)|23166 (STAB1)|51564 (HDAC7)|57493 (HEG1)
10	4	GO:0072358	cardiovascular system development	GO|GO.BP	1.05155e-15	3.83471e-10	3.14321e-12	21	0.388889	0.0432069	9.00062	54	54	0.116667	180	cardiovascular system development	59 (ACTA2)|861 (RUNX1)|1003 (CDH5)|1277 (COL1A1)|1969 (EPHA2)|2022 (ENG)|2335 (FN1)|3678 (ITGA5)|4035 (LRP1)|4052 (LTBP1)|4627 (MYH9)|4851 (NOTCH1)|4855 (NOTCH4)|5154 (PDGFA)|5159 (PDGFRB)|5175 (PECAM1)|8291 (DYSF)|23129 (PLXND1)|23166 (STAB1)|51564 (HDAC7)|57493 (HEG1)
10	5	GO:0009888	tissue development	GO|GO.BP	2.203e-15	8.03373e-10	5.73838e-12	28	0.518519	0.0957753	5.41391	54	54	0.0701754	399	tissue development	59 (ACTA2)|861 (RUNX1)|1003 (CDH5)|1277 (COL1A1)|1291 (COL6A1)|1969 (EPHA2)|2022 (ENG)|2316 (FLNA)|2317 (FLNB)|2335 (FN1)|3678 (ITGA5)|3693 (ITGB5)|4629 (MYH11)|4851 (NOTCH1)|4855 (NOTCH4)|5154 (PDGFA)|5159 (PDGFRB)|5175 (PECAM1)|5351 (PLOD1)|5872 (RAB13)|6876 (TAGLN)|7041 (TGFB1I1)|8291 (DYSF)|9645 (MICAL2)|10848 (PPP1R13L)|23129 (PLXND1)|57333 (RCN3)|57493 (HEG1)
10	6	GO:0048514	blood vessel morphogenesis	GO|GO.BP	1.50845e-13	5.50091e-08	2.83552e-10	18	0.333333	0.0364858	9.13596	54	54	0.118421	152	blood vessel morphogenesis	861 (RUNX1)|1003 (CDH5)|1969 (EPHA2)|2022 (ENG)|2335 (FN1)|3678 (ITGA5)|4035 (LRP1)|4627 (MYH9)|4851 (NOTCH1)|4855 (NOTCH4)|5154 (PDGFA)|5159 (PDGFRB)|5175 (PECAM1)|8291 (DYSF)|23129 (PLXND1)|23166 (STAB1)|51564 (HDAC7)|57493 (HEG1)
10	7	GO:0030198	extracellular matrix organization	GO|GO.BP	1.63616e-13	5.96663e-08	3.05981e-10	15	0.277778	0.0218435	12.7167	54	54	0.164835	91	extracellular matrix organization	633 (BGN)|1277 (COL1A1)|1291 (COL6A1)|2022 (ENG)|2335 (FN1)|3678 (ITGA5)|3693 (ITGB5)|4035 (LRP1)|4629 (MYH11)|4811 (NID1)|4851 (NOTCH1)|5154 (PDGFA)|5175 (PECAM1)|5351 (PLOD1)|7450 (VWF)
10	8	GO:0009653	anatomical structure morphogenesis	GO|GO.BP	2.42588e-13	8.84651e-08	4.40125e-10	30	0.555556	0.135142	4.11091	54	54	0.053286	563	anatomical structure morphogenesis	59 (ACTA2)|81 (ACTN4)|861 (RUNX1)|1003 (CDH5)|1277 (COL1A1)|1291 (COL6A1)|1969 (EPHA2)|2022 (ENG)|2316 (FLNA)|2317 (FLNB)|2335 (FN1)|3678 (ITGA5)|3693 (ITGB5)|4035 (LRP1)|4627 (MYH9)|4629 (MYH11)|4851 (NOTCH1)|4855 (NOTCH4)|5154 (PDGFA)|5159 (PDGFRB)|5175 (PECAM1)|7041 (TGFB1I1)|8291 (DYSF)|9260 (PDLIM7)|9645 (MICAL2)|10848 (PPP1R13L)|23129 (PLXND1)|23166 (STAB1)|51564 (HDAC7)|57493 (HEG1)
10	9	GO:0035239	tube morphogenesis	GO|GO.BP	1.09183e-12	3.98161e-07	1.73114e-09	19	0.351852	0.0470475	7.47865	54	54	0.0969388	196	tube morphogenesis	861 (RUNX1)|1003 (CDH5)|1969 (EPHA2)|2022 (ENG)|2335 (FN1)|3678 (ITGA5)|4035 (LRP1)|4627 (MYH9)|4851 (NOTCH1)|4855 (NOTCH4)|5154 (PDGFA)|5159 (PDGFRB)|5175 (PECAM1)|8291 (DYSF)|9645 (MICAL2)|23129 (PLXND1)|23166 (STAB1)|51564 (HDAC7)|57493 (HEG1)
10	10	GO:0032502	developmental process	GO|GO.BP	2.16124e-12	7.88144e-07	3.19087e-09	43	0.796296	0.331253	2.40389	54	54	0.0311594	1380	developmental process	59 (ACTA2)|81 (ACTN4)|861 (RUNX1)|1003 (CDH5)|1277 (COL1A1)|1291 (COL6A1)|1969 (EPHA2)|2022 (ENG)|2078 (ERG)|2316 (FLNA)|2317 (FLNB)|2335 (FN1)|2615 (LRRC32)|3678 (ITGA5)|3693 (ITGB5)|4035 (LRP1)|4052 (LTBP1)|4134 (MAP4)|4627 (MYH9)|4629 (MYH11)|4811 (NID1)|4851 (NOTCH1)|4855 (NOTCH4)|5154 (PDGFA)|5159 (PDGFRB)|5175 (PECAM1)|5351 (PLOD1)|5872 (RAB13)|6238 (RRBP1)|6876 (TAGLN)|7041 (TGFB1I1)|8291 …
10	11	GO:0035295	tube development	GO|GO.BP	2.5603e-12	9.33668e-07	3.69039e-09	20	0.37037	0.056169	6.59386	54	54	0.0854701	234	tube development	861 (RUNX1)|1003 (CDH5)|1969 (EPHA2)|2022 (ENG)|2335 (FN1)|3678 (ITGA5)|4035 (LRP1)|4627 (MYH9)|4851 (NOTCH1)|4855 (NOTCH4)|5154 (PDGFA)|5159 (PDGFRB)|5175 (PECAM1)|8291 (DYSF)|9645 (MICAL2)|23129 (PLXND1)|23166 (STAB1)|51564 (HDAC7)|57333 (RCN3)|57493 (HEG1)
10	12	GO:0001525	angiogenesis	GO|GO.BP	2.79139e-12	1.01794e-06	3.97633e-09	16	0.296296	0.031445	9.42267	54	54	0.122137	131	angiogenesis	861 (RUNX1)|1003 (CDH5)|1969 (EPHA2)|2022 (ENG)|2335 (FN1)|3678 (ITGA5)|4627 (MYH9)|4851 (NOTCH1)|4855 (NOTCH4)|5154 (PDGFA)|5159 (PDGFRB)|5175 (PECAM1)|8291 (DYSF)|23129 (PLXND1)|23166 (STAB1)|51564 (HDAC7)
10	13	GO:0030154	cell differentiation	GO|GO.BP	3.94084e-12	1.43711e-06	5.48517e-09	35	0.648148	0.211714	3.06143	54	54	0.0396825	882	cell differentiation	59 (ACTA2)|81 (ACTN4)|861 (RUNX1)|1003 (CDH5)|1277 (COL1A1)|1291 (COL6A1)|1969 (EPHA2)|2022 (ENG)|2078 (ERG)|2316 (FLNA)|2317 (FLNB)|2335 (FN1)|3678 (ITGA5)|3693 (ITGB5)|4035 (LRP1)|4134 (MAP4)|4627 (MYH9)|4629 (MYH11)|4851 (NOTCH1)|4855 (NOTCH4)|5159 (PDGFRB)|5175 (PECAM1)|5872 (RAB13)|6238 (RRBP1)|6876 (TAGLN)|7041 (TGFB1I1)|8291 (DYSF)|9260 (PDLIM7)|9902 (MRC2)|10848 (PPP1R13L)|23129 (PLXND1)|…
10	14	GO:0048646	anatomical structure formation involved in morphogenesis	GO|GO.BP	5.2215e-12	1.90413e-06	7.07856e-09	20	0.37037	0.0583293	6.34964	54	54	0.0823045	243	anatomical structure formation involved in morphogenesis	861 (RUNX1)|1003 (CDH5)|1277 (COL1A1)|1291 (COL6A1)|1969 (EPHA2)|2022 (ENG)|2335 (FN1)|3678 (ITGA5)|3693 (ITGB5)|4627 (MYH9)|4629 (MYH11)|4851 (NOTCH1)|4855 (NOTCH4)|5154 (PDGFA)|5159 (PDGFRB)|5175 (PECAM1)|8291 (DYSF)|23129 (PLXND1)|23166 (STAB1)|51564 (HDAC7)
10	15	GO:0043062	extracellular structure organization	GO|GO.BP	5.7628e-12	2.10153e-06	7.69793e-09	15	0.277778	0.0276044	10.0628	54	54	0.130435	115	extracellular structure organization	633 (BGN)|1277 (COL1A1)|1291 (COL6A1)|2022 (ENG)|2335 (FN1)|3678 (ITGA5)|3693 (ITGB5)|4035 (LRP1)|4629 (MYH11)|4811 (NID1)|4851 (NOTCH1)|5154 (PDGFA)|5175 (PECAM1)|5351 (PLOD1)|7450 (VWF)
10	16	GO:0048856	anatomical structure development	GO|GO.BP	6.92653e-12	2.52591e-06	9.08601e-09	41	0.759259	0.306529	2.47696	54	54	0.0321065	1277	anatomical structure development	59 (ACTA2)|81 (ACTN4)|861 (RUNX1)|1003 (CDH5)|1277 (COL1A1)|1291 (COL6A1)|1969 (EPHA2)|2022 (ENG)|2078 (ERG)|2316 (FLNA)|2317 (FLNB)|2335 (FN1)|2615 (LRRC32)|3678 (ITGA5)|3693 (ITGB5)|4035 (LRP1)|4052 (LTBP1)|4134 (MAP4)|4627 (MYH9)|4629 (MYH11)|4811 (NID1)|4851 (NOTCH1)|4855 (NOTCH4)|5154 (PDGFA)|5159 (PDGFRB)|5175 (PECAM1)|5351 (PLOD1)|5872 (RAB13)|6876 (TAGLN)|7041 (TGFB1I1)|8291 (DYSF)|9260 (…
10	17	GO:0007155	cell adhesion	GO|GO.BP	2.10488e-11	7.6759e-06	2.51669e-08	23	0.425926	0.087614	4.86139	54	54	0.0630137	365	cell adhesion	81 (ACTN4)|861 (RUNX1)|1003 (CDH5)|1277 (COL1A1)|1291 (COL6A1)|1969 (EPHA2)|2022 (ENG)|2316 (FLNA)|2335 (FN1)|2615 (LRRC32)|3678 (ITGA5)|3693 (ITGB5)|4627 (MYH9)|4811 (NID1)|4851 (NOTCH1)|5175 (PECAM1)|7041 (TGFB1I1)|7450 (VWF)|8291 (DYSF)|22918 (CD93)|23129 (PLXND1)|23166 (STAB1)|90952 (ESAM)
10	18	GO:0022610	biological adhesion	GO|GO.BP	2.22863e-11	8.12717e-06	2.64729e-08	23	0.425926	0.0878541	4.84811	54	54	0.0628415	366	biological adhesion	81 (ACTN4)|861 (RUNX1)|1003 (CDH5)|1277 (COL1A1)|1291 (COL6A1)|1969 (EPHA2)|2022 (ENG)|2316 (FLNA)|2335 (FN1)|2615 (LRRC32)|3678 (ITGA5)|3693 (ITGB5)|4627 (MYH9)|4811 (NID1)|4851 (NOTCH1)|5175 (PECAM1)|7041 (TGFB1I1)|7450 (VWF)|8291 (DYSF)|22918 (CD93)|23129 (PLXND1)|23166 (STAB1)|90952 (ESAM)
10	19	GO:0048468	cell development	GO|GO.BP	2.53229e-11	9.23456e-06	2.97889e-08	25	0.462963	0.107057	4.32445	54	54	0.0560538	446	cell development	59 (ACTA2)|81 (ACTN4)|861 (RUNX1)|1003 (CDH5)|1291 (COL6A1)|1969 (EPHA2)|2022 (ENG)|2316 (FLNA)|2317 (FLNB)|2335 (FN1)|4035 (LRP1)|4134 (MAP4)|4627 (MYH9)|4629 (MYH11)|4851 (NOTCH1)|4855 (NOTCH4)|5159 (PDGFRB)|5175 (PECAM1)|5872 (RAB13)|8291 (DYSF)|9260 (PDLIM7)|23129 (PLXND1)|57493 (HEG1)|64175 (P3H1)|80303 (EFHD1)
10	20	GO:0048869	cellular developmental process	GO|GO.BP	2.84891e-11	1.03892e-05	3.32986e-08	35	0.648148	0.225876	2.86948	54	54	0.0371945	941	cellular developmental process	59 (ACTA2)|81 (ACTN4)|861 (RUNX1)|1003 (CDH5)|1277 (COL1A1)|1291 (COL6A1)|1969 (EPHA2)|2022 (ENG)|2078 (ERG)|2316 (FLNA)|2317 (FLNB)|2335 (FN1)|3678 (ITGA5)|3693 (ITGB5)|4035 (LRP1)|4134 (MAP4)|4627 (MYH9)|4629 (MYH11)|4851 (NOTCH1)|4855 (NOTCH4)|5159 (PDGFRB)|5175 (PECAM1)|5872 (RAB13)|6238 (RRBP1)|6876 (TAGLN)|7041 (TGFB1I1)|8291 (DYSF)|9260 (PDLIM7)|9902 (MRC2)|10848 (PPP1R13L)|23129 (PLXND1)|…
10	21	GO:0060429	epithelium development	GO|GO.BP	4.51411e-11	1.64617e-05	5.12826e-08	19	0.351852	0.0578493	6.08222	54	54	0.0788382	241	epithelium development	59 (ACTA2)|861 (RUNX1)|1003 (CDH5)|1969 (EPHA2)|2022 (ENG)|2316 (FLNA)|2317 (FLNB)|3678 (ITGA5)|4851 (NOTCH1)|4855 (NOTCH4)|5154 (PDGFA)|5175 (PECAM1)|5872 (RAB13)|6876 (TAGLN)|7041 (TGFB1I1)|9645 (MICAL2)|23129 (PLXND1)|57333 (RCN3)|57493 (HEG1)
10	22	GO:0007275	multicellular organism development	GO|GO.BP	5.12013e-11	1.86717e-05	5.76286e-08	38	0.703704	0.274844	2.56038	54	54	0.0331878	1145	multicellular organism development	59 (ACTA2)|861 (RUNX1)|1003 (CDH5)|1277 (COL1A1)|1291 (COL6A1)|1969 (EPHA2)|2022 (ENG)|2078 (ERG)|2316 (FLNA)|2317 (FLNB)|2335 (FN1)|3678 (ITGA5)|3693 (ITGB5)|4035 (LRP1)|4052 (LTBP1)|4134 (MAP4)|4627 (MYH9)|4629 (MYH11)|4811 (NID1)|4851 (NOTCH1)|4855 (NOTCH4)|5154 (PDGFA)|5159 (PDGFRB)|5175 (PECAM1)|5872 (RAB13)|6876 (TAGLN)|7041 (TGFB1I1)|8291 (DYSF)|9260 (PDLIM7)|9645 (MICAL2)|10848 (PPP1R13L)…
10	23	GO:0030054	cell junction	GO|GO.CC	6.03124e-11	2.19943e-05	6.68519e-08	21	0.388889	0.0746519	5.20936	54	54	0.0675241	311	cell junction	81 (ACTN4)|1003 (CDH5)|1969 (EPHA2)|2022 (ENG)|2316 (FLNA)|2317 (FLNB)|3678 (ITGA5)|3693 (ITGB5)|4035 (LRP1)|4627 (MYH9)|4851 (NOTCH1)|5159 (PDGFRB)|5175 (PECAM1)|5872 (RAB13)|7041 (TGFB1I1)|7145 (TNS1)|9260 (PDLIM7)|9902 (MRC2)|10848 (PPP1R13L)|57493 (HEG1)|90952 (ESAM)
10	24	GO:0002064	epithelial cell development	GO|GO.BP	8.57218e-11	3.12603e-05	9.00874e-08	11	0.203704	0.0139222	14.6315	54	54	0.189655	58	epithelial cell development	59 (ACTA2)|1003 (CDH5)|1969 (EPHA2)|2022 (ENG)|2316 (FLNA)|2317 (FLNB)|4851 (NOTCH1)|4855 (NOTCH4)|5175 (PECAM1)|5872 (RAB13)|57493 (HEG1)
10	25	GO:0048731	system development	GO|GO.BP	8.73602e-11	3.18578e-05	9.12831e-08	36	0.666667	0.24892	2.67824	54	54	0.0347155	1037	system development	59 (ACTA2)|861 (RUNX1)|1003 (CDH5)|1277 (COL1A1)|1291 (COL6A1)|1969 (EPHA2)|2022 (ENG)|2316 (FLNA)|2317 (FLNB)|2335 (FN1)|3678 (ITGA5)|4035 (LRP1)|4052 (LTBP1)|4134 (MAP4)|4627 (MYH9)|4629 (MYH11)|4811 (NID1)|4851 (NOTCH1)|4855 (NOTCH4)|5154 (PDGFA)|5159 (PDGFRB)|5175 (PECAM1)|5872 (RAB13)|6876 (TAGLN)|7041 (TGFB1I1)|8291 (DYSF)|9260 (PDLIM7)|9645 (MICAL2)|10848 (PPP1R13L)|23129 (PLXND1)|23166 (S…
10	26	GO:0005912	adherens junction	GO|GO.CC	1.76457e-10	6.43488e-05	1.75337e-07	17	0.314815	0.0477676	6.59055	54	54	0.0854271	199	adherens junction	81 (ACTN4)|1003 (CDH5)|1969 (EPHA2)|2022 (ENG)|2316 (FLNA)|2317 (FLNB)|3678 (ITGA5)|3693 (ITGB5)|4035 (LRP1)|4627 (MYH9)|4851 (NOTCH1)|5159 (PDGFRB)|7041 (TGFB1I1)|7145 (TNS1)|9260 (PDLIM7)|9902 (MRC2)|90952 (ESAM)
10	27	GO:0032501	multicellular organismal process	GO|GO.BP	1.80602e-10	6.58604e-05	1.78484e-07	43	0.796296	0.3723	2.13886	54	54	0.027724	1551	multicellular organismal process	59 (ACTA2)|633 (BGN)|861 (RUNX1)|1003 (CDH5)|1277 (COL1A1)|1291 (COL6A1)|1969 (EPHA2)|2022 (ENG)|2078 (ERG)|2316 (FLNA)|2317 (FLNB)|2335 (FN1)|2615 (LRRC32)|3678 (ITGA5)|3693 (ITGB5)|4035 (LRP1)|4052 (LTBP1)|4134 (MAP4)|4627 (MYH9)|4629 (MYH11)|4811 (NID1)|4851 (NOTCH1)|4855 (NOTCH4)|5154 (PDGFA)|5159 (PDGFRB)|5175 (PECAM1)|5872 (RAB13)|6238 (RRBP1)|6876 (TAGLN)|7041 (TGFB1I1)|7450 (VWF)|8291 (DY…
11	1	GO:0070528	protein kinase C signaling	GO|GO.BP	8.73167e-06	1	0.00292934	3	0.0731707	0.00120019	60.9659	41	41	0.6	5	protein kinase C signaling	566 (AZU1)|1609 (DGKQ)|8398 (PLA2G6)
11	2	GO:0031424	keratinization	GO|GO.BP	1.75285e-05	1	0.00525672	4	0.097561	0.00408065	23.9082	41	41	0.235294	17	keratinization	2810 (SFN)|3860 (KRT13)|7053 (TGM3)|23581 (CASP14)
11	3	GO:0043588	skin development	GO|GO.BP	2.54599e-05	1	0.00716398	6	0.146341	0.0148824	9.8332	41	41	0.0967742	62	skin development	239 (ALOX12)|2810 (SFN)|3860 (KRT13)|7053 (TGM3)|8861 (LDB1)|23581 (CASP14)
11	4	GO:0050891	multicellular organismal water homeostasis	GO|GO.BP	7.13599e-05	1	0.0168543	3	0.0731707	0.00216035	33.8699	41	41	0.333333	9	multicellular organismal water homeostasis	239 (ALOX12)|2810 (SFN)|5568 (PRKACG)
11	5	GO:0030104	water homeostasis	GO|GO.BP	0.000101246	1	0.0224218	3	0.0731707	0.00240038	30.4829	41	41	0.3	10	water homeostasis	239 (ALOX12)|2810 (SFN)|5568 (PRKACG)
11	6	GO:0045095	keratin filament	GO|GO.CC	0.00028178	1	0.0513787	2	0.0487805	0.000720115	67.7398	41	41	0.666667	3	keratin filament	3860 (KRT13)|23581 (CASP14)
11	7	GO:0008544	epidermis development	GO|GO.BP	0.000543306	1	0.0866325	5	0.121951	0.0168027	7.25784	41	41	0.0714286	70	epidermis development	2810 (SFN)|3860 (KRT13)|7053 (TGM3)|8861 (LDB1)|23581 (CASP14)
11	8	GO:0033561	regulation of water loss via skin	GO|GO.BP	0.000560044	1	0.0889126	2	0.0487805	0.000960154	50.8049	41	41	0.5	4	regulation of water loss via skin	239 (ALOX12)|2810 (SFN)
11	9	GO:0061436	establishment of skin barrier	GO|GO.BP	0.000560044	1	0.0889126	2	0.0487805	0.000960154	50.8049	41	41	0.5	4	establishment of skin barrier	239 (ALOX12)|2810 (SFN)
11	10	GO:0030216	keratinocyte differentiation	GO|GO.BP	0.000628713	1	0.0970678	4	0.097561	0.00984157	9.91315	41	41	0.097561	41	keratinocyte differentiation	2810 (SFN)|3860 (KRT13)|7053 (TGM3)|23581 (CASP14)
12	1	GO:0016653	oxidoreductase activity, acting on NAD(P)H, heme protein as acceptor	GO|GO.MF	1.60835e-05	1	0.00491242	3	0.075	0.00144023	52.075	40	40	0.5	6	oxidoreductase activity, acting on NAD(P)H, heme protein as acceptor	1727 (CYB5R3)|5447 (POR)|27158 (NDOR1)
12	2	GO:0003958	NADPH-hemoprotein reductase activity	GO|GO.MF	8.99063e-05	1	0.0204787	2	0.05	0.000480077	104.15	40	40	1	2	NADPH-hemoprotein reductase activity	5447 (POR)|27158 (NDOR1)
12	3	GO:0070061	fructose binding	GO|GO.MF	0.000268078	1	0.0493699	2	0.05	0.000720115	69.4333	40	40	0.666667	3	fructose binding	226 (ALDOA)|5211 (PFKL)
12	4	GO:0004128	cytochrome-b5 reductase activity, acting on NAD(P)H	GO|GO.MF	0.000532896	1	0.0854584	2	0.05	0.000960154	52.075	40	40	0.5	4	cytochrome-b5 reductase activity, acting on NAD(P)H	1727 (CYB5R3)|5447 (POR)
12	5	GO:0010181	FMN binding	GO|GO.MF	0.000532896	1	0.0854584	2	0.05	0.000960154	52.075	40	40	0.5	4	FMN binding	5447 (POR)|27158 (NDOR1)
12	6	GO:0030388	fructose 1,6-bisphosphate metabolic process	GO|GO.BP	0.000532896	1	0.0854584	2	0.05	0.000960154	52.075	40	40	0.5	4	fructose 1,6-bisphosphate metabolic process	226 (ALDOA)|5211 (PFKL)
12	7	GO:0009435	NAD biosynthetic process	GO|GO.BP	0.000605708	1	0.0942967	3	0.075	0.00432069	17.3583	40	40	0.166667	18	NAD biosynthetic process	226 (ALDOA)|5211 (PFKL)|84875 (PARP10)
12	8	GO:0000981	DNA-binding transcription factor activity, RNA polymerase II-specific	GO|GO.MF	0.000833435	1	0.12104	9	0.225	0.0650504	3.45886	40	40	0.0332103	271	DNA-binding transcription factor activity, RNA polymerase II-specific	4209 (MEF2D)|4802 (NFYC)|6601 (SMARCC2)|10522 (DEAF1)|83855 (KLF16)|84330 (ZNF414)|161882 (ZFPM1)|163033 (ZNF579)|284346 (ZNF575)
12	9	GO:0000164	protein phosphatase type 1 complex	GO|GO.CC	0.000882763	1	0.12669	2	0.05	0.00120019	41.66	40	40	0.4	5	protein phosphatase type 1 complex	5501 (PPP1CC)|6992 (PPP1R11)
12	10	GO:0006695	cholesterol biosynthetic process	GO|GO.BP	0.000967716	1	0.135783	3	0.075	0.00504081	14.8786	40	40	0.142857	21	cholesterol biosynthetic process	1727 (CYB5R3)|4802 (NFYC)|5447 (POR)
13	1	GO:0001533	cornified envelope	GO|GO.CC	4.44361e-05	1	0.0113319	3	0.075	0.00192031	39.0562	40	40	0.375	8	cornified envelope	1041 (CDSN)|2125 (EVPL)|5317 (PKP1)
13	2	GO:0030057	desmosome	GO|GO.CC	6.62103e-05	1	0.0159058	3	0.075	0.00216035	34.7167	40	40	0.333333	9	desmosome	1041 (CDSN)|2125 (EVPL)|5317 (PKP1)
13	3	GO:0070268	cornification	GO|GO.BP	0.000219491	1	0.0417539	3	0.075	0.0031205	24.0346	40	40	0.230769	13	cornification	1041 (CDSN)|2125 (EVPL)|5317 (PKP1)
13	4	GO:0031424	keratinization	GO|GO.BP	0.000508131	1	0.0827238	3	0.075	0.00408065	18.3794	40	40	0.176471	17	keratinization	1041 (CDSN)|2125 (EVPL)|5317 (PKP1)
13	5	GO:0030215	semaphorin receptor binding	GO|GO.MF	0.000532896	1	0.0854584	2	0.05	0.000960154	52.075	40	40	0.5	4	semaphorin receptor binding	10509 (SEMA4B)|23616 (SH3BP1)
13	6	GO:0031434	mitogen-activated protein kinase kinase binding	GO|GO.MF	0.000532896	1	0.0854584	2	0.05	0.000960154	52.075	40	40	0.5	4	mitogen-activated protein kinase kinase binding	8844 (KSR1)|9344 (TAOK2)
13	7	GO:0019215	intermediate filament binding	GO|GO.MF	0.0013161	1	0.169577	2	0.05	0.00144023	34.7167	40	40	0.333333	6	intermediate filament binding	2125 (EVPL)|5317 (PKP1)
13	8	GO:0038191	neuropilin binding	GO|GO.MF	0.0013161	1	0.169577	2	0.05	0.00144023	34.7167	40	40	0.333333	6	neuropilin binding	9344 (TAOK2)|10509 (SEMA4B)
13	9	GO:0048018	receptor ligand activity	GO|GO.MF	0.00141573	1	0.179512	4	0.1	0.012482	8.01154	40	40	0.0769231	52	receptor ligand activity	4049 (LTA)|8744 (TNFSF9)|10509 (SEMA4B)|64319 (FBRS)
13	10	GO:0002923	regulation of humoral immune response mediated by circulating immunoglobulin	GO|GO.BP	0.00183136	1	0.218894	2	0.05	0.00168027	29.7571	40	40	0.285714	7	regulation of humoral immune response mediated by circulating immunoglobulin	1378 (CR1)|4049 (LTA)
14	1	GO:0004888	transmembrane signaling receptor activity	GO|GO.MF	9.15158e-05	1	0.0207159	7	0.194444	0.030965	6.2795	36	36	0.0542636	129	transmembrane signaling receptor activity	1439 (CSF2RB)|3805 (KIR2DL4)|3811 (KIR3DL1)|5023 (P2RX1)|8784 (TNFRSF18)|222487 (ADGRG3)|100132285 (KIR2DS2)
14	2	GO:0038023	signaling receptor activity	GO|GO.MF	0.00017479	1	0.0345666	8	0.222222	0.0460874	4.82176	36	36	0.0416667	192	signaling receptor activity	1439 (CSF2RB)|3805 (KIR2DL4)|3811 (KIR3DL1)|5023 (P2RX1)|8784 (TNFRSF18)|126259 (TMIGD2)|222487 (ADGRG3)|100132285 (KIR2DS2)
14	3	GO:0045066	regulatory T cell differentiation	GO|GO.BP	0.000202139	1	0.039009	3	0.0833333	0.00336054	24.7976	36	36	0.214286	14	regulatory T cell differentiation	2529 (FUT7)|8784 (TNFRSF18)|50943 (FOXP3)
14	4	GO:0002361	CD4-positive, CD25-positive, alpha-beta regulatory T cell differentiation	GO|GO.BP	0.000216664	1	0.0413082	2	0.0555556	0.000720115	77.1481	36	36	0.666667	3	CD4-positive, CD25-positive, alpha-beta regulatory T cell differentiation	2529 (FUT7)|50943 (FOXP3)
14	5	GO:0032792	negative regulation of CREB transcription factor activity	GO|GO.BP	0.000216664	1	0.0413082	2	0.0555556	0.000720115	77.1481	36	36	0.666667	3	negative regulation of CREB transcription factor activity	50943 (FOXP3)|222487 (ADGRG3)
14	6	GO:0005887	integral component of plasma membrane	GO|GO.CC	0.000256926	1	0.0475602	9	0.25	0.0621699	4.02124	36	36	0.034749	259	integral component of plasma membrane	1439 (CSF2RB)|2204 (FCAR)|3805 (KIR2DL4)|3811 (KIR3DL1)|5023 (P2RX1)|6521 (SLC4A1)|8784 (TNFRSF18)|64218 (SEMA4A)|222487 (ADGRG3)
14	7	GO:0060089	molecular transducer activity	GO|GO.MF	0.000266005	1	0.0490914	8	0.222222	0.0489678	4.53813	36	36	0.0392157	204	molecular transducer activity	1439 (CSF2RB)|3805 (KIR2DL4)|3811 (KIR3DL1)|5023 (P2RX1)|8784 (TNFRSF18)|126259 (TMIGD2)|222487 (ADGRG3)|100132285 (KIR2DS2)
14	8	GO:0002376	immune system process	GO|GO.BP	0.000286148	1	0.052071	19	0.527778	0.24892	2.12027	36	36	0.0183221	1037	immune system process	2204 (FCAR)|2529 (FUT7)|3805 (KIR2DL4)|3811 (KIR3DL1)|5023 (P2RX1)|7454 (WAS)|8784 (TNFRSF18)|10603 (SH2B2)|11240 (PADI2)|50489 (CD207)|50943 (FOXP3)|55080 (TAPBPL)|63925 (ZNF335)|64218 (SEMA4A)|115727 (RASGRP4)|126259 (TMIGD2)|222487 (ADGRG3)|342510 (CD300E)|100132285 (KIR2DS2)
14	9	GO:0031226	intrinsic component of plasma membrane	GO|GO.CC	0.000341755	1	0.0597739	9	0.25	0.0645703	3.87175	36	36	0.0334572	269	intrinsic component of plasma membrane	1439 (CSF2RB)|2204 (FCAR)|3805 (KIR2DL4)|3811 (KIR3DL1)|5023 (P2RX1)|6521 (SLC4A1)|8784 (TNFRSF18)|64218 (SEMA4A)|222487 (ADGRG3)
14	10	GO:0006672	ceramide metabolic process	GO|GO.BP	0.000370943	1	0.0640192	3	0.0833333	0.00408065	20.4216	36	36	0.176471	17	ceramide metabolic process	242 (ALOX12B)|2529 (FUT7)|5023 (P2RX1)
15	1	GO:0033993	response to lipid	GO|GO.BP	5.89747e-11	2.15064e-05	6.55684e-08	15	0.483871	0.0616899	7.8436	31	31	0.0583658	257	response to lipid	677 (ZFP36L1)|728 (C5AR1)|1051 (CEBPB)|1843 (DUSP1)|2353 (FOS)|2354 (FOSB)|2921 (CXCL3)|3553 (IL1B)|3726 (JUNB)|5743 (PTGS2)|7056 (THBD)|7057 (THBS1)|7538 (ZFP36)|8013 (NR4A3)|80149 (ZC3H12A)
15	2	GO:0046683	response to organophosphorus	GO|GO.BP	7.26958e-11	2.65101e-05	7.88992e-08	8	0.258065	0.00840134	30.7171	31	31	0.228571	35	response to organophosphorus	677 (ZFP36L1)|1843 (DUSP1)|2353 (FOS)|2354 (FOSB)|3553 (IL1B)|3726 (JUNB)|5743 (PTGS2)|7056 (THBD)
15	3	GO:0014074	response to purine-containing compound	GO|GO.BP	9.30046e-11	3.39162e-05	9.63528e-08	8	0.258065	0.00864138	29.8638	31	31	0.222222	36	response to purine-containing compound	677 (ZFP36L1)|1843 (DUSP1)|2353 (FOS)|2354 (FOSB)|3553 (IL1B)|3726 (JUNB)|5743 (PTGS2)|7056 (THBD)
15	4	GO:0045444	fat cell differentiation	GO|GO.BP	2.92489e-09	0.00106663	2.45766e-06	8	0.258065	0.0129621	19.9092	31	31	0.148148	54	fat cell differentiation	677 (ZFP36L1)|1051 (CEBPB)|1959 (EGR2)|5743 (PTGS2)|7538 (ZFP36)|8013 (NR4A3)|80149 (ZC3H12A)|84159 (ARID5B)
15	5	GO:0032496	response to lipopolysaccharide	GO|GO.BP	3.64005e-09	0.00132742	3.01687e-06	10	0.322581	0.0268843	11.9988	31	31	0.0892857	112	response to lipopolysaccharide	728 (C5AR1)|1051 (CEBPB)|2353 (FOS)|2921 (CXCL3)|3553 (IL1B)|3726 (JUNB)|5743 (PTGS2)|7056 (THBD)|7538 (ZFP36)|80149 (ZC3H12A)
15	6	GO:0051173	positive regulation of nitrogen compound metabolic process	GO|GO.BP	3.76154e-09	0.00137173	3.10346e-06	22	0.709677	0.213154	3.32941	31	31	0.0247748	888	positive regulation of nitrogen compound metabolic process	677 (ZFP36L1)|728 (C5AR1)|1051 (CEBPB)|1390 (CREM)|1847 (DUSP5)|1959 (EGR2)|2353 (FOS)|2354 (FOSB)|2355 (FOSL2)|3553 (IL1B)|3726 (JUNB)|3976 (LIF)|4739 (NEDD9)|5329 (PLAUR)|5743 (PTGS2)|7057 (THBS1)|7538 (ZFP36)|8013 (NR4A3)|9592 (IER2)|23764 (MAFF)|80149 (ZC3H12A)|84159 (ARID5B)
15	7	GO:0044706	multi-multicellular organism process	GO|GO.BP	3.95375e-09	0.00144182	3.23278e-06	8	0.258065	0.0134422	19.1982	31	31	0.142857	56	multi-multicellular organism process	2353 (FOS)|2354 (FOSB)|3553 (IL1B)|3726 (JUNB)|3976 (LIF)|5743 (PTGS2)|7056 (THBD)|23764 (MAFF)
15	8	GO:0022414	reproductive process	GO|GO.BP	4.55788e-09	0.00166213	3.68544e-06	14	0.451613	0.0700912	6.44322	31	31	0.0479452	292	reproductive process	677 (ZFP36L1)|1051 (CEBPB)|1390 (CREM)|1843 (DUSP1)|2353 (FOS)|2354 (FOSB)|3553 (IL1B)|3726 (JUNB)|3976 (LIF)|5743 (PTGS2)|7056 (THBD)|9510 (ADAMTS1)|23764 (MAFF)|84159 (ARID5B)
15	9	GO:0000003	reproduction	GO|GO.BP	4.76719e-09	0.00173846	3.84615e-06	14	0.451613	0.0703313	6.42123	31	31	0.0477816	293	reproduction	677 (ZFP36L1)|1051 (CEBPB)|1390 (CREM)|1843 (DUSP1)|2353 (FOS)|2354 (FOSB)|3553 (IL1B)|3726 (JUNB)|3976 (LIF)|5743 (PTGS2)|7056 (THBD)|9510 (ADAMTS1)|23764 (MAFF)|84159 (ARID5B)
15	10	GO:0002237	response to molecule of bacterial origin	GO|GO.BP	6.09415e-09	0.00222237	4.78958e-06	10	0.322581	0.0283245	11.3887	31	31	0.0847458	118	response to molecule of bacterial origin	728 (C5AR1)|1051 (CEBPB)|2353 (FOS)|2921 (CXCL3)|3553 (IL1B)|3726 (JUNB)|5743 (PTGS2)|7056 (THBD)|7538 (ZFP36)|80149 (ZC3H12A)
16	1	GO:0044421	extracellular region part	GO|GO.CC	1.81191e-06	0.660753	0.000769212	17	0.68	0.228517	2.97571	25	25	0.0178571	952	extracellular region part	477 (ATP1A2)|1893 (ECM1)|2934 (GSN)|3488 (IGFBP5)|3655 (ITGA6)|4023 (LPL)|6277 (S100A6)|6285 (S100B)|6711 (SPTBN1)|7078 (TIMP3)|8425 (LTBP4)|23052 (ENDOD1)|57447 (NDRG2)|79026 (AHNAK)|80781 (COL18A1)|116173 (CMTM5)|169611 (OLFML2A)
16	2	GO:0031012	extracellular matrix	GO|GO.CC	4.31612e-06	1	0.00161598	7	0.28	0.0288046	9.72067	25	25	0.0583333	120	extracellular matrix	1893 (ECM1)|3655 (ITGA6)|6277 (S100A6)|7078 (TIMP3)|8425 (LTBP4)|80781 (COL18A1)|169611 (OLFML2A)
16	3	GO:0044548	S100 protein binding	GO|GO.MF	6.57967e-06	1	0.00232052	3	0.12	0.00168027	71.4171	25	25	0.428571	7	S100 protein binding	6277 (S100A6)|6285 (S100B)|79026 (AHNAK)
16	4	GO:0005576	extracellular region	GO|GO.CC	1.06124e-05	1	0.00344616	17	0.68	0.257561	2.64015	25	25	0.0158434	1073	extracellular region	477 (ATP1A2)|1893 (ECM1)|2934 (GSN)|3488 (IGFBP5)|3655 (ITGA6)|4023 (LPL)|6277 (S100A6)|6285 (S100B)|6711 (SPTBN1)|7078 (TIMP3)|8425 (LTBP4)|23052 (ENDOD1)|57447 (NDRG2)|79026 (AHNAK)|80781 (COL18A1)|116173 (CMTM5)|169611 (OLFML2A)
16	5	GO:0062023	collagen-containing extracellular matrix	GO|GO.CC	1.90052e-05	1	0.00563011	6	0.24	0.0237638	10.0994	25	25	0.0606061	99	collagen-containing extracellular matrix	1893 (ECM1)|3655 (ITGA6)|6277 (S100A6)|7078 (TIMP3)|8425 (LTBP4)|80781 (COL18A1)
16	6	GO:0050840	extracellular matrix binding	GO|GO.MF	0.000122859	1	0.0264015	3	0.12	0.00408065	29.4071	25	25	0.176471	17	extracellular matrix binding	1893 (ECM1)|3655 (ITGA6)|169611 (OLFML2A)
16	7	GO:0030154	cell differentiation	GO|GO.BP	0.000138869	1	0.0290878	14	0.56	0.211714	2.64508	25	25	0.015873	882	cell differentiation	2934 (GSN)|3488 (IGFBP5)|3655 (ITGA6)|4023 (LPL)|6277 (S100A6)|6285 (S100B)|6711 (SPTBN1)|8425 (LTBP4)|8522 (GAS7)|27185 (DISC1)|57447 (NDRG2)|79778 (MICALL2)|80781 (COL18A1)|116173 (CMTM5)
16	8	GO:0010646	regulation of cell communication	GO|GO.BP	0.000148132	1	0.0306234	14	0.56	0.212914	2.63017	25	25	0.0157835	887	regulation of cell communication	477 (ATP1A2)|1893 (ECM1)|2934 (GSN)|3488 (IGFBP5)|3655 (ITGA6)|6285 (S100B)|6711 (SPTBN1)|7078 (TIMP3)|8425 (LTBP4)|9064 (MAP3K6)|27185 (DISC1)|57447 (NDRG2)|84632 (AFAP1L2)|116173 (CMTM5)
16	9	GO:0023051	regulation of signaling	GO|GO.BP	0.000162019	1	0.0328159	14	0.56	0.214594	2.60957	25	25	0.01566	894	regulation of signaling	477 (ATP1A2)|1893 (ECM1)|2934 (GSN)|3488 (IGFBP5)|3655 (ITGA6)|6285 (S100B)|6711 (SPTBN1)|7078 (TIMP3)|8425 (LTBP4)|9064 (MAP3K6)|27185 (DISC1)|57447 (NDRG2)|84632 (AFAP1L2)|116173 (CMTM5)
16	10	GO:0031994	insulin-like growth factor I binding	GO|GO.MF	0.000205951	1	0.0395704	2	0.08	0.000960154	83.32	25	25	0.5	4	insulin-like growth factor I binding	3488 (IGFBP5)|3655 (ITGA6)

## Sheet: tab6
List of the 50 regulons in the NB1 cohort
Regulon	Regulon.Size	Observed.Score	Pvalue	Adjusted.Pvalue	abs.score
ZBTB4	554	-1.8	0.000999	0.0014765	1.8
HIVEP2	431	-1.73	0.000999	0.0014765	1.73
PRDM2	157	-1.72	0.000999	0.0014765	1.72
ZBTB16	237	-1.72	0.000999	0.0014765	1.72
IKZF2	123	-1.7	0.000999	0.0014765	1.7
STAT3	234	-1.68	0.000999	0.0014765	1.68
LEF1	42	-1.67	0.000999	0.0014765	1.67
ZNF362	88	-1.66	0.000999	0.0014765	1.66
ZNF581	92	1.66	0.000999	0.0014765	1.66
RORA	130	-1.64	0.000999	0.0014765	1.64
ZNF8	70	1.64	0.000999	0.0014765	1.64
FOXJ2	239	-1.63	0.000999	0.0014765	1.63
PURA	150	-1.63	0.000999	0.0014765	1.63
FOXP1	127	-1.62	0.000999	0.0014765	1.62
RUNX3	62	-1.62	0.000999	0.0014765	1.62
IRF8	119	-1.61	0.000999	0.0014765	1.61
PHF21A	64	1.61	0.000999	0.0014765	1.61
NR3C1	247	-1.6	0.000999	0.0014765	1.6
PA2G4	201	1.6	0.000999	0.0014765	1.6
STAT6	39	-1.6	0.000999	0.0014765	1.6
ZBTB40	111	-1.6	0.000999	0.0014765	1.6
ZC3H8	145	1.6	0.000999	0.0014765	1.6
ZFP62	65	1.6	0.000999	0.0014765	1.6
ZNF800	136	-1.6	0.000999	0.0014765	1.6
FOXJ3	62	-1.59	0.000999	0.0014765	1.59
MXD3	116	1.58	0.000999	0.0014765	1.58
TCF3	184	1.58	0.000999	0.0014765	1.58
AHR	94	-1.57	0.000999	0.0014765	1.57
ANKZF1	163	-1.57	0.000999	0.0014765	1.57
PLAGL2	82	1.57	0.000999	0.0014765	1.57
ZNF512B	184	-1.57	0.000999	0.0014765	1.57
GTF2I	225	-1.56	0.000999	0.0014765	1.56
IKZF1	78	-1.56	0.000999	0.0014765	1.56
IRF1	52	-1.56	0.000999	0.0014765	1.56
KIN	45	1.56	0.000999	0.0014765	1.56
SPEN	228	-1.56	0.000999	0.0014765	1.56
ZNF366	50	-1.56	0.000999	0.0014765	1.56
CEBPZ	122	1.55	0.000999	0.0014765	1.55
GFI1	52	-1.55	0.000999	0.0014765	1.55
RBPJ	44	1.55	0.000999	0.0014765	1.55
RELB	51	-1.55	0.000999	0.0014765	1.55
DNMT1	104	1.53	0.000999	0.0014765	1.53
IRF3	116	-1.53	0.000999	0.0014765	1.53
IRF9	107	-1.53	0.000999	0.0014765	1.53
ZBTB17	145	-1.52	0.000999	0.0014765	1.52
ZBTB20	352	-1.52	0.000999	0.0014765	1.52
NFATC3	33	1.51	0.000999	0.0014765	1.51
SP140	33	-1.51	0.000999	0.0014765	1.51
ZNF646	80	1.51	0.000999	0.0014765	1.51
HMGA1	96	1.5	0.000999	0.0014765	1.5

## Sheet: tab7
List of the 50 regulons in the NB2 cohort
Regulon	Regulon.Size	Observed.Score	Pvalue	Adjusted.Pvalue	abs.score
IRF1	17	-1.81	0.000999	0.0019475	1.81
ZHX2	25	-1.8	0.000999	0.0019475	1.8
HIVEP2	35	-1.79	0.000999	0.0019475	1.79
RORA	32	-1.79	0.000999	0.0019475	1.79
STAT3	106	-1.79	0.000999	0.0019475	1.79
ZBTB16	80	-1.79	0.000999	0.0019475	1.79
TFAP4	98	1.77	0.000999	0.0019475	1.77
IRF9	21	-1.75	0.000999	0.0019475	1.75
IKZF3	21	-1.74	0.000999	0.0019475	1.74
IRF8	137	-1.74	0.000999	0.0019475	1.74
ZNF511	53	1.74	0.000999	0.0019475	1.74
DNMT1	190	1.73	0.000999	0.0019475	1.73
HMGA1	70	1.73	0.000999	0.0019475	1.73
JAZF1	136	-1.73	0.000999	0.0019475	1.73
PRDM2	37	-1.73	0.000999	0.0019475	1.73
ZNF362	45	-1.73	0.000999	0.0019475	1.73
IKZF1	95	-1.72	0.000999	0.0019475	1.72
TCF3	73	1.72	0.000999	0.0019475	1.72
LIN54	61	1.71	0.000999	0.0019475	1.71
NR3C1	107	-1.71	0.000999	0.0019475	1.71
ZNF146	81	1.71	0.000999	0.0019475	1.71
ZNF800	47	-1.71	0.000999	0.0019475	1.71
SP100	140	-1.7	0.000999	0.0019475	1.7
ZBTB20	21	-1.7	0.000999	0.0019475	1.7
ZBTB4	140	-1.7	0.000999	0.0019475	1.7
IKZF2	90	-1.69	0.000999	0.0019475	1.69
STAT5A	79	-1.69	0.000999	0.0019475	1.69
AHDC1	97	-1.68	0.000999	0.0019475	1.68
ZBTB38	84	-1.68	0.000999	0.0019475	1.68
AHR	136	-1.67	0.000999	0.0019475	1.67
MEF2C	37	-1.67	0.000999	0.0019475	1.67
STAT2	60	-1.67	0.000999	0.0019475	1.67
NFXL1	121	1.66	0.000999	0.0019475	1.66
ZNF8	74	1.66	0.000999	0.0019475	1.66
PURA	115	-1.65	0.000999	0.0019475	1.65
IRF2	39	-1.64	0.000999	0.0019475	1.64
NFKB2	62	-1.64	0.000999	0.0019475	1.64
SKI	34	-1.64	0.000999	0.0019475	1.64
MEF2D	50	-1.63	0.000999	0.0019475	1.63
SP110	58	-1.63	0.000999	0.0019475	1.63
MAFK	35	-1.62	0.000999	0.0019475	1.62
PRMT3	131	1.62	0.000999	0.0019475	1.62
ERG	84	-1.6	0.000999	0.0019475	1.6
IRF4	35	-1.6	0.000999	0.0019475	1.6
NCOA1	28	-1.6	0.000999	0.0019475	1.6
RUNX1	67	-1.59	0.000999	0.0019475	1.59
ZFP62	64	1.59	0.000999	0.0019475	1.59
ZNF639	135	1.59	0.000999	0.0019475	1.59
CEBPD	95	-1.58	0.000999	0.0019475	1.58
ELF4	30	-1.57	0.000999	0.0019475	1.57

## Sheet: tab8
List of the first 20 pathways enriched in each regulon cluster
Regulon cluster:	1			Regulon cluster:	1			Regulon cluster:	2			Regulon cluster:	2			Regulon cluster:	3			Regulon cluster:	3
positively enriched pathways				negatively enriched pathways				positively enriched pathways				negatively enriched pathways				positively enriched pathways				negatively enriched pathways
NAME	NES	FDR q-val		NAME	NES	FDR q-val		NAME	NES	FDR q-val		NAME	NES	FDR q-val		NAME	NES	FDR q-val		NAME	NES	FDR q-val
GO_RNA_SPLICING_VIA_TRANSESTERIFICATION_REACTIONS	3.72562	0		GO_VACUOLE_ORGANIZATION	-2.26503	5.0776e-05		GO_EXTERNAL_SIDE_OF_PLASMA_MEMBRANE	4.28641	0		GO_DNA_DEPENDENT_DNA_REPLICATION	-2.38648	0		GO_AXON_EXTENSION	2.77261	0		GO_FEMALE_GAMETE_GENERATION	-1.84992	8.11231e-06
GO_DNA_CONFORMATION_CHANGE	3.68729	0		GO_REGULATION_OF_TRANS_SYNAPTIC_SIGNALING	-2.21585	0.000124073		GO_RESPONSE_TO_INTERFERON_GAMMA	4.13973	0		GO_CELL_CYCLE_DNA_REPLICATION	-2.37998	0		GO_IMMUNE_RECEPTOR_ACTIVITY	2.76115	0		GO_REPLICATION_FORK	-1.84698	8.0365e-06
GO_RIBOSOME	3.61658	0		GO_CALCIUM_ION_BINDING	-2.17057	0.000387449		GO_INTERFERON_GAMMA_MEDIATED_SIGNALING_PATHWAY	3.94409	0		GO_DAMAGED_DNA_BINDING	-2.24903	0		GO_BONE_REMODELING	2.74648	0		GO_MEIOTIC_CHROMOSOME_SEGREGATION	-1.83087	7.96209e-06
GO_REGULATION_OF_SISTER_CHROMATID_SEGREGATION	3.52179	0		GO_COGNITION	-2.17037	0.000376977		GO_T_CELL_ACTIVATION_INVOLVED_IN_IMMUNE_RESPONSE	3.84162	0		GO_REPLICATION_FORK	-2.24774	0		GO_CYTOKINE_RECEPTOR_ACTIVITY	2.64862	0		GO_NEGATIVE_REGULATION_OF_CHROMOSOME_SEGREGATION	-1.80178	4.7358e-05
GO_DNA_DEPENDENT_DNA_REPLICATION	3.40911	0		GO_SARCOLEMMA	-2.12351	0.00105544		GO_PHAGOCYTIC_VESICLE	3.82341	0		GO_SINGLE_STRANDED_DNA_BINDING	-2.24239	0		GO_NEUROINFLAMMATORY_RESPONSE	2.55449	0		GO_NEGATIVE_REGULATION_OF_METAPHASE_ANAPHASE_TRANSITION_OF_CELL_CYCLE	-1.80065	4.69275e-05
GO_ATP_DEPENDENT_CHROMATIN_REMODELING	3.40748	0		GO_ACTIN_FILAMENT_BINDING	-2.10287	0.00147618		GO_LEUKOCYTE_CHEMOTAXIS	3.75805	0		GO_CATALYTIC_ACTIVITY_ACTING_ON_DNA	-2.2388	0		GO_REGULATION_OF_EXTENT_OF_CELL_GROWTH	2.5435	0		GO_ANIMAL_ORGAN_REGENERATION	-1.79327	6.20052e-05
GO_NUCLEAR_CHROMOSOME_SEGREGATION	3.38921	0		GO_POSITIVE_REGULATION_OF_SYNAPTIC_TRANSMISSION	-2.10222	0.0014611		GO_IMMUNE_RECEPTOR_ACTIVITY	3.73801	0		GO_CONDENSED_CHROMOSOME	-2.23804	0		GO_REGULATION_OF_CELL_MATRIX_ADHESION	2.42055	0		GO_REGULATION_OF_CHROMOSOME_SEPARATION	-1.76888	0.000122979
GO_TRANSLATIONAL_ELONGATION	3.3747	0		GO_SYNAPTIC_SIGNALING	-2.10072	0.00148918		GO_ADAPTIVE_IMMUNE_RESPONSE_BASED_ON_SOMATIC_RECOMBINATION_OF_IMMUNE_RECEPTORS_BUILT_FROM_IMMUNOGLOBULIN_SUPERFAMILY_DOMAINS	3.62681	0		GO_TELOMERE_MAINTENANCE_VIA_SEMI_CONSERVATIVE_REPLICATION	-2.22824	0		GO_PLASMA_MEMBRANE_RAFT	2.42026	0		GO_TELOMERE_MAINTENANCE_VIA_SEMI_CONSERVATIVE_REPLICATION	-1.76646	0.000129517
GO_TRANSLATIONAL_TERMINATION	3.3514	0		GO_REGULATION_OF_SYNAPTIC_PLASTICITY	-2.09751	0.00147431		GO_ALPHA_BETA_T_CELL_ACTIVATION	3.58309	0		GO_DNA_REPLICATION	-2.20943	0		GO_LEUKOCYTE_CHEMOTAXIS	2.39161	0.00257778		GO_METAPHASE_ANAPHASE_TRANSITION_OF_CELL_CYCLE	-1.74614	0.000234071
GO_CATALYTIC_ACTIVITY_ACTING_ON_DNA	3.32809	0		GO_NEURON_PROJECTION_CYTOPLASM	-2.08733	0.00170368		GO_INTERLEUKIN_1_PRODUCTION	3.53749	0		GO_DNA_PACKAGING	-2.20928	0		GO_T_CELL_ACTIVATION_INVOLVED_IN_IMMUNE_RESPONSE	2.35888	0.00348		GO_CENTROMERE_COMPLEX_ASSEMBLY	-1.74023	0.000306862
GO_STRUCTURAL_CONSTITUENT_OF_RIBOSOME	3.29195	0		GO_DEVELOPMENTAL_CELL_GROWTH	-2.08598	0.00172471		GO_SPECIFIC_GRANULE	3.52815	0		GO_DEOXYRIBONUCLEASE_ACTIVITY	-2.20642	0		GO_CELLULAR_COMPONENT_ASSEMBLY_INVOLVED_IN_MORPHOGENESIS	2.2978	0.00492121		GO_DNA_REPLICATION_INDEPENDENT_NUCLEOSOME_ORGANIZATION	-1.73584	0.000348698
GO_RIBOSOMAL_SUBUNIT	3.27541	0		GO_SITE_OF_POLARIZED_GROWTH	-2.08278	0.00176419		GO_POSITIVE_REGULATION_OF_CHEMOTAXIS	3.51685	0		GO_CHROMOSOME_SEGREGATION	-2.17771	0		GO_INTEGRIN_MEDIATED_SIGNALING_PATHWAY	2.25764	0.00571944		GO_NUCLEAR_REPLICATION_FORK	-1.72884	0.000382462
GO_LARGE_RIBOSOMAL_SUBUNIT	3.23098	0		GO_AUTOPHAGOSOME_ORGANIZATION	-2.07657	0.00187756		GO_ALPHA_BETA_T_CELL_DIFFERENTIATION	3.49616	0		GO_CHROMATIN_REMODELING_AT_CENTROMERE	-2.16654	5.14132e-06		GO_INTERFERON_GAMMA_MEDIATED_SIGNALING_PATHWAY	2.2197	0.00527949		GO_NEGATIVE_REGULATION_OF_NUCLEAR_DIVISION	-1.7276	0.000386531
GO_MITOCHONDRIAL_GENE_EXPRESSION	3.2238	0		GO_PLASMA_MEMBRANE_BOUNDED_CELL_PROJECTION_CYTOPLASM	-2.07518	0.00189339		GO_TERTIARY_GRANULE	3.48481	0		GO_DNA_CONFORMATION_CHANGE	-2.16037	5.10177e-06		GO_POSITIVE_REGULATION_OF_RECEPTOR_SIGNALING_PATHWAY_VIA_STAT	2.215	0.00490238		GO_CONDENSED_CHROMOSOME_CENTROMERIC_REGION	-1.72573	0.000412252
GO_MITOCHONDRIAL_TRANSLATION	3.20059	0		GO_LATE_ENDOSOME	-2.07334	0.00194439		GO_REGULATION_OF_LEUKOCYTE_MIGRATION	3.47337	0		GO_NUCLEAR_CHROMOSOME_SEGREGATION	-2.15937	5.06283e-06		GO_REGULATION_OF_TISSUE_REMODELING	2.19828	0.00457556		GO_CELL_CYCLE_DNA_REPLICATION	-1.71922	0.000444717
GO_CENTROMERE_COMPLEX_ASSEMBLY	3.16921	0		GO_MEMBRANE_REGION	-2.0718	0.00195822		GO_ADAPTIVE_IMMUNE_RESPONSE	3.46235	0		GO_CENTROMERE_COMPLEX_ASSEMBLY	-2.13628	1.00189e-05		GO_KERATINOCYTE_DIFFERENTIATION	2.19672	0.00428958		GO_CHROMATIN_REMODELING_AT_CENTROMERE	-1.70887	0.000554749
GO_MITOCHONDRIAL_TRANSLATIONAL_TERMINATION	3.14497	0		GO_CELL_LEADING_EDGE	-2.07083	0.00193644		GO_REGULATION_OF_CHEMOTAXIS	3.43167	0		GO_CONDENSED_CHROMOSOME_CENTROMERIC_REGION	-2.13564	9.94358e-06		GO_BONE_RESORPTION	2.19403	0.00403726		GO_TERMINATION_OF_RNA_POLYMERASE_II_TRANSCRIPTION	-1.69245	0.000881887
GO_CELL_CYCLE_DNA_REPLICATION	3.13223	0		GO_CALCIUM_DEPENDENT_PROTEIN_BINDING	-2.06321	0.00222354		GO_T_CELL_DIFFERENTIATION_INVOLVED_IN_IMMUNE_RESPONSE	3.40617	0		GO_ATP_DEPENDENT_CHROMATIN_REMODELING	-2.13439	9.86937e-06		GO_GASTRULATION	2.17694	0.00381296		GO_CHROMOSOME_SEPARATION	-1.68589	0.00102166
GO_DOUBLE_STRAND_BREAK_REPAIR	3.13147	0		GO_AXON	-2.05935	0.00228155		GO_INTERLEUKIN_1_BETA_PRODUCTION	3.40583	0		GO_SISTER_CHROMATID_SEGREGATION	-2.13129	1.46445e-05		GO_CD4_POSITIVE_ALPHA_BETA_T_CELL_DIFFERENTIATION	2.13952	0.00361228		GO_REGULATION_OF_SISTER_CHROMATID_SEGREGATION	-1.67389	0.00140193
GO_CHROMOSOME_SEGREGATION	3.12023	0		GO_DISTAL_AXON	-2.05357	0.00238685		GO_CYTOKINE_SECRETION	3.39861	0		GO_BASE_EXCISION_REPAIR	-2.12272	1.9424e-05		GO_T_CELL_DIFFERENTIATION_INVOLVED_IN_IMMUNE_RESPONSE	2.06088	0.00415667		GO_DNA_PACKAGING	-1.67207	0.00145266

## Sheet: tab9
List of genes used for the logistic regression model
genes
ACTB
ARTN
ATP6V0B
BCL7A
C1QA
C1QB
C1QC
C1orf177
C8A
C8B
CDA
CDC42
CSF3R
CTNNBIP1
DDOST
EPB41
EPHA2
ERRFI1
FCN3
IL12RB2
IL23R
INPP5B
JAK1
JUN
KIAA0754
LCK
LEPR
LRP8
MASP2
MPL
NBL1
PADI4
PARK7
PAX7
PDE4B
PHB
PIK3CD
PLA2G2A
PLA2G2F
PLCH2
PODN
PRDM16
PRKCZ
PSMB2
PTAFR
PUM1
RCAN3
RNF19B
RPL22
SMPDL3B
STX12
TAL1
TNFRSF1B
TNFRSF25
TNFRSF8
TNFRSF9
TXLNA
VAMP3
WASF2
WNT4
ZC3H12A
ZNF135
ADAR
APCS
APOA2
ARHGEF2
ARPC5
ASH1L
ATP1B1
BCL10
BGLAP
C1orf54
CD160
CD1A
CD1C
CD1D
CD1E
CD2
CD247
CD48
CD53
CD58
CHI3L2
CHIA
CHRNB2
CRP
CSF1
CTSK
DARC
DHX9
ECM1
F11R
F3
FASLG
FCER1A
FCER1G
FCGR1B
FCGR2A
FCGR2B
FCRL2
FCRLB
GBA
GBP1
GBP3
GBP5
GBP6
GFI1
HAX1
HIST2H4A
HSP90AA1
HSPA6
IFI16
IFI44L
IL6R
KCNA3
KIRREL
KRT8
LY9
MNDA
MR1
NCSTN
NOTCH2
NPL
NRAS
NTRK1
OTUD7B
PBXIP1
PRKACB
PSMA5
PSMB4
PSMD4
PTPN2
PTPN22
RALGPS2
RBM15
RC3H1
RNASEL
RNF135
S100A8
S100A9
S1PR1
SEMA4A
SERPINC1
SHC1
SLAMF7
SLAMF8
SLC16A1
SNX27
SPTA1
STX6
STXBP3
TNFAIP8L2
TSPAN2
VAV3
VCAM1
VTCN1
XCL1
ADIPOR1
ADORA1
AGBL4
AGT
AIM2
AMPD1
ARNT
ATP6AP2
C4BPA
C4BPB
CASP10
CD1B
CD34
CD46
CD55
CD5L
CD84
CDC73
CFH
CFHR1
CFHR5
CHI3L1
COL8A2
CR1
CR2
CTSS
DUSP10
EDARADD
EDN2
ELF3
EPRS
ETV3
EXO1
FAM132A
FCRL4
FCRL5
FGR
GBP2
GLMN
GPR25
HES5
IFI6
IKBKE
IL19
IL20
IL22RA1
IL24
IRF6
ITPKB
KRT18
LAX1
LYST
MAPKAPK2
MIA3
MIXL1
NLRP3
PADI2
PARP1
PGLYRP3
PGLYRP4
PIGR
PLA2G2D
PLA2G2E
PLA2G4A
POLR3C
POLR3GL
PRDX1
PRELID1
PSMD2
PSMD8
PTGER3
PTGS2
PTPRC
RGS1
RGS13
RORC
S100A12
S100A13
S100A7
SLAMF1
SLAMF6
SOX13
SRGAP2
SUSD4
TGFB2
TLR5
TNFRSF14
TNFRSF18
TNFRSF4
TRIM11
TRIM62
WNT3A
ZNF683
ACTR2
ADAM17
ANXA4
BCL2L11
CALM2
CD244
CD8A
CD8B
COLEC11
CYP1B1
CYP26B1
DENND1B
DUSP2
EDAR
EIF2AK3
FAIM3
FCAMR
FKBP1B
FSHR
GNLY
GPR75
GREM2
ID2
IGKC
IL10
IL18R1
IL18RAP
IL1B
IL1R1
IL1R2
IL1RL1
IL1RL2
LRRTM1
LRRTM4
MEIS1
MERTK
MSH2
MSH6
MXD1
NCF2
NCK2
PAFAH1B1
PELI1
PPM1B
PPP3R1
PRKCE
PSMC1
PUM2
QPCT
RAB10
RASGRP3
REG3A
REG3G
REL
REN
RPS27A
RSAD2
SDC1
SELE
SELL
SELP
SH2D1B
SOCS5
SOS1
SOX11
SPTBN1
TACR1
TNFSF18
TNFSF4
VAMP8
XCL2
ZAP70
ZC3H8
ZFP36L2
ZP4
ACTR3
ACVR1
AOX1
APOB
ARPC2
ATF2
ATP1B3
BAG4
CACNB4
CASP8
CCL20
CD28
COL3A1
CREB1
CTLA4
CXCR4
CYP27A1
DPP4
EMP2
FARP2
FN1
FZD5
FZD7
GLI2
GPR17
GRB14
HDAC4
HMGB1
HNMT
HSPD1
HTR2B
ICOS
IFIH1
IGFBP2
IL1F10
IL1RN
INHA
INPP5D
ITGA4
ITGA6
ITGAV
ITGB6
KYNU
LHCGR
LRRFIP1
LY75
MARCH7
MARCO
NCKAP1
NCL
NFE2L2
NHEJ1
NKAP
NLRC4
NMI
PASK
PDK1
PLA2R1
POMC
PROC
PSMA2
PSMD1
PSMD14
PSME4
RFTN2
RQCD1
SCG2
SCN9A
SLC11A1
SLC39A10
SP100
SP140
SP3
STAT1
STK39
TANK
TNFAIP6
TNFRSF21
TRAF3IP1
UCN
WDFY1
WIPF1
XRCC5
YES1
ZC3H15
ALCAM
ARPC4
ATG7
AZI2
CALCRL
CAMP
CCR1
CCR2
CCR3
CCR4
CCR5
CCR9
CCRL2
CD207
CD47
CD96
CDC25A
CISH
CMTM7
COLQ
CTNNB1
CXCR6
EOMES
EZR
FAM124B
FOXP1
GPR1
GPR15
GPR55
GPX1
HNRNPK
HRH1
HYAL1
HYAL2
IL17RB
IL17RC
IL17RD
IL17RE
IL1A
IMPDH1
IMPDH2
IRAK2
ITGA9
ITIH4
JAGN1
LRTM1
MAPKAPK3
MITF
MLH1
MYD88
NCKIPSD
NFKBIZ
NR1D2
OGG1
PDCD6IP
PLCL2
POU1F1
PPARG
PRKCD
PROS1
PSMD6
PTPRG
PTPRN
PXK
RAB1A
RAB5A
RAF1
RFTN1
RRP9
SATB1
ST3GAL6
STAB1
SUMO1
TBC1D23
TDGF1
TGFBR2
TMF1
TRAT1
UBB
VILL
WNT5A
ABCF3
ADIPOQ
AGTR1
AHSG
BCL6
BCR
BTLA
CD80
CD86
CHST2
CLDN18
CPA3
CX3CR1
DHX36
DLG1
EAF2
EIF2AK1
EPHB1
FLT1
GATA2
GHRL
GHSR
GPR171
HCLS1
HEG1
HES1
HESX1
HYAL3
IGBP1
IL12A
IL1RAP
IL20RB
IL5RA
ITGB5
KLHL6
KNG1
LAMP3
LTF
MAP3K13
MASP1
MGLL
MRE11A
NCK1
P2RY12
P2RY13
P2RY14
PAK2
PARP9
PIK3CA
PIK3CB
PIK3R4
PLA1A
PLSCR1
PODXL2
POLR2H
PROK2
PSMC2
PSMD12
PTPN11
PTX3
PVRL2
RAB14
RAB43
RAB7A
SEC61A1
SLC12A8
SLC26A6
SNX4
ST6GAL1
TFRC
TLR9
TUSC2
UNC93B1
VPRBP
WNT7A
XCR1
ZBTB20
ADAMTS3
ALB
ANKRD17
ANXA3
ASS1
BANK1
BMP2K
BMPR1B
BST1
CAMK2D
CD38
CFI
CLCN3
CLOCK
CXCL1
CXCL13
CXCL2
CXCL3
CXCL6
CXCL9
EDNRA
ELMOD2
EREG
FGA
FGB
GAB1
GYPE
HERC5
HMGB2
HPSE
HSP90AB1
HTN1
IGJ
IL15
IL21
IL8
KIAA0922
KIT
LEF1
LIAS
LRRC15
LXN
MAP9
MAPK10
MT2A
NFKB1
NPY5R
ODAM
PF4V1
PPP3CA
PSME2
RAC1
RBPJ
RHOH
RNF168
SLC7A11
SLIT2
SMAD1
SPON2
SPP1
STAP1
THPO
TLR10
TLR2
TNIP2
TXK
UBE2K
VEGFC
WHSC1
ABCB4
ACSL1
ANKRD55
AP3B1
ATG12
C1QTNF3
C6
C7
CAMK4
CARTPT
CASP3
CCL28
CD14
CDH12
CDO1
CRHBP
CSF2
CXCL10
CXCL11
CXCL14
CXCL5
EFNA5
EGR1
ERAP1
ERBB2IP
F2R
F2RL1
FER
FLJ13197
FYB
GHR
GOLPH3
GZMA
GZMK
HNRNPA0
IFITM3
IL13
IL2
IL3
IL31RA
IL4
IL7R
IL9
IRF1
IRF2
ISL1
ITGA1
ITGA2
KLF10
KLKB1
MAP3K1
MARCH3
MEF2C
MSN
NAIP
OSMR
PDE5A
PF4
PIK3R1
PIK3R2
PKD2L2
POLR3G
PPBP
PTGER4
SEPT8
SERINC5
SNCA
TCF7
TEC
THBS4
TICAM2
TLR1
TLR3
TLR6
TMEM156
TNIP3
TRIM38
UBE2D2
UBE2D3
UGT2B17
ABCF1
ADRB2
AIF1
ATP6V0E1
BMP6
BTN2A2
BTN3A1
BTN3A2
BTN3A3
BTNL8
CAMK2A
CD180
CD74
CD83
CDC37
CFB
CPLX2
CSF1R
CSNK2B
CUL1
CYFIP2
DDX41
DOCK2
DUSP22
EDN1
F12
FAM65B
FBXW11
FGF10
GJA1
GPLD1
HAVCR2
HFE
HIST1H2AE
HIST1H2BA
HIST1H4A
HIST1H4C
HIST1H4E
HIST1H4F
HIST1H4I
HIST1H4J
HK3
HMHB1
HSPA1A
IL12B
IL17B
IL5
IL6ST
IRF4
ITK
LIFR
LY86
MAK
MAPK9
MICB
MYO10
NDFIP1
NDST1
NFKBIL1
NLRP12
PDE4D
PPARGC1B
PPIA
PRLR
PSMB9
RICTOR
RIPK1
SERPINB9
SKP1
SOX4
SPINK5
STK10
TMEM173
TNF
TNIP1
TRIM15
TRIM26
UBD
ZNF165
ABCC9
AGER
AGPAT1
ATG5
BAK1
BMP5
CCND3
CCR6
CD109
CDKN1A
DLL1
FKBP1A
FOXO3
FRK
GLO1
GNL1
GPR116
HDAC2
HIST1H2BG
HIST1H4B
HIST1H4D
HIST1H4H
HIST1H4K
HIST1H4L
IFNGR1
IL17A
IL20RA
L3MBTL3
MAN1A1
MANEA
MAPK13
MAPK14
MAS1
MEP1A
MYB
NMBR
NOX3
NT5E
OPRM1
OSTM1
PLA2G7
POLR1C
PPARD
PRDM1
PSMB1
RAB23
RAB32
RNF8
RUNX2
SNX3
SRF
STX7
TAP1
TAP2
TFEB
TNFAIP3
TREM2
TREML2
TRIM27
TRIM31
UBE2J1
ULBP1
ULBP2
VEGFA
VNN3
ACHE
AHR
AOAH
ARPC1A
ARPC1B
ATM
BACH2
CARD11
CD36
CDK6
CNR1
COL1A2
CREB5
CRHR2
DBNL
ELMO1
EPO
FYN
FZD9
GABPA
GAL3ST4
GAPDH
GLI3
GPNMB
HDAC9
HGF
HOXA5
HSPB1
IFITM2
IKZF1
IL16
IL17F
IL22RA2
IL6
LAT2
LFNG
LIMK1
LRRC17
MAD1L1
MAP3K7
NCF1
NOD1
PIK3CG
POLM
PVRIG
RABGEF1
RAET1E
RNF125
SERPINE1
SKAP2
SNX10
STEAP4
SYNCRIP
TAC1
TPST1
TREM1
TRIM56
TUBB
TWIST1
ULBP3
VNN1
VNN2
ZC3HAV1
ZNF3
ZP3
ADAM28
ADAM9
ADAMDEC1
ARHGEF5
ATP6V0A4
ATP6V0E2
AZGP1
BLK
BNIP3L
BRAF
C8orf4
CAMK2B
CAV1
CCL24
CCL26
CLEC5A
CTSB
DOCK1
EPHA1
EPHX2
FZD3
GATA4
GFRA2
GNRH1
HOXA1
HOXA7
HOXA9
ICA1
IKBKB
INHBA
IRF5
KIF13B
LEP
LPL
LRRC4
MGAM
MYO1G
NUB1
PAXIP1
PNOC
PODXL
POLB
POLR3D
PTK2B
RAB11FIP1
RARRES2
SBDS
SCARA3
SFRP1
SHH
SLC7A2
TMEM176A
TMEM176B
TNFRSF10B
TNFRSF10C
WASL
ZYX
ANGPT1
ANGPT2
ATP6V0D2
B4GALT1
CA2
CA8
CCL19
CD274
CD72
CDH17
CHD7
CLU
COLEC10
CREB3
CRH
DDX58
DEFA4
DEFA6
DEFB1
DOCK8
DOK2
EPOR
EXOSC3
EXOSC4
FABP4
GSDMD
HSF1
IFNA8
IFNK
IFNW1
IL11RA
IL33
IL7
JAK2
LY6D
LY96
LYN
MSC
MYC
NBN
NDRG1
NFX1
NOV
OPRK1
PAG1
PBK
PCBP2
PDCD1LG2
PLAA
POLR2K
PRKACA
PRKDC
PSMC3
PSMC6
PTK2
RIPK2
SHARPIN
SLC30A8
SLCO5A1
STAR
STOML2
SULF1
TEK
TJP2
TMEM64
TNFRSF10A
TNFRSF10D
TNFRSF11B
TPD52
TRIB1
TSTA3
UBE2N
XRCC6
ZBTB10
ABCA1
ABL1
ADAMTS13
AGPAT2
ALOX15
AMBP
ANXA1
ASPN
C5
C8G
CAMK1D
CARD9
CCL21
CDKN2A
CNTFR
DAB2IP
DAPK1
DBH
DCLRE1C
FCN1
FCN2
FUT7
GATA3
GCNT1
IFNA10
IFNA14
IFNA2
IFNA21
IFNA4
IFNA5
IFNA6
IFNB1
IL15RA
IL2RA
KLF4
KLF6
LRRC19
LRRC8A
MAPKAP1
NFE2L1
NIPSNAP3B
NOTCH1
NR4A3
NTRK2
ORM1
ORM2
PAEP
PCSK5
PHPT1
PRKACG
PRKCQ
PSMB7
PSMD5
PTGES
PTGS1
RC3H2
RPS6
RXRA
S1PR3
SEMA4D
SIT1
SLC2A6
SLC46A2
ST6GALNAC4
SYK
TLR4
TNFSF15
TNFSF8
TRAF2
TRIM32
TRPM6
TSC1
UBQLN1
VAV2
ABI1
ADAM8
ADK
ADRA2A
AFAP1L2
ALOX5
ANXA11
APBB1IP
ARHGAP22
BLNK
BTRC
C10orf54
CAMK2G
CHUK
CUEDC2
CXCL12
DDIT4
EGR2
FAS
GBF1
GDF2
GFRA1
GPAM
HELLS
HHEX
HTRA1
IFIT1
IFIT2
IFIT3
IFIT5
IL9R
ITGB1
LDB1
LIPA
LRRTM3
MAP3K8
MAPK8
MARCH8
MBL2
NFKB2
NODAL
PDE6C
PIK3AP1
PLEKHA1
POLR3A
PPAPDC1A
PPP3CB
PRF1
PTEN
RASSF4
RET
RRP12
SEC31B
SFTPD
SH3PXD2A
SIRT1
SPOCK2
TRAF6
TRIM8
UBE2D1
ZEB1
ARRB1
BAD
BATF2
BNIP3
BRSK2
C11orf80
CALCA
CD151
CD44
CD5
CD59
CD6
CHID1
CHST1
CTR9
CTSW
DAK
ESRRA
F2
FADD
FAM111A
FERMT3
FLRT1
FOLR2
FSHB
GAL
GSTP1
HPX
HRAS
IFITM1
IGF2
IL18BP
INS
LGR4
LMO1
LPXN
LRRC4C
MAP4K2
MMP26
MS4A1
MS4A2
MS4A3
MS4A6A
NLRP6
NR1H3
OTUB1
P2RY2
PAK1
POLR2L
PRDX5
PSMA1
PSMD13
PTPRJ
RAG1
RPS6KA4
RTN4RL2
SAA1
SAA2
SART1
SCGB1A1
SERPING1
SLC3A2
SWAP70
SYT7
TBC1D10C
TCIRG1
TOLLIP
TRIM22
TRIM34
TRIM6
TRIM68
TSPAN32
UVRAG
VEGFB
WNT11
A2M
ADIPOR2
AICDA
AMICA1
APOA1
APOA4
APOC3
ARPC3
ATF4
BARX2
BIRC2
BIRC3
C1QBP
C1R
C1RL
C1S
CADM1
CASP1
CASP12
CASP4
CASP5
CCND2
CD27
CD3D
CD3E
CD3G
CD4
CLCF1
CLEC2D
CLEC4A
CLEC4D
CRTAM
CTSC
CXCR5
DRD2
EFCAB4B
ESAM
ETS1
GAB2
IL10RA
IL18
IRF7
ITFG2
JAM3
KLRG1
LAG3
LTBP3
LTBR
MMP1
MMP12
MRGPRX1
MRGPRX2
NAALADL1
NCAM1
NFRKB
NLRP10
NLRX1
NOX4
PANX1
PDE2A
PDGFD
PHB2
PRCP
PRG2
PRG3
PTH
PTPN6
PTPRCAP
RAB38
RAG2
RASGRP2
SAA4
SERGEF
SIGIRR
SLC15A3
SOCS6
SPI1
TAPBPL
THY1
TIRAP
TNFRSF1A
TRIM21
TRIM5
TYR
UBASH3B
WNT5B
ZBTB16
ATP6V0A2
CACNB3
CLEC7A
DCN
DDIT3
DGKA
DTX1
EPS8
GPR19
HAL
HSP90B1
IGF1
IL23A
IRAK3
IRAK4
ITGA5
ITGB7
KCNJ8
KITLG
KLRD1
KLRF1
KRAS
LRMP
LTA4H
LUM
LYZ
MVK
NCKAP1L
NFE2
NPFF
NR1H4
OAS1
OAS2
OAS3
OLR1
P2RX7
PAWR
PDE1B
POLR3B
PPFIBP1
PSMD9
PTPRO
SHMT2
SOCS2
ST8SIA1
STAT6
TARBP2
TBK1
TRAFD1
UBC
UNG
WNT1
ABCB9
APOBEC1
C12orf4
C3AR1
CD163
CD69
CLEC4C
CLEC4E
CMKLR1
CUL4A
CYP27B1
DACH1
DCD
DENND5B
DNAJC3
EDNRB
EFNB2
ELF1
F7
FEM1A
FLT3
GAS6
GPR18
GPR183
HIST4H4
HSPH1
IFNG
IL17D
IL22
IL26
IRS2
KLF13
KLRB1
KLRC2
KLRC3
KRT1
LAMP1
LCP1
LGMN
LIG4
NF1
OASL
OLFM4
PARP4
PCID2
PLA2G1B
PMCH
POLR1D
POSTN
RAB20
RASA3
RB1
RNF41
RPL13A
SELPLG
STAT2
TEP1
TESC
TNFRSF19
TNFSF11
TNFSF13B
TRPV4
ACIN1
AKT1
BATF
BCL11B
BDKRB1
BDKRB2
BMP4
CALM1
CEBPE
CHGA
CMA1
COCH
CTSG
CYFIP1
DHRS2
FLRT2
FLVCR2
FOS
GCH1
GPR65
GPR68
GREM1
GZMB
GZMH
HIF1A
IFI27
IGHD
IGHG1
IGHM
IL25
IRF9
ITGA3
JAG2
LGALS3
LTB4R
LTB4R2
MEIS2
MMP14
MTA1
NFATC4
NFKBIA
OTUD7A
PLEKHG3
PNMA1
PPP2R3C
PRKCH
PRKD1
PSEN1
PSMA6
PSMB5
PSME1
PTGDR
PTGER2
RIPK3
RNASE2
RNASE6
RNF31
RPL10L
RPS19
RPS6KA5
SERPINA1
SERPINA3
SLC7A7
SLC7A8
SNX6
SOCS4
STXBP6
TCL1A
TGFB3
TRAF3
TSHR
UBA52
ZBTB1
ZFP36L1
ADAM10
ANXA2
AQP9
ATP6V0C
ATP8B4
B2M
BBS4
BCAR1
BCL2A1
CD276
CEMP1
CIB1
CREBBP
CRTC3
CSK
CTSH
CYP19A1
DAPK2
DLL4
DNAJA3
DUOX1
DUOX2
DUOXA2
EIF2AK4
ELMO2
FES
GCNT3
HDC
ISG20
LEO1
LRRK1
MAP2K5
MEFV
MMP25
NEDD4
NLRC3
NOX5
ONECUT1
PAQR5
PDPK1
PIAS1
PML
POLR3K
PSMA4
PSTPIP1
RAB11A
RAB27A
RAB8B
RASGRP1
RORA
SCAMP5
SEMA7A
SIN3A
SLC12A1
SMAD3
SNAP23
SPG21
TGM5
THBS1
TNFRSF12A
TYRO3
WDR61
AP1G1
ATP6V0D1
BBS2
CBFA2T3
CBFB
CCL17
CCL22
CD19
CHST4
CIITA
CKLF
CMTM3
CORO1A
CRK
CX3CL1
CYBA
CYLD
DPEP2
EXOSC6
FBXL8
FOXF1
GLG1
GPR56
GPR97
GPRC5B
HP
IGSF6
IL17C
IL21R
IL27
IL4R
IRF8
ITGAL
ITGAM
LAT
MAF
MAPK3
MC1R
MMP2
MT1G
MT3
MYO1C
NFAT5
NFATC3
NLRC5
NOD2
NUPR1
PLCG2
POLR3E
PRKCB
PSMB10
PSMD7
PYCARD
RLTPR
SERPINF1
SERPINF2
SETD6
SLC7A5
SLC7A6
SMPD3
SOCS1
SPN
STX4
TNFRSF17
TRADD
UMOD
WFDC1
ZFPM1
ACE
ADORA2B
ALOX15B
AOC3
ARRB2
ASGR1
ASGR2
ATP1B2
ATP6V0A1
BECN1
BRCA1
C17orf85
CALCOCO2
CCL11
CCL13
CCL18
CCL2
CCL4
CCL5
CCL7
CCL8
CCR10
CD68
CHAD
COL1A1
CSF3
CXCL16
DUSP3
EFNB3
EPN2
EPX
ERBB2
FLOT2
FMNL1
FOXN1
FZD2
GP1BA
HDAC5
HIC1
IFI35
IGFBP4
IKZF3
ITGB3
LAIR1
LGALS9
MAP2K3
MAP2K4
MAP2K6
MAP3K14
MAPK7
MYH2
NGFR
NLRP1
NME1
NR1D1
P2RX1
PER1
PLD2
PRKAR1A
PRKCA
PSMB3
PSMB6
PSMC5
PSMD11
PSMD3
PSME3
RAB34
RARA
RTN4RL1
SARM1
SLFN11
SOCS7
SPACA3
SPNS2
STAT3
STAT5A
STAT5B
SUPT6H
TBX21
TMEM102
TNFSF12
TRAF4
TRIM16
TRIM25
TXNDC17
VAMP2
WIPF2
XAF1
ZNF286A
ACTG1
ADCYAP1
AQP4
BAIAP2
BCL2
CARD14
CCBE1
CCDC102B
CCL1
CCL15
CCL16
CCL23
CCL3
CCR7
CD300A
CD7
CD79B
CIDEA
CLEC10A
COLEC12
DHX58
DSC1
FOXJ1
GALR1
GRB2
HOXB8
HRH4
ICAM2
ITGA2B
JMJD6
KCNG2
KRT16
MALT1
MEP1B
METRNL
MMP28
MPO
NFATC1
NUP85
P2RX5
PECAM1
PIK3C3
PMAIP1
PSMA8
RAB27B
RAB31
RILP
ROCK1
SEC14L1
SEH1L
SERPINB7
SKAP1
SLC16A3
SMAD4
SOCS3
SOX9
SPHK1
TAC4
THOC1
TNFRSF11A
TNFRSF13B
UNC13D
ACP5
AP3D1
APOE
AXL
AZU1
BCL3
BRD4
BSG
CALR
CCL25
CD177
CD209
CD22
CD226
CD79A
CD97
CEACAM3
CEACAM6
CEBPA
CEBPG
CFD
CLEC4G
CLEC4M
CLPTM1
CREB3L3
CYP4F11
DAPK3
EBI3
EFNA2
EMR1
EMR2
ERCC1
FFAR2
FOSB
FSTL3
GNG7
GZMM
HAMP
HSH2D
ICAM1
ICAM3
IFI30
IL27RA
ILF3
JAK3
JUNB
KCNN4
KLF2
LSM14A
MADCAM1
MAG
MAP2K7
MAP4K1
MAST1
NUMBL
PIP5K1C
PKN1
PLEKHF1
PLVAP
PODNL1
POLR2E
POU2F2
PRTN3
PSMC4
PVR
RAB11B
RAB8A
RELB
RYR1
SBNO2
SERPINB4
SLC27A1
STK11
STXBP2
TBXA2R
TCF3
TGFB1
TICAM1
TMIGD2
TNFSF14
TYK2
TYROBP
VAV1
ZBTB32
ZBTB7A
ZFP36
ZNF222
ATRN
BAX
BMP2
BST2
C3
C5AR1
CALM3
CARD8
CD33
CD37
CD70
CEACAM1
CEACAM8
CLC
DHPS
EMR3
EXOSC5
FCER2
FCGRT
FLT3LG
FPR1
GIPR
GP6
IL11
IL12RB1
IRF3
KIR2DL4
KIR2DS4
KIR3DL1
LAIR2
LILRA1
LILRA2
LILRA4
LILRB1
LILRB2
LILRB4
LILRB5
LRRC4B
LYL1
NCR1
NKG7
NLRP2
NLRP4
NPAS1
NR1H2
PAF1
PGLYRP1
PGLYRP2
PLA2G4C
PLCB1
PRAM1
PRKD2
PRMT1
PRNP
PSMF1
PTGIR
RASSF2
RBCK1
RRAS
SIGLEC1
SIRPA
SLC7A10
SLC7A9
SPIB
TOB2
TRPM4
ZNF175
ZNF324
ZNF442
ZNF580
ZNF675
ADA
ADARB1
AHCY
AIRE
ANGPT4
ARFGEF2
BFSP1
BMP7
BPI
CD40
CD93
CEBPB
CHRNA4
COMMD7
CST7
CXADR
EDN3
[truncated: 177 more rows]

## Sheet: tab10
List of significant genes: univariate Cox regression
genes	beta	HR 95 CI for HR	wald.test	p.value
PTPRC	-0.63	0.53 (0.41-0.7)	21	4.4e-06
XPOT	1.4	4 (3.1-5.2)	100	2.9e-24
PGAM5	1.4	4.1 (3.2-5.4)	110	8.3e-26
NAT10	1.6	5.2 (3.8-7.1)	110	4.8e-26
MCM6	0.85	2.3 (1.9-2.8)	72	2.3e-17
RPL29	0.88	2.4 (1.9-3.1)	51	1.2e-12
TGFBR2	-0.67	0.51 (0.41-0.63)	39	5.1e-10
ARHGDIA	0.87	2.4 (1.9-3)	53	2.8e-13
VPS13D	-1.8	0.17 (0.13-0.23)	160	7.6e-36
SMYD5	0.93	2.5 (1.9-3.4)	38	6.8e-10
EEF1D	1.2	3.3 (2.4-4.7)	50	1.2e-12
RPE	1.7	5.6 (3.8-8.4)	72	2e-17
QPCT	-0.87	0.42 (0.36-0.49)	120	4.7e-28
ZBTB24	1.6	5 (3.2-7.9)	48	3.9e-12
RBM14	0.88	2.4 (1.8-3.2)	33	1.1e-08
WDR5	2	7.5 (5.4-10)	140	2.3e-32
RPP14	1.4	4.3 (2.8-6.6)	43	5.8e-11
SSFA2	-1.7	0.19 (0.13-0.28)	74	8.2e-18
HMGB3	1.2	3.3 (2.7-4)	140	4.4e-32
RAD54B	1.5	4.4 (3-6.4)	58	3.3e-14
SFT2D3	1.7	5.3 (3.6-7.7)	76	3.6e-18
CLPP	1.4	4 (3.1-5.1)	110	1.4e-25
MBP	-0.83	0.44 (0.3-0.63)	19	1.3e-05
MRPL53	1.2	3.5 (2.6-4.7)	64	1.4e-15
STAT3	-1.5	0.23 (0.17-0.33)	72	2.5e-17
SLC20A1	1.1	3 (2.1-4.3)	34	4.6e-09
BRI3BP	1.6	4.8 (3.7-6.1)	160	3.5e-37
SNRPD2	1.2	3.4 (2.8-4.2)	150	1.3e-34
IREB2	2.2	9.3 (4.5-19)	37	1.1e-09
BSPRY	-0.93	0.4 (0.3-0.52)	42	7.7e-11
PLA2G7	-0.4	0.67 (0.58-0.78)	29	8.7e-08
CHST14	1	2.7 (2.1-3.5)	66	5.5e-16
SEPHS1	1.7	5.6 (3.7-8.4)	66	4.5e-16
NANS	0.93	2.5 (1.9-3.4)	43	6e-11
SYNCRIP	0.96	2.6 (1.8-3.8)	23	1.5e-06
NCALD	-1	0.36 (0.28-0.45)	73	1.2e-17
CD48	-0.39	0.68 (0.59-0.78)	28	1.1e-07
RPL7A	1.8	6.2 (3.7-10)	48	3.4e-12
MRRF	1.3	3.8 (2.5-5.8)	39	4.9e-10
ERH	1.3	3.8 (2.7-5.3)	63	2.6e-15
CCT8	2.2	9.2 (5.7-15)	83	6.4e-20
GTSE1	0.96	2.6 (2.1-3.2)	85	3.8e-20
HSPD1	1.2	3.5 (2.5-4.8)	56	7e-14
FANCD2	1.3	3.7 (2.8-4.9)	86	1.5e-20
KRAS	-1	0.36 (0.26-0.52)	31	3e-08
ZFP64	1.2	3.4 (2.5-4.7)	61	6.5e-15
CLK2	1.9	6.7 (4.5-10)	90	2.9e-21
HP1BP3	-1.5	0.22 (0.16-0.29)	95	2e-22
SIRPA	-0.97	0.38 (0.25-0.56)	23	1.4e-06
IRAK1	0.98	2.7 (2.2-3.2)	110	3.8e-25
PPP1R14B	1.5	4.3 (3.4-5.5)	140	9.2e-32
ITM2B	-1.5	0.23 (0.15-0.34)	53	3e-13
PDCD2L	0.85	2.3 (1.8-3.1)	35	3.8e-09
LYRM4	1.1	3.1 (2.4-4.2)	59	1.3e-14
C17orf89	1.2	3.3 (2.7-4.2)	110	1.7e-25
ACSM3	1.5	4.4 (2.7-7.1)	36	2.1e-09
DOCK8	-0.99	0.37 (0.25-0.55)	26	4.1e-07
IMP4	1.1	2.9 (2.2-3.9)	57	3.9e-14
MCOLN2	-0.8	0.45 (0.31-0.65)	18	1.8e-05
PRMT2	-1.4	0.25 (0.19-0.34)	82	1.1e-19
NONO	1.6	5.1 (3.9-6.6)	150	1.9e-34
SPOCK2	-0.63	0.53 (0.45-0.63)	56	7.8e-14
LSM3	1.1	3.1 (2.4-4.1)	73	1.6e-17
ZNF174	2.1	8.5 (5.1-14)	66	4.8e-16
CA13	-2.5	0.083 (0.039-0.18)	41	1.8e-10
KNDC1	-1.3	0.28 (0.21-0.38)	76	3.2e-18
FAM134B	-0.76	0.47 (0.41-0.54)	130	9.1e-30
SNX5	1.4	3.9 (3.1-4.9)	140	1.2e-31
VPS4B	-0.81	0.44 (0.34-0.58)	35	2.6e-09
MYO19	0.95	2.6 (2.1-3.2)	69	1.1e-16
CCDC92	-0.75	0.47 (0.39-0.58)	51	7.5e-13
FIBP	0.93	2.5 (2-3.3)	54	2.5e-13
MRPL3	1.4	4.2 (3.2-5.3)	130	3.5e-29
CDC7	0.66	1.9 (1.5-2.5)	27	1.6e-07
HDDC3	1.1	2.9 (2.4-3.6)	98	3.7e-23
TUBGCP4	1.1	2.9 (1.8-4.7)	20	8e-06
GALNT7	0.96	2.6 (2-3.4)	50	1.7e-12
DIAPH3	1.1	3 (2.3-3.8)	70	5.4e-17
TNRC6B	-1	0.37 (0.29-0.47)	65	8e-16
PNPLA8	-0.9	0.41 (0.31-0.53)	42	7.3e-11
KIF3A	-0.81	0.44 (0.37-0.53)	76	3e-18
ARID1A	-1.3	0.27 (0.19-0.39)	50	1.3e-12
UHRF1	1.3	3.5 (2.8-4.3)	130	4e-31
PHC2	-1.6	0.2 (0.14-0.27)	93	5.5e-22
SURF4	1.3	3.6 (2.7-4.8)	82	1.6e-19
SLC25A26	1.3	3.6 (2.6-5.1)	56	7.9e-14
TP53I11	0.63	1.9 (1.4-2.4)	23	1.8e-06
DISC1	-1.2	0.29 (0.19-0.45)	33	8.7e-09
CDC42EP3	0.69	2 (1.8-2.3)	110	9.6e-26
WDHD1	1.6	4.8 (3.5-6.6)	98	5.4e-23
ALDH7A1	0.7	2 (1.5-2.7)	24	1e-06
IFNGR1	-0.78	0.46 (0.37-0.57)	53	4.2e-13
ELAVL1	2.2	9.3 (5.8-15)	85	3.8e-20
ACAA2	0.85	2.4 (1.9-2.9)	61	6.9e-15
GNPDA2	1.1	3.1 (2.3-4.1)	62	4.4e-15
FAM3C	-0.84	0.43 (0.36-0.52)	78	8.3e-19
MYO1C	-1.3	0.27 (0.2-0.35)	92	8.9e-22
GTF2E2	1.2	3.3 (2.4-4.4)	59	1.7e-14
RRP15	1.3	3.8 (2.7-5.2)	66	5.5e-16
SLC44A2	-0.96	0.38 (0.28-0.51)	41	1.8e-10
CPSF2	2.1	8 (5.1-13)	79	6.5e-19
CLN6	0.74	2.1 (1.7-2.6)	52	7e-13
MS4A6A	-0.66	0.52 (0.4-0.67)	25	6.6e-07
POMGNT1	-1.4	0.25 (0.18-0.35)	73	1.5e-17
GIT2	-1.7	0.18 (0.11-0.3)	44	3.7e-11
TIMM9	1.3	3.6 (2.9-4.5)	130	4e-30
APOM	0.31	1.4 (1.2-1.5)	27	1.7e-07
EZH1	-1.3	0.28 (0.22-0.36)	110	9.1e-25
KDELR1	0.91	2.5 (2-3)	81	2.1e-19
KIF5C	-0.81	0.45 (0.39-0.52)	120	5.3e-27
POLE	1.3	3.5 (2.2-5.7)	26	4.4e-07
PRKDC	1.4	4 (2.7-5.9)	47	6.4e-12
SDF4	-0.83	0.43 (0.35-0.54)	56	8.1e-14
ILF3	2	7.3 (4.6-12)	71	2.9e-17
RERE	-1.7	0.18 (0.12-0.27)	69	8.2e-17
DOLPP1	1.4	4 (2.7-5.8)	54	2.4e-13
UFSP2	1.2	3.5 (2.6-4.6)	72	2.7e-17
ENO1	1.2	3.2 (2.5-4.2)	74	9.3e-18
AVEN	0.85	2.3 (1.9-2.9)	52	7e-13
GOT2	1.4	4.1 (3-5.7)	73	1.3e-17
GNG4	0.86	2.4 (2-2.8)	82	1.7e-19
NDUFA11	1.1	2.9 (2.2-3.8)	58	3.2e-14
SH2D4A	1.2	3.5 (2.2-5.5)	29	6.4e-08
FXR1	0.85	2.3 (1.7-3.3)	25	6.4e-07
C14orf142	1	2.8 (2.1-3.6)	54	1.7e-13
CSNK2A1	2.1	8.6 (5.4-14)	79	5e-19
EIF4G3	-1.4	0.26 (0.18-0.36)	61	6.6e-15
ANKRD12	-0.86	0.42 (0.35-0.52)	73	1.5e-17
SNRPB2	1.5	4.4 (3.2-6.1)	78	8.7e-19
EAF1	1.5	4.5 (2.3-8.9)	19	1.1e-05
RPL34	0.97	2.6 (1.9-3.7)	30	4.5e-08
CKB	0.87	2.4 (1.9-3)	56	6.4e-14
LBR	1.1	3.1 (2.2-4.4)	42	8e-11
POLR2D	2.1	7.9 (5.4-12)	110	4e-25
GPT2	1.1	2.9 (2.3-3.6)	80	4e-19
MAZ	0.96	2.6 (2.1-3.2)	88	8.3e-21
TMEM97	0.89	2.4 (2.1-2.8)	130	5.3e-30
MRPL52	1.5	4.3 (3.3-5.5)	130	3.2e-30
IPO5	0.63	1.9 (1.4-2.4)	21	4.4e-06
MKI67	0.79	2.2 (1.8-2.7)	71	3.1e-17
CCDC28A	-0.77	0.46 (0.36-0.61)	32	2e-08
COPS7B	1.3	3.8 (2.7-5.4)	57	4.5e-14
GABPB1	1.3	3.6 (2.7-4.9)	70	7.6e-17
CENPH	0.87	2.4 (2-2.8)	96	1.3e-22
XRCC5	1.9	6.9 (4.5-11)	77	2.1e-18
DKC1	1.7	5.7 (4.3-7.5)	160	6.8e-36
GPNMB	-0.65	0.52 (0.41-0.66)	28	1.3e-07
VPS41	-1	0.36 (0.28-0.48)	55	1e-13
ABCC4	3	19 (12-31)	140	1.8e-31
NPEPPS	-0.9	0.41 (0.31-0.54)	37	9.2e-10
PCMTD1	-1.3	0.27 (0.17-0.41)	35	2.6e-09
TMCO1	1.2	3.3 (2.4-4.4)	63	1.9e-15
CENPM	0.79	2.2 (1.9-2.6)	92	7.9e-22
CTSH	-0.37	0.69 (0.61-0.78)	34	6.7e-09
PID1	-0.72	0.49 (0.41-0.58)	70	7.4e-17
FAM60A	1.3	3.8 (2.9-5)	100	8.3e-24
PPA2	1.6	4.7 (3.3-6.7)	77	2.1e-18
ATP1B1	-0.54	0.58 (0.49-0.69)	38	7e-10
SLC4A7	0.78	2.2 (1.6-3)	22	3.5e-06
CBWD2	-0.74	0.48 (0.37-0.62)	31	2.5e-08
PEA15	-0.77	0.46 (0.35-0.61)	29	7.8e-08
RPS3A	0.91	2.5 (1.6-3.8)	17	2.9e-05
ASPM	0.79	2.2 (1.9-2.6)	86	2.3e-20
DHRSX	0.92	2.5 (1.9-3.3)	45	1.8e-11
SCAP	0.77	2.2 (1.6-2.9)	27	2.3e-07
UBR1	-1.1	0.34 (0.25-0.46)	46	9.8e-12
NCOA7	-0.96	0.38 (0.32-0.45)	120	5.6e-27
ASRGL1	1	2.7 (2.1-3.4)	67	2.7e-16
KIAA1468	-0.81	0.44 (0.35-0.56)	50	1.8e-12
UNG	1.3	3.5 (2.8-4.5)	110	2.6e-25
KRTCAP2	1.3	3.6 (2.7-4.8)	81	2e-19
PRPS1	1.3	3.6 (2.7-5)	65	6.4e-16
STAMBP	1.4	4 (2.7-6)	45	2.5e-11
DFNA5	-0.64	0.53 (0.45-0.61)	75	5.6e-18
KIAA0319L	-1.5	0.23 (0.18-0.31)	99	2.8e-23
VAT1	-0.82	0.44 (0.34-0.57)	38	5.7e-10
SLC35A1	-0.81	0.45 (0.36-0.55)	62	3.6e-15
TFEB	-0.72	0.49 (0.39-0.61)	37	1.5e-09
WWOX	1.8	6 (4.3-8.2)	120	8.2e-28
FLAD1	1.2	3.2 (2.5-4.1)	80	3.5e-19
DYM	1	2.8 (2.1-3.8)	50	1.9e-12
PAIP2	-0.5	0.6 (0.51-0.72)	32	1.2e-08
UPP1	-0.75	0.47 (0.37-0.61)	35	4e-09
PARP16	1.3	3.8 (2.8-5.2)	72	2.2e-17
HSPA4	1.5	4.3 (3.4-5.6)	130	8.1e-30
ZYG11B	-1.4	0.26 (0.21-0.32)	140	1.5e-31
POP1	1.3	3.6 (2.6-4.9)	64	1.5e-15
EXOSC9	1.4	4.1 (3.2-5.3)	120	8.2e-29
HIST1H1D	0.53	1.7 (1.5-1.9)	69	9.4e-17
TNFAIP3	-0.98	0.37 (0.27-0.53)	32	1.8e-08
DENR	0.82	2.3 (1.7-2.9)	38	8.8e-10
SPEN	-1.3	0.27 (0.19-0.37)	59	1.7e-14
TMED3	0.97	2.6 (2.1-3.3)	65	7e-16
HACE1	-0.85	0.43 (0.36-0.51)	86	1.9e-20
ZNRD1	1.3	3.7 (2.8-5)	80	3.7e-19
APEX1	1.4	4.2 (3.3-5.4)	130	2e-29
RAB8B	-0.82	0.44 (0.3-0.64)	19	1.3e-05
ZBTB38	-1.2	0.32 (0.25-0.39)	110	9.1e-26
FLII	-1	0.35 (0.27-0.45)	62	3.7e-15
RBM8A	1.9	6.6 (3.7-11)	44	4e-11
BAG5	2.3	9.7 (6-16)	86	1.4e-20
DNAJC19	1.3	3.7 (2.6-5.2)	57	4.6e-14
CHEK2	1.2	3.3 (2.7-4.1)	130	4e-29
RAI1	-1	0.37 (0.29-0.48)	59	1.5e-14
ALG1	1.2	3.4 (2.5-4.6)	62	4.2e-15
TXN	0.98	2.7 (1.8-3.9)	26	2.7e-07
EIF4E	1.6	5.2 (3.8-7.1)	100	4.9e-24
MAP3K6	-0.5	0.61 (0.48-0.76)	19	1.5e-05
AHDC1	-1.7	0.18 (0.11-0.28)	54	2.3e-13
HNRNPC	1.8	5.9 (4.2-8.3)	100	5.8e-24
VPS4A	2	7.1 (4.6-11)	82	1.1e-19
PGK1	1.4	4.1 (2.9-5.7)	68	1.4e-16
PXN	-0.84	0.43 (0.35-0.54)	57	3.7e-14
B2M	-0.55	0.58 (0.5-0.68)	47	7.2e-12
ASS1	0.55	1.7 (1.5-2)	87	1.1e-20
SMS	0.89	2.4 (1.9-3.2)	42	1e-10
HDGF	1.3	3.5 (2.7-4.6)	85	3.8e-20
SEC22A	1.1	3.1 (2.1-4.5)	35	3.6e-09
TRUB2	1.2	3.4 (2.5-4.5)	69	1.2e-16
WDR89	1.5	4.5 (3.4-6)	110	6.8e-26
SPTB	-1.2	0.31 (0.24-0.4)	76	3.4e-18
EIF3F	1.4	4.1 (3-5.6)	76	3.4e-18
EIF4A1	0.83	2.3 (1.6-3.4)	18	1.9e-05
IL18R1	-1.4	0.26 (0.14-0.45)	22	3.2e-06
MED6	1.3	3.8 (2.4-5.9)	33	9.1e-09
HNRNPAB	0.98	2.7 (2.1-3.4)	58	2.3e-14
CENPP	1	2.8 (2.1-3.7)	48	4e-12
DSCR3	2.2	9.1 (5.9-14)	97	7.2e-23
HCCS	1.8	6.1 (4.3-8.5)	110	6.5e-25
FSD1	1	2.7 (2.1-3.6)	49	2.8e-12
LDHA	1	2.8 (2.3-3.5)	100	9e-24
EPB41L3	-0.52	0.59 (0.54-0.65)	120	6.8e-27
TMEM68	1.2	3.2 (2.2-4.6)	39	3.7e-10
MRPS9	1.4	4.2 (3-5.8)	77	1.8e-18
BIRC2	-0.68	0.51 (0.42-0.61)	55	1e-13
POLR2I	1.2	3.3 (2.6-4.3)	82	1.3e-19
ZNF646	0.92	2.5 (1.7-3.6)	25	6.3e-07
MAD2L1	0.74	2.1 (1.8-2.4)	96	9.7e-23
CPSF3	1.2	3.3 (2.6-4.1)	110	5.9e-25
NDUFV3	1.6	5 (3.6-6.9)	94	2.7e-22
GOLGA2	-0.85	0.43 (0.29-0.63)	18	1.7e-05
FADD	0.98	2.7 (2.2-3.3)	84	4.2e-20
BUB1B	0.88	2.4 (2-2.9)	87	1.2e-20
NOL6	1.1	3 (2.3-4)	60	1e-14
SPTLC2	1.8	6.3 (4.2-9.5)	76	2.7e-18
SAMD1	0.7	2 (1.6-2.5)	37	1.2e-09
NDUFAB1	1.8	6.1 (4.3-8.7)	100	1.6e-24
PLS1	1	2.9 (2.2-3.7)	66	4.6e-16
LSM14A	2	7.5 (4.3-13)	51	1e-12
EVI5	-1.1	0.32 (0.2-0.52)	22	2.7e-06
RSL1D1	1.5	4.3 (3.2-5.8)	92	1.1e-21
MCM2	1.1	3 (2.5-3.6)	120	5.7e-29
FTSJ1	1.5	4.3 (3.3-5.5)	120	2e-28
GART	1.7	5.4 (3.8-7.6)	93	5.1e-22
TMEM147	1.1	2.9 (2.2-3.7)	71	3.4e-17
TRAPPC5	0.99	2.7 (2.1-3.4)	68	1.4e-16
TMPO	1.1	3 (2.3-3.8)	71	3.7e-17
RNASEH2A	1	2.8 (2.3-3.3)	130	1.9e-29
RBBP7	1.9	6.7 (3.8-12)	43	6.5e-11
TMEM33	1.8	6 (4.7-7.7)	210	9.6e-47
MFSD1	-1	0.36 (0.29-0.46)	71	3.7e-17
CIRBP	-1	0.36 (0.28-0.45)	73	1.1e-17
UTP15	1.9	6.4 (4.4-9.4)	90	2.6e-21
SF3B3	2.3	9.5 (6.3-14)	120	3.5e-27
STAT4	-1.1	0.33 (0.22-0.5)	27	1.8e-07
CNIH4	1.6	5 (4-6.3)	200	1.9e-44
PAG1	-0.59	0.55 (0.49-0.62)	100	8.8e-24
PHF11	-0.82	0.44 (0.36-0.55)	55	1.2e-13
ARMCX3	-0.6	0.55 (0.43-0.7)	23	1.3e-06
STIL	1.3	3.8 (2.6-5.5)	47	5.8e-12
SPC25	0.84	2.3 (2-2.7)	120	2.2e-28
FKBP4	1.1	3 (2.4-3.7)	100	1.7e-23
SRPRB	1.7	5.7 (4-8.1)	93	5.7e-22
AKR1C3	-0.64	0.52 (0.45-0.61)	75	5.7e-18
NAGK	-1.3	0.28 (0.21-0.36)	83	8.7e-20
MRPL33	1	2.7 (2.3-3.2)	170	8.8e-39
OTUB1	1	2.7 (2.1-3.5)	61	5.4e-15
GCDH	1.3	3.5 (2.7-4.5)	98	3.9e-23
DDX54	1.6	4.8 (3.7-6.3)	130	2.2e-29
RRP1B	2.1	8.2 (6.1-11)	190	6e-44
HPCAL4	-0.82	0.44 (0.37-0.53)	73	1.4e-17
RNF11	-1.1	0.34 (0.29-0.4)	180	2.5e-41
EIF2S2	1.7	5.4 (3.5-8.4)	55	9.5e-14
PFAS	1	2.7 (2.1-3.6)	54	2.1e-13
TIMM8A	1.6	4.8 (3.8-6.1)	160	2.3e-37
CLPB	0.87	2.4 (2-2.9)	81	2.7e-19
GNPNAT1	1.6	5 (4-6.4)	180	6.9e-41
EIF2S3	1.3	3.5 (2.6-4.9)	62	3.8e-15
TBRG4	1.8	6.1 (4.1-8.9)	85	2.7e-20
SNRPF	1.8	6 (4.6-7.8)	180	3.4e-40
ARHGAP12	-0.62	0.54 (0.42-0.68)	27	1.7e-07
C2orf47	1.2	3.2 (2.1-4.9)	30	3.4e-08
ZCCHC7	0.96	2.6 (1.9-3.6)	32	1.4e-08
EEF1B2	1.8	6.1 (4.1-9)	82	1.1e-19
MRPL30	1.4	4.2 (3.1-5.8)	79	7.2e-19
TBC1D10C	-0.25	0.78 (0.7-0.87)	19	1.2e-05
AKT2	1.3	3.5 (2.5-4.8)	59	1.7e-14
PKMYT1	0.75	2.1 (1.8-2.5)	98	4.2e-23
TGOLN2	-1.1	0.35 (0.22-0.55)	21	4.6e-06
TMED1	0.83	2.3 (1.8-2.9)	49	2.5e-12
XPNPEP3	1.8	6 (2.8-13)	21	3.8e-06
DAD1	1.2	3.3 (2.5-4.5)	62	3.8e-15
RBMX2	1.4	4 (3.1-5.1)	130	3.4e-30
CEP152	1.1	3.1 (2.5-3.8)	110	5.4e-25
CENPN	1	2.7 (2.3-3.3)	110	8.1e-26
GIMAP8	-0.66	0.52 (0.42-0.63)	41	1.5e-10
NSMCE1	1.2	3.3 (2.5-4.3)	71	4e-17
MPEG1	-0.92	0.4 (0.32-0.51)	59	1.7e-14
RPP30	2	7.4 (4.8-11)	88	8e-21
RABGGTA	0.76	2.1 (1.8-2.6)	58	2.9e-14
ZNF668	0.91	2.5 (2-3)	80	4.6e-19
ZBTB4	-1.1	0.33 (0.28-0.4)	150	9.7e-34
DPYD	-1.7	0.18 (0.12-0.26)	77	1.5e-18
PREPL	-0.7	0.5 (0.41-0.61)	45	1.8e-11
TTF2	2.5	13 (8.1-20)	120	7.1e-28
RAN	1.7	5.7 (3.9-8.2)	86	2e-20
COX8A	0.83	2.3 (1.9-2.8)	63	2.5e-15
POLR2H	1.7	5.6 (4.1-7.5)	130	5.2e-30
C19orf43	1.7	5.5 (3.7-8)	78	1.2e-18
LSM4	1.4	4.2 (3.3-5.3)	140	1.2e-32
PPA1	0.68	2 (1.5-2.6)	27	2.6e-07
KIAA1524	1.8	6.2 (4.2-9.3)	80	4.5e-19
WHSC1	1.3	3.7 (2.7-5.1)	71	3.4e-17
RTN4	-0.85	0.43 (0.36-0.51)	90	2.3e-21
GSG2	1.3	3.6 (2.8-4.5)	110	1.7e-26
LSM1	1	2.8 (1.9-4)	30	4.4e-08
HNRNPA3	0.97	2.6 (1.7-4)	20	6.6e-06
VRK1	1	2.8 (2.2-3.4)	94	3.2e-22
COL18A1	-0.44	0.64 (0.55-0.75)	32	1.8e-08
PGM2L1	-1.2	0.3 (0.26-0.36)	190	3.4e-43
MICALL2	-0.59	0.56 (0.47-0.65)	52	4.9e-13
EEF2K	2.2	9.3 (5.8-15)	85	2.6e-20
RASSF4	-1	0.36 (0.29-0.45)	80	4.7e-19
CTBS	-0.84	0.43 (0.31-0.6)	25	5.8e-07
FIG4	-0.83	0.44 (0.33-0.58)	34	5e-09
SHMT2	0.67	2 (1.6-2.3)	58	2.3e-14
MACROD1	1.1	3.1 (2.5-3.9)	90	2.1e-21
GMPS	1.3	3.7 (3.1-4.5)	180	9.6e-42
CCT3	1.2	3.4 (2.5-4.4)	74	9.2e-18
CENPQ	0.73	2.1 (1.6-2.6)	35	4e-09
INPP5D	-0.98	0.37 (0.27-0.52)	36	2e-09
EIF5	1.2	3.5 (2.5-4.9)	49	3e-12
KIAA0922	1.8	6 (3.9-9)	73	1.5e-17
UBE2M	0.76	2.1 (1.7-2.7)	38	6.4e-10
ITK	-0.55	0.57 (0.46-0.72)	22	2.4e-06
HIRIP3	1.2	3.3 (2.5-4.4)	64	1.2e-15
SERBP1	1	2.8 (2-4.1)	32	1.4e-08
KPNB1	1.5	4.3 (2.8-6.5)	48	3.7e-12
FKBP1A	1.5	4.6 (3.3-6.3)	83	6.8e-20
TRIM28	1	2.8 (2.2-3.4)	85	3.1e-20
SNRPA	1.6	4.8 (3.8-6.2)	150	1.6e-35
CSRP2	0.97	2.6 (2.2-3.2)	110	1.2e-26
CPEB4	-1.2	0.29 (0.23-0.37)	110	1.6e-25
RNF113A	1.3	3.7 (2.9-4.8)	110	1.2e-26
GPR171	-0.42	0.66 (0.56-0.78)	24	9.3e-07
FAM96A	0.86	2.4 (1.6-3.4)	22	2.7e-06
RFXANK	1.1	3 (2.4-3.9)	83	6.7e-20
ANP32B	1.9	6.4 (4.7-8.8)	130	8.8e-31
RAB39B	1.2	3.4 (2.6-4.4)	85	3.3e-20
MRPS21	1.1	3 (2.1-4.3)	37	1e-09
WDR76	1.3	3.6 (2.7-4.9)	69	1.1e-16
SLC7A6	2.5	12 (7.2-20)	89	4.5e-21
NBR1	-1.6	0.21 (0.14-0.3)	66	5.6e-16
TMSB4X	-1.4	0.26 (0.21-0.33)	130	2.1e-30
ITFG3	0.77	2.2 (1.6-2.9)	26	3.6e-07
PNO1	1.1	3 (2.2-4.1)	51	8.7e-13
RPS2	2	7.4 (5.2-11)	120	4.9e-27
ACTL6A	1.6	5.1 (3.6-7.1)	85	2.3e-20
PRKCH	-0.97	0.38 (0.26-0.56)	24	1e-06
RPS7	1.4	3.9 (2.7-5.5)	54	2.1e-13
EIF4EBP1	0.98	2.7 (2.2-3.2)	100	1.4e-24
MRPL34	1.4	3.9 (2.9-5.4)	73	1.6e-17
SEC61A1	1.5	4.5 (3.2-6.3)	77	1.8e-18
LYST	-1	0.35 (0.29-0.43)	100	2.2e-24
PA2G4	2	7.1 (4.7-11)	90	2.8e-21
STMN1	-0.85	0.43 (0.36-0.51)	87	1.2e-20
TALDO1	1.6	4.9 (3.4-7)	76	2.6e-18
MAN1A2	1.5	4.5 (3-6.7)	54	2.3e-13
AOAH	-0.86	0.42 (0.34-0.53)	57	4e-14
GNPTAB	-1.3	0.29 (0.22-0.36)	100	5.2e-24
FAM126B	-1.1	0.33 (0.26-0.42)	83	6.8e-20
MAP2K1	-1	0.35 (0.25-0.49)	39	3.9e-10
SLC9A9	-1.4	0.25 (0.15-0.42)	27	1.6e-07
PUM1	-1.5	0.22 (0.17-0.28)	130	1.8e-30
NUP37	1.3	3.8 (3-4.9)	120	1.9e-27
WDR43	0.94	2.6 (2.2-3)	160	1.6e-37
NCKIPSD	1.1	2.9 (2-4.1)	32	1.2e-08
DTYMK	0.9	2.4 (1.9-3.1)	50	1.9e-12
ALDH18A1	1.4	4 (3.1-5.2)	110	5.2e-26
DNAJB11	1.2	3.2 (2.3-4.4)	50	1.7e-12
HSPE1	1	2.8 (2.2-3.7)	57	5.6e-14
BIRC3	-0.37	0.69 (0.61-0.78)	36	1.9e-09
RFWD3	2.2	9.1 (6.3-13)	140	4.6e-33
TPI1	0.95	2.6 (1.8-3.6)	29	6.2e-08
PRUNE2	-0.66	0.52 (0.46-0.58)	130	1.6e-30
PRC1	0.49	1.6 (1.4-2)	28	1.4e-07
CLSTN3	-1.2	0.29 (0.22-0.4)	62	3.8e-15
SDAD1	1.9	6.7 (4.4-10)	79	5.6e-19
VPS35	-0.56	0.57 (0.44-0.73)	20	7.4e-06
GNAI1	-0.89	0.41 (0.35-0.48)	140	1.3e-31
ZNF397	-0.84	0.43 (0.33-0.56)	40	2.6e-10
SLC39A11	0.94	2.6 (2.2-3)	120	3e-27
WDR37	-1.5	0.23 (0.18-0.3)	140	2e-31
PLEKHO2	-0.62	0.54 (0.44-0.66)	34	5.9e-09
AHR	-0.59	0.55 (0.47-0.66)	46	1.1e-11
ZDHHC17	-0.92	0.4 (0.3-0.53)	39	3.9e-10
PAICS	1.6	4.8 (3.7-6.3)	130	5.9e-31
GNB2L1	1.1	2.9 (2.2-3.8)	57	5e-14
FBL	1.6	4.8 (3.7-6.3)	130	4.4e-30
GSR	1.4	4 (2.8-5.8)	54	1.6e-13
HSD17B11	0.76	2.1 (1.7-2.7)	37	1.3e-09
CARHSP1	0.68	2 (1.5-2.5)	30	3.6e-08
H2AFX	0.9	2.5 (2.1-2.9)	110	1e-26
U2AF2	1.2	3.2 (2.3-4.4)	52	4.9e-13
S100PBP	-1.4	0.25 (0.19-0.32)	110	2.6e-26
PVR	1.2	3.3 (2.4-4.5)	58	2.8e-14
PURA	-0.84	0.43 (0.33-0.57)	34	5.4e-09
TRAF7	1.4	4.2 (3.2-5.5)	110	7.9e-26
AHNAK	-0.88	0.41 (0.3-0.57)	30	4.7e-08
REPS2	-1.2	0.3 (0.2-0.44)	39	4.7e-10
RPS15A	1.4	4.2 (3-5.7)	78	8.5e-19
PUS7	1.3	3.8 (2.9-4.8)	110	4.1e-25
RPS21	1.6	4.8 (3.4-6.7)	81	1.8e-19
TIMELESS	1.5	4.7 (3.4-6.3)	99	2.9e-23
MACF1	-1.5	0.23 (0.18-0.3)	150	1.8e-33
SPR	0.78	2.2 (1.9-2.6)	90	2e-21
MRPS16	1.3	3.7 (2.8-4.8)	89	4.9e-21
C19orf10	1.3	3.8 (2.8-5.2)	73	1.1e-17
BOLA2	0.96	2.6 (2-3.4)	50	1.4e-12
DHX34	1.8	6.2 (3.5-11)	38	6e-10
CD96	-0.64	0.53 (0.39-0.7)	19	1.4e-05
ANP32E	1.3	3.6 (2.7-4.6)	88	5.3e-21
FADS1	1.3	3.8 (2.9-4.9)	94	4e-22
TICAM1	0.8	2.2 (1.8-2.7)	66	4.1e-16
ARHGEF10L	-1.2	0.3 (0.25-0.36)	190	1.3e-43
REEP4	0.71	2 (1.6-2.5)	42	1e-10
CARM1	1.4	4.1 (2.9-5.8)	68	1.8e-16
IGBP1	0.9	2.4 (2-3.1)	62	4.1e-15
CD320	0.99	2.7 (2.2-3.3)	100	5.7e-24
NOB1	1.4	4.1 (3.3-5)	170	5.3e-39
SRC	0.64	1.9 (1.5-2.4)	28	1.4e-07
NUP107	0.77	2.2 (1.7-2.7)	43	6.2e-11
PPP2R2A	1.5	4.3 (2.9-6.4)	53	2.7e-13
PPP1R12A	-0.7	0.5 (0.39-0.63)	35	2.8e-09
CCPG1	-0.93	0.4 (0.29-0.54)	32	1.2e-08
CHID1	0.83	2.3 (1.8-2.9)	49	3.1e-12
IGSF6	-0.58	0.56 (0.46-0.68)	36	2.5e-09
GEMIN6	1.1	3.1 (2.6-3.7)	140	5.7e-33
CCDC58	1.2	3.2 (2.6-3.9)	120	4.6e-28
ALDOC	-0.61	0.54 (0.46-0.64)	54	1.7e-13
ENDOG	0.65	1.9 (1.7-2.2)	94	3.2e-22
USP4	-1	0.36 (0.28-0.47)	64	1.6e-15
UQCRFS1	2	7.1 (5-10)	120	2.1e-27
GMPR2	0.91	2.5 (1.8-3.5)	27	2.5e-07
EIF4B	1.6	4.7 (3.5-6.4)	95	1.7e-22
PLRG1	1.3	3.8 (2.6-5.5)	47	6.4e-12
TUBB2A	-0.82	0.44 (0.38-0.51)	120	3.8e-27
ZNF639	0.89	2.4 (1.8-3.4)	30	3.5e-08
RPS13	1.5	4.5 (3.3-6.1)	97	8.4e-23
NCDN	-0.92	0.4 (0.31-0.52)	50	1.3e-12
MTHFD1L	1.5	4.6 (3.2-6.4)	75	4.4e-18
PDE4A	0.73	2.1 (1.6-2.7)	30	3.5e-08
RB1CC1	-0.52	0.59 (0.5-0.71)	34	5.4e-09
FAM111B	0.91	2.5 (1.9-3.1)	55	1.4e-13
CEP55	0.79	2.2 (1.9-2.6)	100	8.4e-24
UCKL1	1.2	3.5 (2.6-4.5)	80	3.7e-19
IMPDH1	1.2	3.3 (2.4-4.6)	53	2.7e-13
MXD3	0.64	1.9 (1.5-2.3)	34	4.3e-09
RNASEH2B	0.85	2.3 (1.7-3.1)	31	2.3e-08
KHSRP	1.4	4 (2.9-5.5)	69	9.3e-17
SCML2	3.5	34 (18-62)	130	2.9e-29
ATP5I	1.5	4.6 (3.4-6.4)	88	5.5e-21
EIF5A2	1	2.8 (2.2-3.5)	81	2.1e-19
FIP1L1	2.1	8.1 (5.3-12)	92	8.2e-22
KBTBD8	0.74	2.1 (1.6-2.7)	33	9.5e-09
ARMC6	0.86	2.4 (2-2.8)	89	3.8e-21
HIST2H2AB	0.7	2 (1.8-2.3)	99	2.9e-23
TACC1	-1.4	0.24 (0.18-0.32)	95	2.2e-22
PPP3CC	-1.9	0.15 (0.1-0.21)	120	1.4e-28
NISCH	-0.82	0.44 (0.3-0.64)	18	1.8e-05
EXOSC7	1.3	3.8 (3-4.8)	120	1.1e-27
SMYD3	0.99	2.7 (1.9-3.8)	31	3.3e-08
COMMD4	1.2	3.3 (2.6-4.2)	84	4.7e-20
UXT	1.4	4.1 (3.1-5.4)	100	1.1e-23
ATP11C	1.4	4.1 (3-5.7)	75	4e-18
ATP13A2	-0.97	0.38 (0.29-0.5)	50	1.3e-12
NEDD8	1.1	3 (2.3-3.9)	63	2e-15
METAP1	1.5	4.4 (3.2-6.2)	74	8e-18
NOTCH2	-0.5	0.61 (0.51-0.72)	34	6.2e-09
ALG8	0.93	2.5 (2-3.3)	53	2.7e-13
DARS2	1.6	4.9 (3.6-6.6)	110	6.9e-25
MSTO1	1.5	4.4 (3.1-6.3)	67	2.5e-16
CBX5	0.93	2.5 (1.9-3.4)	37	1.5e-09
NIP7	1.1	3.2 (2.5-3.9)	110	4.6e-25
LMAN1	1.6	5 (3.7-6.9)	100	1.4e-23
DOCK9	-0.71	0.49 (0.41-0.6)	50	1.8e-12
KLHL6	-0.63	0.53 (0.42-0.68)	25	5.5e-07
PSMC4	1.3	3.7 (2.7-5.1)	67	2.7e-16
BSG	0.99	2.7 (2.2-3.3)	91	1.4e-21
ANAPC1	1.8	6 (3.2-11)	31	2.8e-08
SPTBN1	-1.5	0.21 (0.15-0.3)	79	7.6e-19
MEF2C	-0.5	0.61 (0.5-0.74)	26	2.9e-07
CENPJ	0.6	1.8 (1.4-2.3)	21	5.5e-06
ZFYVE28	0.43	1.5 (1.3-1.9)	20	9.2e-06
ARHGDIB	-0.59	0.56 (0.47-0.65)	50	1.3e-12
CSF2RA	-0.91	0.4 (0.29-0.55)	33	7.7e-09
SERINC3	-1.5	0.23 (0.16-0.33)	64	9.9e-16
DTL	0.82	2.3 (1.9-2.7)	88	7.8e-21
PIH1D1	1.2	3.2 (2.6-4.1)	96	1.3e-22
SMARCC1	0.89	2.4 (1.8-3.2)	37	1.1e-09
ACBD6	1.5	4.4 (3.4-5.8)	110	2.6e-26
LSG1	1.7	5.3 (3.4-8.3)	54	1.9e-13
RFC3	1	2.8 (2.2-3.7)	63	2.6e-15
WDR3	1.1	3.1 (2.4-4)	76	2.3e-18
VCAM1	-1	0.36 (0.28-0.46)	63	1.8e-15
NDUFS8	0.92	2.5 (2.1-3)	85	2.3e-20
TTLL12	1.2	3.3 (2.6-4.1)	100	1.6e-24
ZNF622	1.2	3.3 (2.3-4.7)	46	1.2e-11
GSTCD	1.8	6.2 (3.6-11)	44	3e-11
OLFML2A	-0.82	0.44 (0.34-0.57)	40	2.1e-10
MRPL12	1.3	3.6 (2.9-4.5)	120	5.9e-29
LEF1	-0.7	0.5 (0.39-0.63)	34	6.3e-09
QTRTD1	1.5	4.6 (3.3-6.4)	85	2.4e-20
HMMR	0.7	2 (1.7-2.4)	67	2.5e-16
KNTC1	0.78	2.2 (1.8-2.6)	82	1.4e-19
RPS5	0.8	2.2 (1.7-2.9)	36	2e-09
NDUFA1	1.2	3.3 (2.5-4.3)	67	2.2e-16
NRCAM	-1.2	0.3 (0.25-0.36)	170	1.6e-38
G3BP2	1.1	3.1 (2.1-4.6)	30	4e-08
INTS7	1.1	3 (2.1-4.2)	38	7.4e-10
PPAT	1.3	3.5 (2.9-4.3)	150	7e-34
TBC1D9B	-1	0.37 (0.27-0.5)	40	2.7e-10
VAMP2	-1.5	0.23 (0.17-0.32)	77	2.1e-18
HNRNPH1	1.3	3.6 (2.5-5.3)	42	7.2e-11
UPF3B	1.1	2.9 (2-4.2)	32	1.8e-08
EHMT2	0.87	2.4 (1.7-3.4)	23	2e-06
MELK	0.72	2 (1.7-2.4)	66	4e-16
PLXNC1	-1.1	0.33 (0.27-0.4)	140	2.6e-32
LRBA	1	2.8 (2.2-3.5)	75	5.4e-18
NUP93	2.5	13 (8.4-19)	150	7.7e-35
SLC27A1	0.74	2.1 (1.6-2.7)	34	6.1e-09
DDX21	1.1	3.1 (2.3-4)	66	4.3e-16
POLR1A	0.85	2.3 (1.6-3.4)	21	5.8e-06
INPP5F	-0.53	0.59 (0.5-0.69)	41	1.2e-10
SEH1L	1.6	5 (3.7-6.6)	120	3.1e-28
EXOSC5	0.92	2.5 (2.1-3)	110	4.3e-26
SHMT1	0.79	2.2 (1.6-3)	23	1.5e-06
BZW2	1	2.8 (2.3-3.4)	110	7.2e-26
SQSTM1	-0.98	0.38 (0.24-0.59)	19	1.6e-05
RPP38	1.5	4.5 (3.2-6.4)	70	5.3e-17
PTPLB	1.2	3.4 (2.3-5)	40	2.7e-10
CEBPZ	0.61	1.8 (1.5-2.3)	28	1.5e-07
MIA3	-0.63	0.53 (0.41-0.7)	21	5.5e-06
PASK	0.98	2.7 (1.9-3.8)	31	2.8e-08
MRPL51	1.7	5.5 (4-7.6)	110	1.5e-26
DSTN	-0.75	0.47 (0.35-0.63)	27	2.4e-07
EBP	1.3	3.7 (2.9-4.7)	110	2.4e-26
PRPSAP1	-0.94	0.39 (0.3-0.5)	56	6.7e-14
EEF1G	1.8	6.1 (4.2-8.8)	88	7.3e-21
TUT1	1.3	3.6 (2.9-4.5)	140	4.2e-32
ALKBH2	1.4	4.2 (3.2-5.4)	120	1.4e-27
EIF2S1	1.5	4.5 (3.3-6.1)	88	7.2e-21
PIK3R2	1.8	6 (4-8.9)	78	1.1e-18
NT5DC3	1.4	4.1 (3.2-5.3)	120	6.6e-28
ACTR10	-0.65	0.52 (0.4-0.69)	21	4.7e-06
USP48	-1	0.36 (0.28-0.48)	53	4.2e-13
GEMIN8	1.3	3.7 (2.7-4.9)	74	8.8e-18
CYB5R3	-0.92	0.4 (0.26-0.6)	20	8e-06
LTV1	0.85	2.3 (1.6-3.4)	19	1.5e-05
CCDC132	-1.4	0.24 (0.17-0.34)	64	1.6e-15
CAPRIN1	1	2.7 (1.9-3.9)	30	3.4e-08
NOLC1	1.7	5.5 (3.9-7.6)	100	1.4e-24
GAMT	0.66	1.9 (1.6-2.3)	45	1.9e-11
COX18	2.5	12 (6.7-20)	78	1.3e-18
RNASE6	-0.53	0.59 (0.47-0.73)	23	1.4e-06
DHPS	1	2.8 (2.2-3.5)	72	2.7e-17
MAP1LC3A	-1.1	0.35 (0.28-0.43)	84	5.6e-20
QRSL1	0.72	2.1 (1.6-2.7)	26	3.4e-07
NCLN	0.99	2.7 (2.1-3.4)	68	1.5e-16
FBXO9	-1.6	0.21 (0.16-0.28)	100	3.6e-24
KIAA1143	1.3	3.5 (2.5-4.9)	50	1.9e-12
C12orf29	0.99	2.7 (2.1-3.5)	58	3e-14
ALDH16A1	0.77	2.2 (1.8-2.6)	66	5.7e-16
TRNT1	1.7	5.5 (3.5-8.4)	59	1.5e-14
EMD	0.75	2.1 (1.7-2.7)	43	5.7e-11
SETMAR	1.2	3.2 (2.3-4.6)	42	8.5e-11
CAB39L	-1.3	0.26 (0.18-0.38)	47	5.5e-12
PRMT1	1.3	3.6 (2.7-4.7)	86	2e-20
CCNL2	-1.3	0.27 (0.21-0.34)	120	1.7e-27
PLXNA4	-1.2	0.29 (0.24-0.35)	150	3.6e-34
GABARAPL1	-0.77	0.46 (0.4-0.53)	130	3.4e-30
PYCR1	1.4	4.3 (3.3-5.5)	130	5.4e-30
SPTAN1	-1.8	0.16 (0.12-0.22)	140	7.1e-33
MRPS11	1.8	5.9 (3.8-9.2)	61	4.9e-15
KIFC1	0.62	1.9 (1.6-2.2)	57	3.4e-14
ASPSCR1	0.91	2.5 (2-3)	84	4.4e-20
GIMAP2	-0.39	0.68 (0.58-0.8)	21	5.2e-06
SSNA1	1.1	2.9 (2.3-3.6)	88	5.7e-21
DAP	0.92	2.5 (1.7-3.7)	22	3.1e-06
ACADM	-0.59	0.56 (0.47-0.65)	51	1.1e-12
L2HGDH	1.8	6.2 (4.1-9.5)	72	2e-17
RILP	-0.7	0.49 (0.36-0.68)	19	1.5e-05
PLEKHF2	-0.61	0.54 (0.44-0.67)	33	7.6e-09
STOML2	1.4	3.9 (3-5.1)	110	3.7e-25
CALCOCO1	-1.2	0.29 (0.22-0.38)	85	3.5e-20
THUMPD3	1.1	3.2 (2.2-4.4)	44	2.7e-11
LSM5	1.1	3 (2.2-4)	54	2.4e-13
OXA1L	1.1	3 (2.2-4.2)	44	4.1e-11
DNAJB2	-1.4	0.24 (0.18-0.33)	92	8.3e-22
ZBTB40	-2.7	0.07 (0.037-0.13)	66	5.1e-16
GTPBP1	1.2	3.5 (2.6-4.6)	73	1.1e-17
KIAA0513	-1.2	0.3 (0.24-0.37)	120	1.8e-27
CSF1R	-0.44	0.64 (0.57-0.73)	46	1.4e-11
PARVB	0.82	2.3 (1.9-2.7)	71	4.3e-17
ANP32A	1.6	4.9 (3.5-6.9)	83	7.8e-20
YLPM1	2.1	8.5 (4.5-16)	42	7.9e-11
ATP2B4	-1.2	0.3 (0.25-0.37)	130	1.3e-29
ACN9	1.2	3.3 (2.6-4.2)	110	4.4e-25
PJA2	-0.58	0.56 (0.51-0.62)	120	2.4e-28
GNL3	1	2.7 (2.1-3.4)	70	6.8e-17
NFXL1	1	2.7 (2.1-3.5)	56	6.7e-14
RTKN	0.47	1.6 (1.4-1.8)	47	5.7e-12
DYNC1LI2	-0.88	0.41 (0.35-0.49)	110	3.8e-26
GRPEL1	1.8	5.8 (4.2-8.1)	110	1.7e-26
ME1	-1.1	0.32 (0.24-0.43)	57	3.5e-14
NPC2	-0.56	0.57 (0.48-0.68)	42	1e-10
CCT5	1.3	3.8 (2.6-5.5)	48	3.7e-12
ZEB2	-0.67	0.51 (0.44-0.59)	83	7.7e-20
POLE3	1.7	5.3 (3.9-7)	130	1.4e-29
THOC3	1.2	3.3 (2.5-4.4)	70	5.9e-17
PGLS	0.75	2.1 (1.6-2.8)	30	4.4e-08
OAT	-0.68	0.51 (0.39-0.66)	27	2.6e-07
SUPT16H	1.2	3.4 (2.4-4.8)	51	7.5e-13
MBD3	0.63	1.9 (1.5-2.3)	38	7.7e-10
RBMX	1.4	4.2 (3.2-5.6)	100	2.5e-24
NDUFA7	1.6	5.2 (3.8-7.1)	110	4.6e-25
CD3EAP	1.3	3.5 (2.9-4.3)	150	3.7e-35
CCDC59	1.9	6.4 (4.6-8.9)	120	8.2e-28
TRMT6	1.1	3.1 (2.4-3.9)	78	8.6e-19
SPCS3	1.1	3 (2.4-3.7)	95	2.3e-22
PDSS1	1.1	3.1 (2.5-3.9)	93	5.1e-22
ARHGEF11	-1.4	0.25 (0.18-0.34)	77	1.3e-18
ITSN2	-1.4	0.24 (0.18-0.34)	75	5.4e-18
IDH3G	0.61	1.8 (1.4-2.4)	22	2.2e-06
TMLHE	1.3	3.7 (2.8-4.7)	100	1.7e-23
NUDCD1	0.9	2.5 (1.8-3.3)	34	6.1e-09
HERPUD1	-1.1	0.32 (0.23-0.44)	50	1.4e-12
IPO11	1.5	4.4 (3-6.5)	60	1.1e-14
CAP1	-0.82	0.44 (0.35-0.55)	49	2.8e-12
BRIP1	1.9	6.5 (4.6-9.3)	110	8.5e-26
SGTA	1.3	3.8 (2.8-5.1)	70	6.1e-17
NME1	1.4	4 (3.1-5.1)	110	5e-25
CDCA2	1	2.8 (2.3-3.3)	110	1.6e-25
ABLIM3	-0.95	0.39 (0.33-0.46)	120	2.7e-28
C17orf85	-2	0.13 (0.093-0.19)	120	3e-28
CHERP	1.3	3.7 (2.6-5.1)	59	1.3e-14
C7	-0.36	0.7 (0.61-0.8)	27	2.2e-07
NR3C1	-1.3	0.26 (0.19-0.36)	75	4.6e-18
PSMA7	2	7.3 (5-11)	110	7.8e-26
PHF6	1.4	4 (2.9-5.4)	74	9e-18
C4orf33	-0.58	0.56 (0.46-0.67)	38	5.7e-10
TXNL1	0.77	2.2 (1.5-3.1)	18	2.2e-05
TMEM106B	-0.82	0.44 (0.36-0.54)	61	6.4e-15
NPM1	1.5	4.4 (3.3-5.9)	100	2.5e-24
NCAPD2	1.2	3.2 (2.5-4)	90	2.7e-21
EXOSC1	1.4	3.9 (2.7-5.6)	50	1.5e-12
NCKAP1L	-0.69	0.5 (0.37-0.67)	21	4.1e-06
FUCA1	-0.7	0.5 (0.44-0.57)	100	1.9e-24
LIN54	1.5	4.5 (3-6.8)	53	4e-13
MTHFD1	1.2	3.4 (2.7-4.4)	91	1.3e-21
FOXK2	1.4	4.2 (3.2-5.5)	110	3.3e-26
ASF1B	0.83	2.3 (1.9-2.8)	67	2.2e-16
CHAC2	1.1	3 (2.5-3.7)	120	7.5e-27
PSMA6	1.2	3.5 (2.6-4.5)	79	7.2e-19
OPA3	0.54	1.7 (1.4-2.1)	23	1.9e-06
CDC25C	0.81	2.2 (1.9-2.7)	76	2.9e-18
NUDT1	0.92	2.5 (2-3.1)	81	2.7e-19
CSTF1	1.3	3.6 (2.7-4.7)	83	1e-19
RPS6KC1	-0.73	0.48 (0.39-0.6)	43	6.8e-11
GATM	-0.46	0.63 (0.52-0.76)	23	1.8e-06
FBXO22	1.6	5.2 (3.6-7.5)	75	5.1e-18
RUVBL1	1.8	5.9 (4.5-7.8)	160	1e-35
HSPA14	1.4	4 (2.9-5.5)	70	7.4e-17
MKRN2	1.2	3.4 (2.2-5.2)	33	8.5e-09
MASTL	1.2	3.4 (2.6-4.4)	84	6e-20
SPRYD3	-0.62	0.54 (0.42-0.69)	25	4.5e-07
ERAP1	-1.1	0.32 (0.24-0.42)	70	6.3e-17
DNTTIP1	1.3	3.7 (2.6-5.1)	59	1.8e-14
MPHOSPH6	2.2	9.3 (5.7-15)	77	1.5e-18
TATDN1	0.73	2.1 (1.6-2.8)	25	6.2e-07
PPFIBP1	-1	0.37 (0.28-0.47)	62	3.2e-15
TBL1X	1.9	6.4 (4.7-8.7)	140	2.9e-32
HMGA1	1	2.8 (2.2-3.6)	76	2.6e-18
RBM15B	1.3	3.7 (2.3-6)	28	1.5e-07
CINP	1.6	4.9 (3.7-6.6)	120	1.5e-28
OPLAH	0.44	1.6 (1.3-1.9)	23	1.6e-06
S100B	-0.53	0.59 (0.51-0.69)	48	4.9e-12
ENDOD1	-0.58	0.56 (0.46-0.68)	31	2.1e-08
UBA5	1.5	4.6 (3-7)	50	2e-12
RUVBL2	1.3	3.5 (2.8-4.4)	110	3.6e-26
GSN	-0.57	0.56 (0.48-0.66)	47	6.9e-12
POLD1	1	2.7 (2.2-3.3)	100	7.5e-24
CHCHD1	1.3	3.5 (2.5-4.9)	56	5.8e-14
AKT1S1	0.82	2.3 (1.9-2.7)	76	2.6e-18
PTGDS	-0.29	0.75 (0.68-0.82)	35	2.6e-09
GLDC	0.89	2.4 (2-2.9)	96	1.2e-22
MORF4L1	-0.73	0.48 (0.39-0.6)	44	3.3e-11
SLC25A19	1.3	3.6 (2.8-4.5)	110	1.1e-25
WDR12	1.2	3.5 (2.8-4.4)	110	4.6e-25
AIP	1	2.9 (2.3-3.6)	79	6e-19
NDUFA2	1.4	4.1 (3-5.5)	78	8.2e-19
KIF20B	0.73	2.1 (1.6-2.7)	29	7.4e-08
DHX33	1.3	3.7 (2.3-5.9)	29	6.4e-08
SLC25A5	1.5	4.3 (3.4-5.4)	150	2.6e-35
CDKN3	0.9	2.5 (2.1-2.9)	120	3.9e-28
MRPS30	1.7	5.4 (4-7.2)	130	3.8e-30
GEMIN4	1.1	2.9 (2.1-4.2)	36	2.3e-09
CCNB1	0.9	2.5 (2.1-2.9)	100	1.3e-24
ETFA	1	2.8 (2.2-3.6)	63	2.2e-15
ZEB1	-0.67	0.51 (0.41-0.65)	31	2.9e-08
SCPEP1	-0.76	0.47 (0.41-0.53)	120	1.2e-27
LIG1	0.88	2.4 (1.8-3.2)	40	2.2e-10
ACYP2	-1.5	0.21 (0.15-0.3)	75	4.9e-18
IFRD2	1.9	6.6 (4.5-9.5)	98	5.2e-23
TMC8	-0.62	0.54 (0.41-0.7)	21	5.3e-06
CMC1	1.1	3.1 (2.3-4.1)	62	2.8e-15
DUSP22	-1	0.37 (0.26-0.51)	35	3.3e-09
PAFAH1B3	0.55	1.7 (1.4-2.2)	24	7.9e-07
CHCHD6	1.3	3.7 (2.9-4.8)	100	7.4e-24
TOPBP1	0.8	2.2 (1.7-2.9)	37	1.4e-09
INO80C	1.5	4.3 (3.2-5.9)	87	9.4e-21
FBXL3	-0.76	0.47 (0.4-0.54)	97	6.1e-23
POLR3D	1.1	3 (2.5-3.6)	150	1.3e-33
PPT1	-0.72	0.49 (0.36-0.65)	23	1.7e-06
SIDT2	-0.94	0.39 (0.29-0.53)	37	9.6e-10
TSTA3	0.99	2.7 (2.1-3.4)	68	1.8e-16
SNRPD1	1.7	5.6 (4.2-7.4)	140	2.9e-31
HINT1	1.1	3 (2.1-4.4)	33	8.6e-09
NDUFA13	0.9	2.4 (1.8-3.4)	31	2.3e-08
DDX26B	-0.52	0.59 (0.51-0.69)	42	1.1e-10
USP15	-1	0.36 (0.23-0.55)	22	2.9e-06
NUP50	1.7	5.4 (3.6-8.1)	65	6e-16
XRCC4	0.93	2.5 (2-3.2)	63	2.1e-15
C9orf72	-0.58	0.56 (0.45-0.69)	30	4.7e-08
NSMCE4A	1.4	3.9 (2.7-5.7)	49	2.3e-12
TSSC4	0.9	2.5 (2.1-2.9)	100	3.3e-24
ELP2	1.1	2.9 (2.1-4)	44	3.2e-11
LZTFL1	1	2.8 (2.2-3.7)	58	2.7e-14
YWHAG	-1.4	0.24 (0.16-0.34)	58	2.5e-14
MTAP	1.6	5.2 (3.5-7.7)	65	8.4e-16
HADH	1.3	3.7 (2.7-5)	72	1.8e-17
SLC25A10	0.7	2 (1.7-2.4)	72	2.7e-17
PRKCZ	-1.2	0.29 (0.24-0.35)	170	5.1e-38
C20orf24	1.4	4.2 (3.1-5.7)	88	5.3e-21
MMACHC	2	7.1 (4.4-11)	66	4.9e-16
ZNF8	2	7.2 (4.9-11)	100	1.1e-23
PIK3CG	-1.6	0.2 (0.097-0.43)	18	2.7e-05
NFATC3	1.1	3 (2.2-4.2)	44	3.7e-11
CBLL1	1.1	2.9 (2.1-4.2)	35	3e-09
POLA2	1.1	3.1 (2.6-3.8)	130	1.1e-29
SLC16A1	1.4	4.2 (3.4-5.2)	180	4.2e-41
VPS25	0.95	2.6 (2.1-3.2)	71	4.1e-17
MRPS12	1	2.8 (2.3-3.4)	110	1.4e-25
CPSF6	1.1	2.9 (2.3-3.5)	90	2e-21
HNRNPUL1	1.4	4.2 (3-5.8)	73	1e-17
YARS2	2	7.4 (5.1-11)	110	3.5e-26
MRPS24	1.2	3.4 (2.4-4.9)	46	1.3e-11
CSNK2A2	1.7	5.7 (3.8-8.6)	68	1.7e-16
POLR2F	1.6	4.9 (3.4-7)	72	2e-17
CENPI	1.9	6.5 (4.2-10)	71	3.2e-17
GMDS	1.1	3 (2.5-3.6)	120	3.9e-28
ALKBH8	0.87	2.4 (1.6-3.5)	18	2e-05
C2orf44	1	2.8 (2.1-3.7)	54	2.1e-13
PTPRF	-0.98	0.38 (0.31-0.45)	110	1.6e-25
ARHGAP11A	1.3	3.6 (2.8-4.7)	96	1.4e-22
CENPO	1.4	3.9 (2.8-5.5)	67	2.3e-16
RIN2	-1.7	0.18 (0.13-0.24)	110	9.3e-26
RNASEH2C	1.2	3.4 (2.7-4.2)	110	2.5e-26
RORA	-0.9	0.41 (0.34-0.49)	90	2.5e-21
CENPL	1.4	4 (2.9-5.5)	71	3.7e-17
MADD	-0.99	0.37 (0.29-0.48)	57	3.6e-14
SLC35A4	0.9	2.5 (2-3)	77	1.9e-18
HNRNPD	1.7	5.3 (3.9-7.2)	110	2e-25
TPPP3	-0.43	0.65 (0.57-0.73)	46	1.3e-11
CYB5R1	-1	0.35 (0.25-0.49)	39	4.6e-10
QTRT1	1.1	2.9 (2.4-3.6)	96	1.2e-22
ANKRD16	1	2.7 (2.1-3.5)	66	3.6e-16
SFXN4	1.5	4.5 (3.5-5.7)	160	4e-36
PINX1	1.7	5.5 (4-7.5)	110	9.8e-26
DUS3L	0.51	1.7 (1.5-1.8)	110	4.1e-25
EXOSC2	1.1	3 (2.3-4.1)	56	6.5e-14
TIMM50	1.3	3.6 (2.8-4.6)	94	3.6e-22
PDHA1	1.9	7 (5.1-9.5)	150	9e-35
GGCT	1.4	3.9 (3-5.2)	93	4.8e-22
ST3GAL1	-0.98	0.37 (0.31-0.45)	100	8.1e-24
ZNF655	-1.4	0.24 (0.17-0.33)	77	1.6e-18
BOLA3	1.2	3.5 (2.6-4.6)	81	2.7e-19
CS	1.3	3.6 (2.5-5.1)	50	1.9e-12
NUDT21	1.4	4.1 (3.2-5.4)	110	3e-25
NDC80	0.78	2.2 (1.8-2.6)	69	9.2e-17
PRDX2	1.2	3.4 (2.5-4.6)	61	6.5e-15
POLR1E	1.5	4.5 (3.3-6.2)	92	6.9e-22
POLR1D	1.1	3.1 (2.3-4.1)	58	3.3e-14
FEN1	1.1	3.1 (2.6-3.7)	150	2.7e-34
FAM83D	0.94	2.6 (2.2-3)	120	4.5e-28
BCAR3	-0.85	0.43 (0.34-0.53)	60	1.2e-14
CCDC85B	0.69	2 (1.7-2.4)	63	2.2e-15
FBXO44	-0.45	0.63 (0.57-0.71)	71	3.2e-17
RPL28	1.3	3.6 (2.7-4.8)	72	1.8e-17
NGDN	1.1	2.9 (2.3-3.8)	64	1e-15
BAZ1A	1.2	3.3 (2.7-4.1)	110	1e-26
ING2	1.2	3.4 (2.6-4.4)	89	5e-21
JAK2	-0.87	0.42 (0.34-0.52)	58	2.3e-14
VDAC1	1	2.8 (1.9-4)	27	1.8e-07
FLVCR1	1.1	3.1 (2-4.8)	28	1.4e-07
FAM102B	-2	0.14 (0.1-0.19)	160	2.8e-37
APRT	0.94	2.6 (2-3.3)	55	1.3e-13
CD74	-0.42	0.65 (0.58-0.74)	42	1.1e-10
DPH2	0.76	2.1 (1.7-2.7)	41	1.4e-10
RDH14	1.3	3.6 (2.7-4.7)	84	5.4e-20
MYO5A	-1.6	0.2 (0.16-0.26)	150	1.4e-33
SUV420H2	0.84	2.3 (1.8-3)	41	1.2e-10
AUH	-1.1	0.32 (0.25-0.4)	89	4.2e-21
TOMM22	0.59	1.8 (1.6-2)	110	3.9e-25
SMC2	0.64	1.9 (1.5-2.4)	32	1.2e-08
TMEM177	1.1	3.1 (2.4-4)	80	3.1e-19
MED25	0.66	1.9 (1.5-2.5)	31	2.6e-08
CYBRD1	-0.64	0.53 (0.42-0.67)	28	1e-07
MPZL1	2.1	8.4 (5.1-14)	68	1.5e-16
NTHL1	1.1	3.1 (2.6-3.8)	140	1e-31
WDR46	1.2	3.2 (2.5-4.1)	77	1.5e-18
TMEM194A	0.82	2.3 (1.9-2.7)	82	1.2e-19
SCFD2	1.2	3.4 (2.7-4.3)	120	1.3e-27
RCCD1	1.5	4.6 (3.3-6.4)	82	1.2e-19
PRKAG2	-1.4	0.24 (0.19-0.3)	170	3.8e-38
HOMER2	0.93	2.5 (2.1-3.1)	88	7.7e-21
SSR3	1.7	5.6 (4-7.7)	110	8.2e-26
AIF1	-0.53	0.59 (0.51-0.69)	47	8.8e-12
STIP1	1.2	3.2 (2.6-4)	110	2.7e-25
CENPE	0.89	2.4 (2-2.9)	98	4.4e-23
NDUFAF2	1.1	3.1 (2.3-4)	67	3.4e-16
WDR7	-1	0.37 (0.3-0.45)	94	3.5e-22
HACL1	0.64	1.9 (1.4-2.6)	18	1.8e-05
ENTPD4	-1.3	0.27 (0.2-0.37)	69	1e-16
SBDS	-0.77	0.46 (0.37-0.58)	47	7.7e-12
SPATA5L1	1.5	4.3 (2.7-6.9)	37	9.9e-10
OGFOD1	1.6	4.8 (3.2-7.3)	56	7.6e-14
UTP3	1.4	4 (3.1-5.3)	100	8.2e-24
PTRH1	0.53	1.7 (1.3-2.1)	20	7.3e-06
LY75	-0.85	0.43 (0.33-0.55)	46	1.1e-11
NPM3	1.2	3.4 (2.8-4.3)	130	5e-29
REEP5	-1.3	0.27 (0.2-0.35)	89	3.2e-21
SSR4	1.4	3.9 (3.1-4.9)	140	4.3e-32
APOA1BP	1.2	3.4 (2.6-4.3)	84	6.1e-20
DAZAP1	1.6	4.8 (3.6-6.5)	110	1.5e-25
MRPL47	1	2.8 (2.2-3.7)	59	1.7e-14
SAMM50	1.3	3.5 (2.4-5.1)	43	6.2e-11
CLIP1	-0.88	0.41 (0.34-0.51)	70	4.8e-17
PRMT5	1.5	4.7 (3.6-6.1)	120	8.5e-29
TSEN34	0.98	2.7 (2-3.5)	50	1.8e-12
GPR183	-0.36	0.7 (0.6-0.81)	23	1.4e-06
FOXP1	-1.1	0.35 (0.29-0.42)	120	3.1e-28
SGOL1	1.4	4 (2.6-6.1)	39	5e-10
MRPS18A	1.3	3.6 (2.6-5.1)	56	7.1e-14
RLF	-0.78	0.46 (0.35-0.6)	32	1.2e-08
RECQL4	0.77	2.2 (1.8-2.6)	64	1.5e-15
DCXR	0.95	2.6 (2.1-3.2)	81	2.3e-19
CTSS	-0.51	0.6 (0.48-0.75)	20	6.9e-06
TRIP13	1.3	3.8 (3-4.9)	120	8.8e-28
RPL27A	2	7.2 (5.3-10)	150	7.8e-34
PRKCD	-1.2	0.31 (0.24-0.4)	81	2.4e-19
XRCC1	1.6	4.8 (3.4-6.9)	73	1.4e-17
EEF1E1	1	2.8 (2-3.8)	42	9.1e-11
NUDT5	1.7	5.6 (4.3-7.3)	170	1.6e-38
NCKAP1	-0.58	0.56 (0.47-0.66)	44	2.7e-11
CACYBP	1.3	3.8 (2.8-5.2)	79	7.8e-19
NRBP2	-1	0.36 (0.3-0.42)	140	3.8e-32
PDK3	1.5	4.3 (3-6.2)	61	5.5e-15
BRCA1	1.4	3.9 (2.9-5.3)	76	3.2e-18
CFLAR	-0.88	0.41 (0.3-0.57)	31	2.8e-08
JMJD6	1.1	3.1 (2.6-3.7)	170	1.3e-38
GYS1	0.94	2.6 (1.9-3.4)	45	2.2e-11
LY6E	0.65	1.9 (1.7-2.2)	87	8.9e-21
RBBP8	1	2.7 (2.1-3.6)	57	4e-14
PHB	1.6	5 (3.7-6.8)	110	7.2e-25
ZWINT	0.71	2 (1.7-2.4)	60	9.2e-15
NCBP2	1.4	4 (3.1-5.2)	110	2.1e-25
FOXJ2	-1.5	0.21 (0.15-0.3)	81	2.7e-19
TRAPPC6A	1	2.8 (2.3-3.4)	94	3.7e-22
MED28	1.5	4.7 (3.5-6.4)	100	6.3e-24
TRIM22	-0.44	0.64 (0.54-0.77)	24	9.2e-07
FGD3	-0.65	0.52 (0.4-0.68)	23	1.8e-06
RPP40	1.2	3.3 (2.7-4)	120	6.3e-29
COQ3	0.95	2.6 (1.9-3.5)	36	2.3e-09
PSME4	0.93	2.5 (1.8-3.6)	28	1e-07
RPS4X	1.7	5.5 (3.8-7.8)	89	4.1e-21
SRD5A3	1.5	4.4 (3-6.3)	63	2.1e-15
USP3	1.4	3.9 (2.7-5.6)	50	1.3e-12
KIFAP3	-0.92	0.4 (0.34-0.47)	120	8.2e-29
THTPA	0.79	2.2 (1.8-2.7)	58	2.7e-14
BIRC5	0.84	2.3 (2-2.7)	110	1.4e-25
MFN2	-1.3	0.28 (0.22-0.35)	120	1.4e-28
FBXO45	1	2.7 (2-3.8)	38	5.9e-10
WDR77	1.6	5.2 (3.8-7)	120	5.3e-27
EPS15L1	1.5	4.5 (3.4-6)	100	7e-24
MRPL54	0.96	2.6 (2-3.4)	57	4.3e-14
MRPS14	1.5	4.4 (3.4-5.7)	130	1.4e-30
ITGB3BP	0.81	2.2 (1.7-2.9)	36	1.8e-09
GTF2H5	-1	0.36 (0.29-0.45)	85	2.5e-20
PDZD11	1.2	3.4 (2.6-4.6)	69	9.8e-17
CYB5R4	1	2.8 (2-3.9)	33	7.9e-09
A2M	-0.54	0.58 (0.51-0.66)	71	2.9e-17
GSPT1	1.6	5.1 (3.6-7)	93	5.9e-22
IDH2	1.2	3.2 (2.5-4.2)	75	4.2e-18
TAOK3	-0.66	0.52 (0.41-0.66)	30	5.2e-08
NUP35	0.91	2.5 (1.9-3.2)	53	3.5e-13
ZCCHC17	-1.4	0.24 (0.19-0.3)	150	3.8e-34
CHCHD4	1.1	3.1 (2.2-4.4)	41	1.6e-10
BCL7C	0.71	2 (1.6-2.5)	38	7.2e-10
INCENP	1	2.7 (2.2-3.3)	97	7.2e-23
SRP14	-0.54	0.58 (0.45-0.75)	18	1.9e-05
CUEDC2	0.8	2.2 (1.6-3.1)	21	5.4e-06
ELL2	-0.78	0.46 (0.35-0.6)	33	1e-08
PSMA5	0.9	2.5 (1.7-3.6)	20	6e-06
PPAN	1.3	3.8 (2.9-4.9)	100	1.8e-24
STK17A	-0.57	0.57 (0.44-0.73)	18	1.7e-05
HSD17B10	1.3	3.5 (2.7-4.6)	94	3e-22
ABCC3	-0.72	0.49 (0.41-0.58)	66	4.8e-16
ZAK	1	2.8 (2.1-3.7)	53	3e-13
IPO4	0.94	2.6 (2.2-3)	150	1.9e-33
TBC1D9	-0.93	0.39 (0.32-0.48)	81	2.3e-19
SARS2	1.1	2.9 (2.4-3.6)	110	9.3e-25
DCTN5	1.4	3.9 (2.9-5.3)	78	1.3e-18
FGL2	-0.57	0.57 (0.49-0.66)	50	1.4e-12
ARHGAP15	-0.57	0.56 (0.46-0.69)	32	1.3e-08
IRF8	-0.7	0.5 (0.4-0.62)	37	9.6e-10
G3BP1	1	2.7 (2-3.7)	43	5.4e-11
GPATCH4	1	2.8 (2.2-3.5)	83	7e-20
PCGF6	0.79	2.2 (1.6-3.1)	20	9.7e-06
BYSL	1.7	5.6 (4.2-7.3)	150	3.6e-34
SMC1A	0.91	2.5 (1.8-3.5)	29	6.7e-08
TTC7A	-1.8	0.17 (0.12-0.26)	72	2.5e-17
CENPF	0.82	2.3 (1.9-2.7)	90	2.5e-21
GOLGA1	-1.5	0.23 (0.15-0.35)	45	1.8e-11
PRDM2	-2.1	0.12 (0.089-0.17)	140	2.3e-33
OSTF1	-0.92	0.4 (0.32-0.49)	71	4.1e-17
RAD54L	1.1	2.9 (2.2-3.9)	60	9.7e-15
BLM	0.9	2.5 (2.1-2.9)	99	2.3e-23
BCKDK	0.69	2 (1.5-2.6)	26	2.9e-07
REEP6	-0.74	0.48 (0.4-0.57)	62	4.2e-15
MNAT1	2	7.3 (4.6-12)	70	5.7e-17
EXOSC4	0.86	2.4 (2-2.9)	78	8e-19
HIST1H1B	0.53	1.7 (1.5-1.9)	100	1.4e-24
PDCD5	1.6	4.8 (3.6-6.5)	110	5.7e-25
MCM5	0.83	2.3 (1.8-2.9)	54	2.2e-13
CIAO1	1.3	3.6 (2.7-4.8)	73	1.2e-17
STX18	1.2	3.3 (2.3-4.8)	40	3.3e-10
FADS2	0.71	2 (1.5-2.8)	20	9.1e-06
SKP1	-0.62	0.54 (0.41-0.71)	19	1.4e-05
GINS3	1.1	3 (2.2-4.1)	48	4.2e-12
WDR13	1.3	3.7 (2.2-6.1)	25	7.1e-07
DAPP1	-0.56	0.57 (0.44-0.74)	18	2.6e-05
NUTF2	1.9	6.7 (4.7-9.4)	110	2.5e-26
KARS	1.2	3.2 (2.5-4.1)	79	6.4e-19
AFAP1L2	-1.4	0.25 (0.16-0.38)	42	7.3e-11
LSM7	1.5	4.4 (3.3-5.7)	110	1.2e-26
TXNL4B	1.7	5.4 (3.9-7.6)	96	1.1e-22
SAP30	1.2	3.5 (2.7-4.4)	110	3e-25
IQGAP3	0.89	2.4 (2-2.9)	88	5.9e-21
PTPN12	-0.76	0.47 (0.39-0.56)	64	1.5e-15
SLC35F2	1.2	3.2 (2.5-4)	87	1.3e-20
CDC20	0.79	2.2 (1.8-2.7)	65	8.8e-16
ELP4	1.2	3.3 (2.5-4.3)	75	5.1e-18
UCHL3	0.86	2.4 (1.6-3.4)	20	6.5e-06
CCNK	1.6	5 (3.5-7.1)	81	1.9e-19
FUNDC2	2.7	14 (8.9-23)	120	2.8e-27
NME7	0.98	2.7 (1.9-3.7)	35	3.3e-09
TMEM186	1.5	4.6 (3.2-6.6)	72	2.7e-17
CHML	0.98	2.7 (2.1-3.4)	57	3.5e-14
RPLP2	2	7.2 (4.5-11)	70	6e-17
PRMT3	1.4	4.2 (3.1-5.7)	88	6e-21
ARMC10	0.84	2.3 (1.7-3.1)	31	2.9e-08
LIMK1	-0.84	0.43 (0.32-0.58)	32	1.6e-08
ADAMDEC1	-0.52	0.6 (0.52-0.68)	53	3.4e-13
NUDCD2	1.5	4.5 (3.3-6)	100	1.1e-23
AP2A2	-1.2	0.29 (0.2-0.42)	46	1.1e-11
SLC29A1	-0.97	0.38 (0.29-0.49)	51	8.8e-13
DDB2	1	2.7 (2.2-3.4)	83	8.6e-20
DPP7	0.62	1.9 (1.6-2.2)	47	7.8e-12
NLRC5	-0.93	0.4 (0.28-0.56)	27	1.6e-07
ISOC2	0.85	2.3 (2-2.8)	83	9.6e-20
[truncated: 398 more rows]

[truncated: 5 more sheets: tab11, tab12, tab13, tab14, tab15]
